# Supplementary material for: Dosage sensitivity is a major determinant of human copy number variant pathogenicity
Source: Nat Commun. 2017 Feb 8;8:14366. doi: 10.1038/ncomms14366 (PMC5309798; doi:10.1038/ncomms14366)
Supplement: Supplementary Data 1 — Solitary Class P gene list [file ncomms14366-s2.xlsx]

## Sheet: Sheet1
Ensembl Gene ID	Chromosome Name	Gene Start (bp)	Gene End (bp)	Strand	Associated Gene Name
ENSG00000067606	1	1981909	2116834	1	PRKCZ
ENSG00000215912	1	2567415	2718286	-1	TTC34
ENSG00000142611	1	2985732	3355185	1	PRDM16
ENSG00000130762	1	3370990	3397677	1	ARHGEF16
ENSG00000116288	1	8014351	8045565	1	PARK7
ENSG00000116731	1	14026693	14151574	1	PRDM2
ENSG00000117154	1	18434240	18704977	1	IGSF21
ENSG00000117425	1	45285516	45308735	-1	PTCH2
ENSG00000162599	1	61330931	61928465	1	NFIA
ENSG00000184005	1	76540404	77100286	1	ST6GALNAC3
ENSG00000188641	1	97543299	98386605	-1	DPYD
ENSG00000060718	1	103342023	103574052	-1	COL11A1
ENSG00000174827	1	145726918	145764074	1	PDZK1
ENSG00000117262	1	145764411	145827103	-1	GPR89A
ENSG00000152042	1	146032647	146082765	-1	NBPF11
ENSG00000188092	1	147400506	147465753	1	GPR89B
ENSG00000162687	1	196194909	196578355	-1	KCNT2
ENSG00000080910	1	196788898	196928356	1	CFHR2
ENSG00000066279	1	197053258	197115824	-1	ASPM
ENSG00000081237	1	198607801	198726545	1	PTPRC
ENSG00000092978	1	217600334	217804424	-1	GPATCH2
ENSG00000143507	1	221874766	221915518	-1	DUSP10
ENSG00000077585	1	236305832	236385165	1	GPR137B
ENSG00000198626	1	237205505	237997288	1	RYR2
ENSG00000133019	1	239549865	240078750	1	CHRM3
ENSG00000182901	1	240931554	241520530	-1	RGS7
ENSG00000117020	1	243651535	244014381	-1	AKT3
ENSG00000162849	1	245318287	245872733	1	KIF26B
ENSG00000185420	1	245912642	246670614	-1	SMYD3
ENSG00000134324	2	11817721	11967535	1	LPIN1
ENSG00000119888	2	47572297	47614740	1	EPCAM
ENSG00000095002	2	47630108	47789450	1	MSH2
ENSG00000179915	2	50145643	51259674	-1	NRXN1
ENSG00000082898	2	61704984	61765761	-1	XPO1
ENSG00000168702	2	140988992	142889270	-1	LRP1B
ENSG00000169554	2	145141648	145282147	-1	ZEB2
ENSG00000121989	2	148602086	148688393	1	ACVR2A
ENSG00000204406	2	148778580	149275805	1	MBD5
ENSG00000168280	2	149632819	149883273	1	KIF5C
ENSG00000144285	2	166845670	166984523	-1	SCN1A
ENSG00000168542	2	189839046	189877472	1	COL3A1
ENSG00000064933	2	190649107	190742355	1	PMS1
ENSG00000115896	2	198669426	199437305	1	PLCL1
ENSG00000119042	2	200134223	200335989	-1	SATB2
ENSG00000116117	2	205410516	206484886	1	PARD3B
ENSG00000116106	2	222282747	222438922	-1	EPHA4
ENSG00000153820	2	228844666	229046361	-1	SPHKAP
ENSG00000134121	3	238279	451090	1	CHL1
ENSG00000196277	3	6811688	7783215	1	GRM7
ENSG00000168016	3	36868311	36986548	-1	TRANK1
ENSG00000088538	3	50712672	51421629	1	DOCK3
ENSG00000183662	3	68053359	68594776	1	FAM19A1
ENSG00000114861	3	71003844	71633140	-1	FOXP1
ENSG00000169855	3	78646390	79816965	-1	ROBO1
ENSG00000175161	3	85008132	86123579	1	CADM2
ENSG00000183770	3	138663066	138665982	-1	FOXL2
ENSG00000181449	3	181429714	181432221	1	SOX2
ENSG00000145012	3	187871072	188608460	1	LPP
ENSG00000138670	4	82347547	82965397	-1	RASGEF1B
ENSG00000152208	4	93225550	94695707	1	GRID2
ENSG00000196159	4	126237554	126414087	1	FAT4
ENSG00000151623	4	148999913	149365850	-1	NR3C2
ENSG00000198589	4	151185594	151936879	-1	LRBA
ENSG00000171560	4	155504278	155511918	-1	FGA
ENSG00000174473	4	172733405	173962710	1	GALNTL6
ENSG00000151718	4	184020446	184241930	1	WWC2
ENSG00000164342	4	186990306	187009223	1	TLR3
ENSG00000170561	5	2745959	2752969	-1	IRX2
ENSG00000170549	5	3596168	3601517	1	IRX1
ENSG00000154162	5	21750782	22853731	-1	CDH12
ENSG00000113100	5	26880709	27121257	-1	CDH9
ENSG00000164190	5	36876861	37066515	1	NIPBL
ENSG00000049860	5	73935848	74018472	1	HEXB
ENSG00000081189	5	88013975	88199922	-1	MEF2C
ENSG00000155324	5	125695824	125832186	1	GRAMD3
ENSG00000138829	5	127593601	127994878	-1	FBN2
ENSG00000186314	5	144851362	145214932	-1	PRELID2
ENSG00000070814	5	149737202	149779871	1	TCOF1
ENSG00000113327	5	161494546	161582542	1	GABRG2
ENSG00000120149	5	174151536	174157896	1	MSX2
ENSG00000165671	5	176560026	176727216	1	NSD1
ENSG00000054598	6	1610681	1614127	1	FOXC1
ENSG00000153046	6	4706393	4955785	1	CDYL
ENSG00000145979	6	13266774	13328815	-1	TBC1D7
ENSG00000124813	6	45295894	45632086	1	RUNX2
ENSG00000146085	6	49398073	49430904	-1	MUT
ENSG00000079841	6	72596406	73112845	1	RIMS1
ENSG00000188580	6	124125286	125146803	1	NKAIN2
ENSG00000196569	6	129204342	129837714	1	LAMA2
ENSG00000049618	6	157099063	157531913	1	ARID1B
ENSG00000185345	6	161768452	163148803	-1	PARK2
ENSG00000112530	6	163148164	163736524	1	PACRG
ENSG00000112531	6	163835032	163999628	1	QKI
ENSG00000182095	7	5346421	5465045	-1	TNRC18
ENSG00000155034	7	5470966	5553429	-1	FBXL18
ENSG00000175600	7	40174575	40900362	1	SUGCT
ENSG00000106571	7	42000548	42277469	-1	GLI3
ENSG00000158321	7	69063905	70258054	1	AUTS2
ENSG00000009950	7	73007524	73038873	-1	MLXIPL
ENSG00000164692	7	94023873	94060544	1	COL1A2
ENSG00000158528	7	94536514	94925727	1	PPP1R9A
ENSG00000001626	7	117105838	117356025	1	CFTR
ENSG00000106025	7	120427376	120498456	-1	TSPAN12
ENSG00000179603	7	126078652	126893348	-1	GRM8
ENSG00000174469	7	145813453	148118090	1	CNTNAP2
ENSG00000130675	7	156786745	156803345	-1	MNX1
ENSG00000183117	8	2792875	4852494	-1	CSMD1
ENSG00000147316	8	6264113	6501144	1	MCPH1
ENSG00000175445	8	19759228	19824769	1	LPL
ENSG00000029534	8	41510739	41754280	-1	ANK1
ENSG00000104331	8	57870492	57906403	-1	IMPAD1
ENSG00000171316	8	61591337	61779465	1	CHD7
ENSG00000175073	8	67540722	67579452	-1	VCPIP1
ENSG00000104447	8	116420724	116821899	-1	TRPS1
ENSG00000178685	8	145051321	145086940	-1	PARP10
ENSG00000107099	9	214854	465259	1	DOCK8
ENSG00000107104	9	470291	746105	1	KANK1
ENSG00000107249	9	3824127	4348392	-1	GLIS3
ENSG00000153707	9	8314246	10612723	-1	PTPRD
ENSG00000171843	9	20341663	20622542	-1	MLLT3
ENSG00000169071	9	94325373	94712444	-1	ROR2
ENSG00000185920	9	98205262	98279339	-1	PTCH1
ENSG00000214645	9	110539471	110540419	-1	AL162389.1
ENSG00000197070	9	140500106	140509812	1	ARRDC1
ENSG00000181090	9	140513444	140764468	1	EHMT1
ENSG00000150275	10	55562531	57387702	-1	PCDH15
ENSG00000183230	10	67672276	69455927	-1	CTNNA3
ENSG00000156110	10	75910960	76469061	1	ADK
ENSG00000107779	10	88516407	88692595	1	BMPR1A
ENSG00000075891	10	102495360	102589698	1	PAX2
ENSG00000166167	10	103113820	103317078	1	BTRC
ENSG00000068383	10	134351324	134596979	1	INPP5A
ENSG00000214026	11	1968508	2005752	1	MRPL23
ENSG00000109911	11	31531297	31805546	1	ELP4
ENSG00000007372	11	31806340	31839509	-1	PAX6
ENSG00000110090	11	68522088	68611878	-1	CPT1A
ENSG00000187240	11	102980160	103350591	1	DYNC2H1
ENSG00000149571	11	126293254	126873355	-1	KIRREL3
ENSG00000060237	12	861759	1020618	1	WNK1
ENSG00000151067	12	2079952	2802108	1	CACNA1C
ENSG00000110841	12	27676364	27848497	1	PPFIBP1
ENSG00000089225	12	114791736	114846247	-1	TBX5
ENSG00000123066	12	116395711	116715143	-1	MED13L
ENSG00000102452	13	101706130	102068843	-1	NALCN
ENSG00000100888	14	21853353	21924285	-1	CHD8
ENSG00000092054	14	23881947	23904927	-1	MYH7
ENSG00000139865	14	38065052	38510647	1	TTC6
ENSG00000100592	14	59655364	59838123	1	DAAM1
ENSG00000021645	14	78708734	80330762	1	NRXN3
ENSG00000182979	14	105886159	105937066	1	MTA1
ENSG00000128739	15	25068794	25223870	1	SNRPN
ENSG00000114062	15	25582381	25684128	-1	UBE3A
ENSG00000104044	15	28000021	28344504	-1	OCA2
ENSG00000128731	15	28356186	28567298	-1	HERC2
ENSG00000166664	15	30653443	30686052	-1	CHRFAM7A
ENSG00000187951	15	30916697	31065196	1	ARHGAP11B
ENSG00000169918	15	31775329	32162992	-1	OTUD7A
ENSG00000166147	15	48700503	48938046	-1	FBN1
ENSG00000213614	15	72635775	72668817	-1	HEXA
ENSG00000169371	15	75890424	75918810	-1	SNUPN
ENSG00000169752	15	76228310	76352136	-1	NRG4
ENSG00000269360	15	93749295	93751277	1	AC112693.2
ENSG00000140443	15	99192200	99507759	1	IGF1R
ENSG00000168904	15	99791567	99930934	1	LRRC28
ENSG00000188536	16	222846	223709	1	HBA2
ENSG00000086506	16	230452	231180	1	HBQ1
ENSG00000005339	16	3775055	3930727	-1	CREBBP
ENSG00000078328	16	6069095	7763340	1	RBFOX1
ENSG00000140743	16	22357257	22448486	-1	CDR2
ENSG00000140945	16	82660408	83830204	1	CDH13
ENSG00000051523	16	88709691	88717560	-1	CYBA
ENSG00000167693	17	702553	883010	-1	NXN
ENSG00000108953	17	1247566	1303672	-1	YWHAE
ENSG00000070366	17	1963133	2207065	-1	SMG6
ENSG00000127804	17	2308856	2415185	-1	METTL16
ENSG00000007168	17	2496504	2588909	1	PAFAH1B1
ENSG00000170425	17	15848231	15879060	1	ADORA2B
ENSG00000205309	17	17206649	17250977	1	NT5M
ENSG00000108557	17	17584787	17714767	1	RAI1
ENSG00000196712	17	29421945	29709134	1	NF1
ENSG00000214226	17	54869274	54916134	-1	C17orf67
ENSG00000154217	17	65373575	65693372	1	PITPNC1
ENSG00000161533	17	73937588	73975515	-1	ACOX1
ENSG00000196628	18	52889562	53332018	-1	TCF4
ENSG00000130158	19	11309971	11373157	-1	DOCK6
ENSG00000141837	19	13317256	13734804	-1	CACNA1A
ENSG00000072071	19	14260750	14316999	-1	LPHN1
ENSG00000131848	19	56732681	56879752	-1	ZSCAN5A
ENSG00000125845	20	6748311	6760927	1	BMP2
ENSG00000196132	20	62783144	62873604	1	MYT1
ENSG00000215193	22	18560689	18613905	1	PEX26
ENSG00000184979	22	18632666	18660164	1	USP18
ENSG00000128185	22	20301799	20307603	-1	DGCR6L
ENSG00000161133	22	20704868	20745048	-1	USP41
ENSG00000185651	22	21903736	21978323	1	UBE2L3
ENSG00000186575	22	29999545	30094587	1	NF2
ENSG00000133424	22	33558212	34318829	-1	LARGE
ENSG00000100425	22	50166931	50221160	-1	BRD1
ENSG00000251322	22	51112843	51171726	1	SHANK3
