# Supplementary material for: Dosage sensitivity is a major determinant of human copy number variant pathogenicity
Source: Nat Commun. 2017 Feb 8;8:14366. doi: 10.1038/ncomms14366 (PMC5309798; doi:10.1038/ncomms14366)
Supplement: Supplementary Data 2 — Functional classes of solitary Class P genes [file ncomms14366-s3.xlsx]

## Sheet: Unfiltered results
#	t type	term ID	t name	t depth	p-value (Bonferroni-adjusted)	T	Q	Q&T	Q&T/Q	Q&T/T	Q&T list
1	BP	GO:0019438	aromatic compound biosynthetic process	1	0.0151	3051	199	64	0.322	0.021	ENSG00000067606,ENSG00000142611,ENSG00000116731,ENSG00000162599,ENSG00000188641,ENSG00000198626,ENSG00000156110,ENSG00000107779,ENSG00000075891,ENSG00000166167,ENSG00000109911,ENSG00000007372,ENSG00000089225,ENSG00000100888,ENSG00000114062,ENSG00000104044,ENSG00000166147,ENSG00000005339,ENSG00000140945,ENSG00000170425,ENSG00000108557,ENSG00000196712,ENSG00000196628,ENSG00000131848,ENSG00000134324…
2	BP	GO:1901362	organic cyclic compound biosynthetic process	1	0.00946	3144	199	66	0.332	0.021	ENSG00000067606,ENSG00000142611,ENSG00000116731,ENSG00000162599,ENSG00000188641,ENSG00000198626,ENSG00000156110,ENSG00000107779,ENSG00000075891,ENSG00000166167,ENSG00000109911,ENSG00000007372,ENSG00000089225,ENSG00000100888,ENSG00000114062,ENSG00000104044,ENSG00000166147,ENSG00000140443,ENSG00000005339,ENSG00000140945,ENSG00000170425,ENSG00000108557,ENSG00000196712,ENSG00000196628,ENSG00000131848…
3	BP	GO:0018130	heterocycle biosynthetic process	1	0.0316	3050	199	63	0.317	0.021	ENSG00000067606,ENSG00000142611,ENSG00000116731,ENSG00000162599,ENSG00000188641,ENSG00000198626,ENSG00000156110,ENSG00000107779,ENSG00000075891,ENSG00000166167,ENSG00000109911,ENSG00000007372,ENSG00000089225,ENSG00000100888,ENSG00000114062,ENSG00000166147,ENSG00000005339,ENSG00000140945,ENSG00000170425,ENSG00000108557,ENSG00000196712,ENSG00000196628,ENSG00000131848,ENSG00000134324,ENSG00000119888…
4	BP	GO:0034654	nucleobase-containing compound biosynthetic process	2	0.0335	2988	199	62	0.312	0.021	ENSG00000067606,ENSG00000142611,ENSG00000116731,ENSG00000162599,ENSG00000188641,ENSG00000198626,ENSG00000156110,ENSG00000107779,ENSG00000075891,ENSG00000166167,ENSG00000109911,ENSG00000007372,ENSG00000089225,ENSG00000100888,ENSG00000114062,ENSG00000166147,ENSG00000005339,ENSG00000140945,ENSG00000170425,ENSG00000108557,ENSG00000196712,ENSG00000196628,ENSG00000131848,ENSG00000134324,ENSG00000119888…
5	BP	GO:0008150	biological_process	1	0.0397	12136	199	173	0.869	0.014	ENSG00000067606,ENSG00000142611,ENSG00000130762,ENSG00000116288,ENSG00000116731,ENSG00000117425,ENSG00000162599,ENSG00000184005,ENSG00000188641,ENSG00000060718,ENSG00000174827,ENSG00000117262,ENSG00000188092,ENSG00000162687,ENSG00000066279,ENSG00000081237,ENSG00000092978,ENSG00000143507,ENSG00000198626,ENSG00000133019,ENSG00000182901,ENSG00000117020,ENSG00000162849,ENSG00000150275,ENSG00000183230…
6	BP	GO:0071840	cellular component organization or biogenesis	2	8.03e-06	3995	199	87	0.437	0.022	ENSG00000067606,ENSG00000130762,ENSG00000116288,ENSG00000060718,ENSG00000174827,ENSG00000066279,ENSG00000081237,ENSG00000117020,ENSG00000150275,ENSG00000075891,ENSG00000109911,ENSG00000007372,ENSG00000110090,ENSG00000187240,ENSG00000151067,ENSG00000089225,ENSG00000100888,ENSG00000100592,ENSG00000021645,ENSG00000182979,ENSG00000166147,ENSG00000213614,ENSG00000169371,ENSG00000140443,ENSG00000188536…
7	BP	GO:0016043	cellular component organization	3	2.64e-06	3912	199	87	0.437	0.022	ENSG00000067606,ENSG00000130762,ENSG00000116288,ENSG00000060718,ENSG00000174827,ENSG00000066279,ENSG00000081237,ENSG00000117020,ENSG00000150275,ENSG00000075891,ENSG00000109911,ENSG00000007372,ENSG00000110090,ENSG00000187240,ENSG00000151067,ENSG00000089225,ENSG00000100888,ENSG00000100592,ENSG00000021645,ENSG00000182979,ENSG00000166147,ENSG00000213614,ENSG00000169371,ENSG00000140443,ENSG00000188536…
8	BP	GO:0023052	signaling	2	3.37e-08	4221	199	96	0.482	0.023	ENSG00000067606,ENSG00000142611,ENSG00000130762,ENSG00000116288,ENSG00000117425,ENSG00000117262,ENSG00000188092,ENSG00000066279,ENSG00000081237,ENSG00000143507,ENSG00000198626,ENSG00000133019,ENSG00000182901,ENSG00000117020,ENSG00000107779,ENSG00000075891,ENSG00000166167,ENSG00000007372,ENSG00000110090,ENSG00000060237,ENSG00000151067,ENSG00000089225,ENSG00000100888,ENSG00000021645,ENSG00000182979…
9	BP	GO:0032502	developmental process	2	6.24e-10	4098	199	98	0.492	0.024	ENSG00000067606,ENSG00000142611,ENSG00000117425,ENSG00000060718,ENSG00000066279,ENSG00000081237,ENSG00000143507,ENSG00000198626,ENSG00000133019,ENSG00000162849,ENSG00000150275,ENSG00000107779,ENSG00000075891,ENSG00000166167,ENSG00000007372,ENSG00000110090,ENSG00000187240,ENSG00000149571,ENSG00000060237,ENSG00000151067,ENSG00000089225,ENSG00000100888,ENSG00000092054,ENSG00000021645,ENSG00000114062…
10	BP	GO:0048856	anatomical structure development	3	8.37e-12	3648	199	95	0.477	0.026	ENSG00000067606,ENSG00000142611,ENSG00000117425,ENSG00000060718,ENSG00000066279,ENSG00000081237,ENSG00000143507,ENSG00000198626,ENSG00000133019,ENSG00000162849,ENSG00000150275,ENSG00000107779,ENSG00000075891,ENSG00000166167,ENSG00000007372,ENSG00000110090,ENSG00000187240,ENSG00000149571,ENSG00000060237,ENSG00000151067,ENSG00000089225,ENSG00000100888,ENSG00000092054,ENSG00000021645,ENSG00000114062…
11	BP	GO:0009888	tissue development	4	0.000423	1235	199	38	0.191	0.031	ENSG00000117425,ENSG00000060718,ENSG00000198626,ENSG00000162849,ENSG00000150275,ENSG00000107779,ENSG00000075891,ENSG00000166167,ENSG00000007372,ENSG00000110090,ENSG00000089225,ENSG00000092054,ENSG00000104044,ENSG00000140443,ENSG00000196712,ENSG00000169554,ENSG00000121989,ENSG00000119042,ENSG00000125845,ENSG00000186575,ENSG00000251322,ENSG00000114861,ENSG00000169855,ENSG00000183770,ENSG00000181449…
12	BP	GO:0060429	epithelium development	5	0.00184	699	199	26	0.131	0.037	ENSG00000198626,ENSG00000162849,ENSG00000150275,ENSG00000075891,ENSG00000166167,ENSG00000007372,ENSG00000110090,ENSG00000089225,ENSG00000104044,ENSG00000140443,ENSG00000169554,ENSG00000125845,ENSG00000186575,ENSG00000251322,ENSG00000114861,ENSG00000169855,ENSG00000183770,ENSG00000181449,ENSG00000170561,ENSG00000170549,ENSG00000081189,ENSG00000120149,ENSG00000106571,ENSG00000171843,ENSG00000169071…
13	BP	GO:0009653	anatomical structure morphogenesis	3	4.77e-10	1843	199	61	0.307	0.033	ENSG00000060718,ENSG00000081237,ENSG00000198626,ENSG00000162849,ENSG00000150275,ENSG00000107779,ENSG00000075891,ENSG00000166167,ENSG00000007372,ENSG00000187240,ENSG00000151067,ENSG00000089225,ENSG00000092054,ENSG00000021645,ENSG00000213614,ENSG00000140443,ENSG00000005339,ENSG00000140945,ENSG00000007168,ENSG00000196712,ENSG00000141837,ENSG00000179915,ENSG00000169554,ENSG00000121989,ENSG00000168542…
14	BP	GO:0048646	anatomical structure formation involved in morphogenesis	3	6.67e-05	766	199	30	0.151	0.039	ENSG00000162849,ENSG00000150275,ENSG00000107779,ENSG00000075891,ENSG00000187240,ENSG00000089225,ENSG00000021645,ENSG00000140945,ENSG00000007168,ENSG00000196712,ENSG00000141837,ENSG00000179915,ENSG00000169554,ENSG00000125845,ENSG00000186575,ENSG00000251322,ENSG00000114861,ENSG00000169855,ENSG00000181449,ENSG00000152208,ENSG00000170561,ENSG00000170549,ENSG00000081189,ENSG00000138829,ENSG00000120149…
15	BP	GO:0044699	single-organism process	2	1.63e-06	9869	199	161	0.809	0.016	ENSG00000067606,ENSG00000142611,ENSG00000130762,ENSG00000116288,ENSG00000117425,ENSG00000184005,ENSG00000188641,ENSG00000060718,ENSG00000174827,ENSG00000117262,ENSG00000188092,ENSG00000162687,ENSG00000066279,ENSG00000081237,ENSG00000143507,ENSG00000198626,ENSG00000133019,ENSG00000182901,ENSG00000117020,ENSG00000162849,ENSG00000150275,ENSG00000183230,ENSG00000156110,ENSG00000107779,ENSG00000075891…
16	BP	GO:0044700	single organism signaling	3	3.37e-08	4221	199	96	0.482	0.023	ENSG00000067606,ENSG00000142611,ENSG00000130762,ENSG00000116288,ENSG00000117425,ENSG00000117262,ENSG00000188092,ENSG00000066279,ENSG00000081237,ENSG00000143507,ENSG00000198626,ENSG00000133019,ENSG00000182901,ENSG00000117020,ENSG00000107779,ENSG00000075891,ENSG00000166167,ENSG00000007372,ENSG00000110090,ENSG00000060237,ENSG00000151067,ENSG00000089225,ENSG00000100888,ENSG00000021645,ENSG00000182979…
17	BP	GO:0044767	single-organism developmental process	3	1.01e-09	4060	199	97	0.487	0.024	ENSG00000067606,ENSG00000142611,ENSG00000117425,ENSG00000060718,ENSG00000066279,ENSG00000081237,ENSG00000143507,ENSG00000198626,ENSG00000133019,ENSG00000162849,ENSG00000150275,ENSG00000107779,ENSG00000075891,ENSG00000166167,ENSG00000007372,ENSG00000110090,ENSG00000187240,ENSG00000149571,ENSG00000060237,ENSG00000151067,ENSG00000089225,ENSG00000100888,ENSG00000092054,ENSG00000021645,ENSG00000114062…
18	BP	GO:0048729	tissue morphogenesis	4	5.61e-07	435	199	25	0.126	0.057	ENSG00000060718,ENSG00000198626,ENSG00000162849,ENSG00000150275,ENSG00000107779,ENSG00000075891,ENSG00000166167,ENSG00000089225,ENSG00000092054,ENSG00000140443,ENSG00000169554,ENSG00000125845,ENSG00000186575,ENSG00000251322,ENSG00000169855,ENSG00000181449,ENSG00000170561,ENSG00000170549,ENSG00000081189,ENSG00000120149,ENSG00000054598,ENSG00000106571,ENSG00000171843,ENSG00000169071,ENSG00000185920
19	BP	GO:0002009	morphogenesis of an epithelium	5	3.93e-05	345	199	20	0.101	0.058	ENSG00000198626,ENSG00000162849,ENSG00000150275,ENSG00000075891,ENSG00000166167,ENSG00000089225,ENSG00000140443,ENSG00000169554,ENSG00000125845,ENSG00000251322,ENSG00000169855,ENSG00000181449,ENSG00000170561,ENSG00000170549,ENSG00000081189,ENSG00000120149,ENSG00000106571,ENSG00000171843,ENSG00000169071,ENSG00000185920
20	BP	GO:0051179	localization	2	8.75e-05	3838	199	82	0.412	0.021	ENSG00000067606,ENSG00000130762,ENSG00000116288,ENSG00000174827,ENSG00000117262,ENSG00000188092,ENSG00000162687,ENSG00000066279,ENSG00000081237,ENSG00000198626,ENSG00000133019,ENSG00000107779,ENSG00000007372,ENSG00000110090,ENSG00000187240,ENSG00000149571,ENSG00000060237,ENSG00000151067,ENSG00000089225,ENSG00000102452,ENSG00000021645,ENSG00000114062,ENSG00000104044,ENSG00000128731,ENSG00000166147…
21	BP	GO:0051674	localization of cell	3	0.00192	893	199	30	0.151	0.034	ENSG00000067606,ENSG00000130762,ENSG00000066279,ENSG00000081237,ENSG00000007372,ENSG00000187240,ENSG00000149571,ENSG00000089225,ENSG00000140443,ENSG00000140945,ENSG00000108953,ENSG00000007168,ENSG00000196712,ENSG00000169554,ENSG00000168542,ENSG00000119042,ENSG00000116106,ENSG00000125845,ENSG00000186575,ENSG00000134121,ENSG00000169855,ENSG00000049860,ENSG00000120149,ENSG00000054598,ENSG00000196569…
22	BP	GO:0033036	macromolecule localization	3	0.0039	1690	199	44	0.221	0.026	ENSG00000067606,ENSG00000130762,ENSG00000174827,ENSG00000117262,ENSG00000188092,ENSG00000198626,ENSG00000107779,ENSG00000007372,ENSG00000110090,ENSG00000187240,ENSG00000128731,ENSG00000166147,ENSG00000213614,ENSG00000169371,ENSG00000078328,ENSG00000108953,ENSG00000070366,ENSG00000007168,ENSG00000196712,ENSG00000154217,ENSG00000141837,ENSG00000179915,ENSG00000082898,ENSG00000168702,ENSG00000168280…
23	BP	GO:0040011	locomotion	2	0.00303	1172	199	35	0.176	0.03	ENSG00000067606,ENSG00000130762,ENSG00000066279,ENSG00000081237,ENSG00000007372,ENSG00000187240,ENSG00000149571,ENSG00000151067,ENSG00000089225,ENSG00000021645,ENSG00000140443,ENSG00000140945,ENSG00000108953,ENSG00000007168,ENSG00000196712,ENSG00000179915,ENSG00000169554,ENSG00000168542,ENSG00000119042,ENSG00000116106,ENSG00000125845,ENSG00000186575,ENSG00000134121,ENSG00000114861,ENSG00000169855…
24	BP	GO:0065007	biological regulation	2	0.000333	7538	199	129	0.648	0.017	ENSG00000067606,ENSG00000142611,ENSG00000130762,ENSG00000116288,ENSG00000116731,ENSG00000117425,ENSG00000162599,ENSG00000174827,ENSG00000117262,ENSG00000188092,ENSG00000066279,ENSG00000081237,ENSG00000092978,ENSG00000143507,ENSG00000198626,ENSG00000133019,ENSG00000182901,ENSG00000117020,ENSG00000162849,ENSG00000150275,ENSG00000156110,ENSG00000107779,ENSG00000075891,ENSG00000166167,ENSG00000109911…
25	BP	GO:0065008	regulation of biological quality	3	0.000216	2404	199	59	0.296	0.025	ENSG00000067606,ENSG00000116288,ENSG00000117262,ENSG00000188092,ENSG00000066279,ENSG00000081237,ENSG00000198626,ENSG00000133019,ENSG00000150275,ENSG00000075891,ENSG00000166167,ENSG00000007372,ENSG00000110090,ENSG00000060237,ENSG00000151067,ENSG00000092054,ENSG00000021645,ENSG00000166147,ENSG00000213614,ENSG00000140443,ENSG00000005339,ENSG00000051523,ENSG00000108953,ENSG00000070366,ENSG00000007168…
26	BP	GO:0042391	regulation of membrane potential	4	0.00166	281	199	16	0.08	0.057	ENSG00000067606,ENSG00000116288,ENSG00000198626,ENSG00000213614,ENSG00000108953,ENSG00000196712,ENSG00000141837,ENSG00000179915,ENSG00000144285,ENSG00000251322,ENSG00000152208,ENSG00000049860,ENSG00000079841,ENSG00000196569,ENSG00000112531,ENSG00000001626
27	BP	GO:0050896	response to stimulus	2	3.39e-05	5868	199	111	0.558	0.019	ENSG00000067606,ENSG00000142611,ENSG00000130762,ENSG00000116288,ENSG00000117425,ENSG00000162599,ENSG00000060718,ENSG00000174827,ENSG00000117262,ENSG00000188092,ENSG00000066279,ENSG00000081237,ENSG00000143507,ENSG00000198626,ENSG00000133019,ENSG00000182901,ENSG00000117020,ENSG00000150275,ENSG00000156110,ENSG00000107779,ENSG00000075891,ENSG00000166167,ENSG00000007372,ENSG00000110090,ENSG00000060237…
28	BP	GO:0007610	behavior	3	3.67e-05	493	199	24	0.121	0.049	ENSG00000067606,ENSG00000116288,ENSG00000150275,ENSG00000110090,ENSG00000151067,ENSG00000021645,ENSG00000213614,ENSG00000140945,ENSG00000007168,ENSG00000196712,ENSG00000141837,ENSG00000179915,ENSG00000204406,ENSG00000144285,ENSG00000116106,ENSG00000251322,ENSG00000134121,ENSG00000196277,ENSG00000169855,ENSG00000049860,ENSG00000081189,ENSG00000113327,ENSG00000174469,ENSG00000171316
29	BP	GO:0044708	single-organism behavior	4	1.73e-06	288	199	20	0.101	0.069	ENSG00000067606,ENSG00000116288,ENSG00000150275,ENSG00000151067,ENSG00000021645,ENSG00000213614,ENSG00000007168,ENSG00000196712,ENSG00000141837,ENSG00000179915,ENSG00000204406,ENSG00000144285,ENSG00000116106,ENSG00000251322,ENSG00000134121,ENSG00000196277,ENSG00000081189,ENSG00000113327,ENSG00000174469,ENSG00000171316
30	BP	GO:0071625	vocalization behavior	5	0.000495	5	199	4	0.02	0.8	ENSG00000021645,ENSG00000179915,ENSG00000251322,ENSG00000174469
31	BP	GO:0007626	locomotory behavior	4	0.00233	157	199	12	0.06	0.076	ENSG00000116288,ENSG00000150275,ENSG00000151067,ENSG00000213614,ENSG00000007168,ENSG00000141837,ENSG00000144285,ENSG00000116106,ENSG00000251322,ENSG00000134121,ENSG00000049860,ENSG00000171316
32	BP	GO:0042221	response to chemical	3	0.0182	2670	199	58	0.291	0.022	ENSG00000067606,ENSG00000142611,ENSG00000130762,ENSG00000116288,ENSG00000162599,ENSG00000174827,ENSG00000081237,ENSG00000143507,ENSG00000198626,ENSG00000107779,ENSG00000075891,ENSG00000166167,ENSG00000007372,ENSG00000110090,ENSG00000151067,ENSG00000021645,ENSG00000128739,ENSG00000166147,ENSG00000169752,ENSG00000140443,ENSG00000188536,ENSG00000005339,ENSG00000140945,ENSG00000051523,ENSG00000108953…
33	BP	GO:0022610	biological adhesion	2	0.000139	838	199	31	0.156	0.037	ENSG00000067606,ENSG00000060718,ENSG00000081237,ENSG00000162849,ENSG00000150275,ENSG00000183230,ENSG00000110841,ENSG00000021645,ENSG00000140945,ENSG00000196712,ENSG00000072071,ENSG00000119888,ENSG00000179915,ENSG00000168542,ENSG00000116106,ENSG00000125845,ENSG00000186575,ENSG00000134121,ENSG00000169855,ENSG00000175161,ENSG00000145012,ENSG00000152208,ENSG00000196159,ENSG00000151718,ENSG00000154162…
34	BP	GO:0032501	multicellular organismal process	2	6.53e-12	4860	199	113	0.568	0.023	ENSG00000067606,ENSG00000142611,ENSG00000116288,ENSG00000117425,ENSG00000060718,ENSG00000066279,ENSG00000081237,ENSG00000143507,ENSG00000198626,ENSG00000133019,ENSG00000162849,ENSG00000150275,ENSG00000156110,ENSG00000107779,ENSG00000075891,ENSG00000166167,ENSG00000007372,ENSG00000187240,ENSG00000149571,ENSG00000060237,ENSG00000151067,ENSG00000089225,ENSG00000100888,ENSG00000092054,ENSG00000021645…
35	BP	GO:0044707	single-multicellular organism process	3	1.49e-10	4701	199	108	0.543	0.023	ENSG00000067606,ENSG00000142611,ENSG00000116288,ENSG00000117425,ENSG00000060718,ENSG00000066279,ENSG00000081237,ENSG00000143507,ENSG00000198626,ENSG00000133019,ENSG00000162849,ENSG00000150275,ENSG00000156110,ENSG00000107779,ENSG00000075891,ENSG00000166167,ENSG00000007372,ENSG00000187240,ENSG00000149571,ENSG00000060237,ENSG00000151067,ENSG00000089225,ENSG00000100888,ENSG00000092054,ENSG00000021645…
36	BP	GO:0003008	system process	4	1.03e-05	1174	199	40	0.201	0.034	ENSG00000067606,ENSG00000060718,ENSG00000198626,ENSG00000133019,ENSG00000150275,ENSG00000156110,ENSG00000075891,ENSG00000007372,ENSG00000060237,ENSG00000151067,ENSG00000092054,ENSG00000021645,ENSG00000213614,ENSG00000078328,ENSG00000051523,ENSG00000108953,ENSG00000007168,ENSG00000170425,ENSG00000196712,ENSG00000141837,ENSG00000179915,ENSG00000144285,ENSG00000251322,ENSG00000134121,ENSG00000196277…
37	BP	GO:0050877	neurological system process	5	0.00018	709	199	28	0.141	0.039	ENSG00000067606,ENSG00000060718,ENSG00000150275,ENSG00000075891,ENSG00000007372,ENSG00000151067,ENSG00000021645,ENSG00000213614,ENSG00000078328,ENSG00000007168,ENSG00000196712,ENSG00000141837,ENSG00000179915,ENSG00000144285,ENSG00000251322,ENSG00000134121,ENSG00000196277,ENSG00000181449,ENSG00000152208,ENSG00000164190,ENSG00000049860,ENSG00000081189,ENSG00000079841,ENSG00000196569,ENSG00000112531…
38	BP	GO:0050890	cognition	6	0.0003	157	199	13	0.065	0.083	ENSG00000067606,ENSG00000151067,ENSG00000021645,ENSG00000007168,ENSG00000196712,ENSG00000179915,ENSG00000251322,ENSG00000134121,ENSG00000196277,ENSG00000164190,ENSG00000081189,ENSG00000174469,ENSG00000171316
39	BP	GO:0007611	learning or memory	7	0.05	144	199	10	0.05	0.069	ENSG00000067606,ENSG00000151067,ENSG00000021645,ENSG00000007168,ENSG00000196712,ENSG00000179915,ENSG00000251322,ENSG00000196277,ENSG00000081189,ENSG00000174469
40	BP	GO:0050905	neuromuscular process	6	6.28e-05	91	199	11	0.055	0.121	ENSG00000150275,ENSG00000213614,ENSG00000078328,ENSG00000007168,ENSG00000141837,ENSG00000179915,ENSG00000144285,ENSG00000251322,ENSG00000181449,ENSG00000152208,ENSG00000049860
41	BP	GO:0050885	neuromuscular process controlling balance	7	3.75e-05	50	199	9	0.045	0.18	ENSG00000150275,ENSG00000213614,ENSG00000078328,ENSG00000007168,ENSG00000141837,ENSG00000179915,ENSG00000251322,ENSG00000181449,ENSG00000049860
42	BP	GO:0035637	multicellular organismal signaling	4	5.32e-05	162	199	14	0.07	0.086	ENSG00000198626,ENSG00000151067,ENSG00000213614,ENSG00000108953,ENSG00000007168,ENSG00000196712,ENSG00000141837,ENSG00000144285,ENSG00000196277,ENSG00000049860,ENSG00000081189,ENSG00000196569,ENSG00000112531,ENSG00000174469
43	BP	GO:0001503	ossification	4	0.00315	259	199	15	0.075	0.058	ENSG00000107779,ENSG00000196712,ENSG00000121989,ENSG00000119042,ENSG00000125845,ENSG00000181449,ENSG00000164190,ENSG00000081189,ENSG00000138829,ENSG00000120149,ENSG00000054598,ENSG00000124813,ENSG00000106571,ENSG00000104331,ENSG00000185920
44	BP	GO:0007275	multicellular organismal development	4	9.33e-11	3588	199	92	0.462	0.026	ENSG00000067606,ENSG00000142611,ENSG00000117425,ENSG00000060718,ENSG00000066279,ENSG00000081237,ENSG00000198626,ENSG00000133019,ENSG00000162849,ENSG00000150275,ENSG00000107779,ENSG00000075891,ENSG00000166167,ENSG00000007372,ENSG00000187240,ENSG00000149571,ENSG00000060237,ENSG00000151067,ENSG00000089225,ENSG00000100888,ENSG00000092054,ENSG00000021645,ENSG00000114062,ENSG00000166147,ENSG00000213614…
45	BP	GO:0048731	system development	5	1.8e-11	3121	199	86	0.432	0.028	ENSG00000067606,ENSG00000142611,ENSG00000117425,ENSG00000060718,ENSG00000066279,ENSG00000081237,ENSG00000198626,ENSG00000133019,ENSG00000162849,ENSG00000150275,ENSG00000107779,ENSG00000075891,ENSG00000166167,ENSG00000007372,ENSG00000187240,ENSG00000149571,ENSG00000060237,ENSG00000151067,ENSG00000089225,ENSG00000092054,ENSG00000021645,ENSG00000114062,ENSG00000166147,ENSG00000213614,ENSG00000140443…
46	BP	GO:0001655	urogenital system development	6	0.00191	249	199	15	0.075	0.06	ENSG00000162849,ENSG00000075891,ENSG00000114062,ENSG00000166147,ENSG00000140443,ENSG00000196712,ENSG00000119888,ENSG00000125845,ENSG00000170561,ENSG00000170549,ENSG00000164190,ENSG00000081189,ENSG00000054598,ENSG00000106571,ENSG00000185920
47	BP	GO:0048513	organ development	6	3.52e-07	2263	199	63	0.317	0.028	ENSG00000067606,ENSG00000142611,ENSG00000117425,ENSG00000060718,ENSG00000066279,ENSG00000081237,ENSG00000198626,ENSG00000162849,ENSG00000150275,ENSG00000107779,ENSG00000075891,ENSG00000166167,ENSG00000007372,ENSG00000187240,ENSG00000149571,ENSG00000089225,ENSG00000092054,ENSG00000114062,ENSG00000166147,ENSG00000140443,ENSG00000108953,ENSG00000007168,ENSG00000196712,ENSG00000141837,ENSG00000134324…
48	BP	GO:0009887	organ morphogenesis	7	1.99e-08	700	199	34	0.171	0.049	ENSG00000060718,ENSG00000198626,ENSG00000162849,ENSG00000150275,ENSG00000107779,ENSG00000075891,ENSG00000007372,ENSG00000089225,ENSG00000092054,ENSG00000140443,ENSG00000007168,ENSG00000196712,ENSG00000119042,ENSG00000125845,ENSG00000186575,ENSG00000251322,ENSG00000183770,ENSG00000181449,ENSG00000170561,ENSG00000170549,ENSG00000164190,ENSG00000081189,ENSG00000138829,ENSG00000120149,ENSG00000054598…
49	BP	GO:0001501	skeletal system development	6	1.19e-07	371	199	24	0.121	0.065	ENSG00000060718,ENSG00000081237,ENSG00000107779,ENSG00000166147,ENSG00000213614,ENSG00000108557,ENSG00000121989,ENSG00000168542,ENSG00000119042,ENSG00000125845,ENSG00000164190,ENSG00000049860,ENSG00000081189,ENSG00000138829,ENSG00000070814,ENSG00000120149,ENSG00000054598,ENSG00000124813,ENSG00000106571,ENSG00000164692,ENSG00000104331,ENSG00000171316,ENSG00000104447,ENSG00000169071
50	BP	GO:0051216	cartilage development	7	0.0137	154	199	11	0.055	0.071	ENSG00000060718,ENSG00000107779,ENSG00000119042,ENSG00000125845,ENSG00000081189,ENSG00000120149,ENSG00000124813,ENSG00000106571,ENSG00000104331,ENSG00000104447,ENSG00000169071
51	BP	GO:0072359	circulatory system development	6	0.00229	707	199	26	0.131	0.037	ENSG00000060718,ENSG00000198626,ENSG00000107779,ENSG00000007372,ENSG00000089225,ENSG00000092054,ENSG00000021645,ENSG00000166147,ENSG00000140945,ENSG00000167693,ENSG00000196712,ENSG00000179915,ENSG00000168542,ENSG00000125845,ENSG00000114861,ENSG00000169855,ENSG00000164190,ENSG00000081189,ENSG00000120149,ENSG00000054598,ENSG00000112531,ENSG00000106571,ENSG00000164692,ENSG00000106025,ENSG00000171316…
52	BP	GO:0007399	nervous system development	6	1.61e-09	1581	199	55	0.276	0.035	ENSG00000142611,ENSG00000066279,ENSG00000081237,ENSG00000133019,ENSG00000150275,ENSG00000107779,ENSG00000075891,ENSG00000007372,ENSG00000187240,ENSG00000149571,ENSG00000060237,ENSG00000151067,ENSG00000021645,ENSG00000114062,ENSG00000213614,ENSG00000140443,ENSG00000108953,ENSG00000007168,ENSG00000196712,ENSG00000196628,ENSG00000141837,ENSG00000072071,ENSG00000179915,ENSG00000169554,ENSG00000204406…
53	BP	GO:0072001	renal system development	6	0.0095	212	199	13	0.065	0.061	ENSG00000162849,ENSG00000075891,ENSG00000166147,ENSG00000196712,ENSG00000119888,ENSG00000125845,ENSG00000170561,ENSG00000170549,ENSG00000164190,ENSG00000081189,ENSG00000054598,ENSG00000106571,ENSG00000185920
54	BP	GO:0001822	kidney development	7	0.0397	172	199	11	0.055	0.064	ENSG00000162849,ENSG00000075891,ENSG00000166147,ENSG00000196712,ENSG00000170561,ENSG00000170549,ENSG00000164190,ENSG00000081189,ENSG00000054598,ENSG00000106571,ENSG00000185920
55	BP	GO:0001656	metanephros development	8	0.00872	69	199	8	0.04	0.116	ENSG00000162849,ENSG00000075891,ENSG00000196712,ENSG00000170561,ENSG00000170549,ENSG00000164190,ENSG00000106571,ENSG00000185920
56	BP	GO:0072358	cardiovascular system development	6	0.00229	707	199	26	0.131	0.037	ENSG00000060718,ENSG00000198626,ENSG00000107779,ENSG00000007372,ENSG00000089225,ENSG00000092054,ENSG00000021645,ENSG00000166147,ENSG00000140945,ENSG00000167693,ENSG00000196712,ENSG00000179915,ENSG00000168542,ENSG00000125845,ENSG00000114861,ENSG00000169855,ENSG00000164190,ENSG00000081189,ENSG00000120149,ENSG00000054598,ENSG00000112531,ENSG00000106571,ENSG00000164692,ENSG00000106025,ENSG00000171316…
57	BP	GO:0007507	heart development	7	0.0124	367	199	17	0.085	0.046	ENSG00000060718,ENSG00000198626,ENSG00000107779,ENSG00000089225,ENSG00000092054,ENSG00000166147,ENSG00000196712,ENSG00000168542,ENSG00000125845,ENSG00000114861,ENSG00000164190,ENSG00000081189,ENSG00000120149,ENSG00000054598,ENSG00000106571,ENSG00000171316,ENSG00000185920
58	BP	GO:0003007	heart morphogenesis	8	0.00786	176	199	12	0.06	0.068	ENSG00000060718,ENSG00000198626,ENSG00000107779,ENSG00000089225,ENSG00000092054,ENSG00000125845,ENSG00000164190,ENSG00000081189,ENSG00000120149,ENSG00000054598,ENSG00000171316,ENSG00000185920
59	BP	GO:0007417	central nervous system development	6	1.18e-07	665	199	32	0.161	0.048	ENSG00000066279,ENSG00000107779,ENSG00000075891,ENSG00000007372,ENSG00000187240,ENSG00000149571,ENSG00000114062,ENSG00000140443,ENSG00000108953,ENSG00000007168,ENSG00000196712,ENSG00000141837,ENSG00000179915,ENSG00000169554,ENSG00000168542,ENSG00000116106,ENSG00000125845,ENSG00000251322,ENSG00000114861,ENSG00000169855,ENSG00000175161,ENSG00000181449,ENSG00000152208,ENSG00000164190,ENSG00000081189…
60	BP	GO:0021510	spinal cord development	7	0.0165	75	199	8	0.04	0.107	ENSG00000007372,ENSG00000187240,ENSG00000196712,ENSG00000141837,ENSG00000114861,ENSG00000106571,ENSG00000130675,ENSG00000185920
61	BP	GO:0021517	ventral spinal cord development	8	0.00265	41	199	7	0.035	0.171	ENSG00000007372,ENSG00000187240,ENSG00000141837,ENSG00000114861,ENSG00000106571,ENSG00000130675,ENSG00000185920
62	BP	GO:0007420	brain development	7	5.57e-07	508	199	27	0.136	0.053	ENSG00000066279,ENSG00000107779,ENSG00000075891,ENSG00000007372,ENSG00000187240,ENSG00000149571,ENSG00000114062,ENSG00000140443,ENSG00000108953,ENSG00000007168,ENSG00000196712,ENSG00000141837,ENSG00000179915,ENSG00000169554,ENSG00000168542,ENSG00000125845,ENSG00000251322,ENSG00000169855,ENSG00000175161,ENSG00000181449,ENSG00000152208,ENSG00000164190,ENSG00000081189,ENSG00000054598,ENSG00000106571…
63	BP	GO:0030900	forebrain development	8	0.00348	297	199	16	0.08	0.054	ENSG00000066279,ENSG00000107779,ENSG00000007372,ENSG00000187240,ENSG00000108953,ENSG00000007168,ENSG00000196712,ENSG00000169554,ENSG00000168542,ENSG00000125845,ENSG00000251322,ENSG00000169855,ENSG00000181449,ENSG00000081189,ENSG00000106571,ENSG00000174469
64	BP	GO:0021537	telencephalon development	9	0.000323	158	199	13	0.065	0.082	ENSG00000007372,ENSG00000108953,ENSG00000007168,ENSG00000196712,ENSG00000169554,ENSG00000168542,ENSG00000125845,ENSG00000251322,ENSG00000169855,ENSG00000181449,ENSG00000081189,ENSG00000106571,ENSG00000174469
65	BP	GO:0021543	pallium development	10	0.000171	100	199	11	0.055	0.11	ENSG00000007372,ENSG00000108953,ENSG00000007168,ENSG00000196712,ENSG00000169554,ENSG00000168542,ENSG00000169855,ENSG00000181449,ENSG00000081189,ENSG00000106571,ENSG00000174469
66	BP	GO:0021987	cerebral cortex development	11	0.000789	70	199	9	0.045	0.129	ENSG00000007372,ENSG00000108953,ENSG00000007168,ENSG00000196712,ENSG00000168542,ENSG00000169855,ENSG00000181449,ENSG00000106571,ENSG00000174469
67	BP	GO:0048736	appendage development	5	0.000379	133	199	12	0.06	0.09	ENSG00000107779,ENSG00000187240,ENSG00000089225,ENSG00000005339,ENSG00000164190,ENSG00000138829,ENSG00000120149,ENSG00000124813,ENSG00000106571,ENSG00000104331,ENSG00000171316,ENSG00000185920
68	BP	GO:0035107	appendage morphogenesis	6	0.000144	122	199	12	0.06	0.098	ENSG00000107779,ENSG00000187240,ENSG00000089225,ENSG00000005339,ENSG00000164190,ENSG00000138829,ENSG00000120149,ENSG00000124813,ENSG00000106571,ENSG00000104331,ENSG00000171316,ENSG00000185920
69	BP	GO:0060173	limb development	6	0.000379	133	199	12	0.06	0.09	ENSG00000107779,ENSG00000187240,ENSG00000089225,ENSG00000005339,ENSG00000164190,ENSG00000138829,ENSG00000120149,ENSG00000124813,ENSG00000106571,ENSG00000104331,ENSG00000171316,ENSG00000185920
70	BP	GO:0035108	limb morphogenesis	7	0.000144	122	199	12	0.06	0.098	ENSG00000107779,ENSG00000187240,ENSG00000089225,ENSG00000005339,ENSG00000164190,ENSG00000138829,ENSG00000120149,ENSG00000124813,ENSG00000106571,ENSG00000104331,ENSG00000171316,ENSG00000185920
71	BP	GO:0035295	tube development	5	1.07e-05	389	199	22	0.111	0.057	ENSG00000198626,ENSG00000162849,ENSG00000107779,ENSG00000075891,ENSG00000166167,ENSG00000089225,ENSG00000119888,ENSG00000169554,ENSG00000125845,ENSG00000251322,ENSG00000114861,ENSG00000169855,ENSG00000181449,ENSG00000170561,ENSG00000170549,ENSG00000081189,ENSG00000120149,ENSG00000054598,ENSG00000106571,ENSG00000001626,ENSG00000171316,ENSG00000185920
72	BP	GO:0035239	tube morphogenesis	6	0.00112	273	199	16	0.08	0.059	ENSG00000198626,ENSG00000162849,ENSG00000075891,ENSG00000166167,ENSG00000169554,ENSG00000125845,ENSG00000251322,ENSG00000169855,ENSG00000181449,ENSG00000170561,ENSG00000170549,ENSG00000081189,ENSG00000120149,ENSG00000106571,ENSG00000171316,ENSG00000185920
73	BP	GO:0060562	epithelial tube morphogenesis	7	0.00331	260	199	15	0.075	0.058	ENSG00000198626,ENSG00000162849,ENSG00000075891,ENSG00000166167,ENSG00000169554,ENSG00000125845,ENSG00000251322,ENSG00000169855,ENSG00000181449,ENSG00000170561,ENSG00000170549,ENSG00000081189,ENSG00000120149,ENSG00000106571,ENSG00000185920
74	BP	GO:0009790	embryo development	5	3.75e-09	820	199	38	0.191	0.046	ENSG00000060718,ENSG00000198626,ENSG00000150275,ENSG00000107779,ENSG00000075891,ENSG00000007372,ENSG00000187240,ENSG00000089225,ENSG00000100888,ENSG00000005339,ENSG00000196712,ENSG00000095002,ENSG00000169554,ENSG00000121989,ENSG00000119042,ENSG00000125845,ENSG00000186575,ENSG00000251322,ENSG00000114861,ENSG00000183770,ENSG00000181449,ENSG00000170561,ENSG00000170549,ENSG00000164190,ENSG00000081189…
75	BP	GO:0009792	embryo development ending in birth or egg hatching	6	0.00427	503	199	21	0.106	0.042	ENSG00000060718,ENSG00000107779,ENSG00000075891,ENSG00000007372,ENSG00000100888,ENSG00000196712,ENSG00000095002,ENSG00000169554,ENSG00000121989,ENSG00000119042,ENSG00000125845,ENSG00000114861,ENSG00000164190,ENSG00000081189,ENSG00000054598,ENSG00000124813,ENSG00000106571,ENSG00000130675,ENSG00000171316,ENSG00000169071,ENSG00000185920
76	BP	GO:0043009	chordate embryonic development	7	0.00364	498	199	21	0.106	0.042	ENSG00000060718,ENSG00000107779,ENSG00000075891,ENSG00000007372,ENSG00000100888,ENSG00000196712,ENSG00000095002,ENSG00000169554,ENSG00000121989,ENSG00000119042,ENSG00000125845,ENSG00000114861,ENSG00000164190,ENSG00000081189,ENSG00000054598,ENSG00000124813,ENSG00000106571,ENSG00000130675,ENSG00000171316,ENSG00000169071,ENSG00000185920
77	BP	GO:0048598	embryonic morphogenesis	6	1.02e-10	445	199	30	0.151	0.067	ENSG00000060718,ENSG00000198626,ENSG00000150275,ENSG00000107779,ENSG00000075891,ENSG00000007372,ENSG00000187240,ENSG00000089225,ENSG00000005339,ENSG00000169554,ENSG00000121989,ENSG00000119042,ENSG00000186575,ENSG00000251322,ENSG00000183770,ENSG00000181449,ENSG00000170561,ENSG00000170549,ENSG00000164190,ENSG00000081189,ENSG00000138829,ENSG00000120149,ENSG00000165671,ENSG00000054598,ENSG00000124813…
78	BP	GO:0035113	embryonic appendage morphogenesis	7	2.32e-05	104	199	12	0.06	0.115	ENSG00000107779,ENSG00000187240,ENSG00000089225,ENSG00000005339,ENSG00000164190,ENSG00000138829,ENSG00000120149,ENSG00000124813,ENSG00000106571,ENSG00000104331,ENSG00000171316,ENSG00000185920
79	BP	GO:0030326	embryonic limb morphogenesis	8	2.32e-05	104	199	12	0.06	0.115	ENSG00000107779,ENSG00000187240,ENSG00000089225,ENSG00000005339,ENSG00000164190,ENSG00000138829,ENSG00000120149,ENSG00000124813,ENSG00000106571,ENSG00000104331,ENSG00000171316,ENSG00000185920
80	BP	GO:0048568	embryonic organ development	6	0.00255	327	199	17	0.085	0.052	ENSG00000060718,ENSG00000198626,ENSG00000150275,ENSG00000107779,ENSG00000075891,ENSG00000007372,ENSG00000119042,ENSG00000125845,ENSG00000183770,ENSG00000181449,ENSG00000164190,ENSG00000081189,ENSG00000054598,ENSG00000124813,ENSG00000106571,ENSG00000171316,ENSG00000169071
81	BP	GO:0048562	embryonic organ morphogenesis	7	0.00355	227	199	14	0.07	0.062	ENSG00000060718,ENSG00000198626,ENSG00000150275,ENSG00000075891,ENSG00000007372,ENSG00000119042,ENSG00000183770,ENSG00000181449,ENSG00000164190,ENSG00000081189,ENSG00000124813,ENSG00000106571,ENSG00000171316,ENSG00000169071
82	BP	GO:0007389	pattern specification process	4	2.87e-05	374	199	21	0.106	0.056	ENSG00000107779,ENSG00000075891,ENSG00000007372,ENSG00000187240,ENSG00000089225,ENSG00000169554,ENSG00000121989,ENSG00000119042,ENSG00000125845,ENSG00000114861,ENSG00000183770,ENSG00000170561,ENSG00000170549,ENSG00000081189,ENSG00000120149,ENSG00000054598,ENSG00000106571,ENSG00000130675,ENSG00000171843,ENSG00000169071,ENSG00000185920
83	BP	GO:0003002	regionalization	5	0.000204	274	199	17	0.085	0.062	ENSG00000107779,ENSG00000075891,ENSG00000007372,ENSG00000187240,ENSG00000169554,ENSG00000121989,ENSG00000125845,ENSG00000170561,ENSG00000170549,ENSG00000081189,ENSG00000120149,ENSG00000054598,ENSG00000106571,ENSG00000130675,ENSG00000171843,ENSG00000169071,ENSG00000185920
84	BP	GO:0030534	adult behavior	4	4.68e-09	118	199	16	0.08	0.136	ENSG00000116288,ENSG00000150275,ENSG00000151067,ENSG00000021645,ENSG00000213614,ENSG00000007168,ENSG00000141837,ENSG00000179915,ENSG00000144285,ENSG00000116106,ENSG00000251322,ENSG00000134121,ENSG00000196277,ENSG00000113327,ENSG00000174469,ENSG00000171316
85	BP	GO:0008344	adult locomotory behavior	5	0.000145	77	199	10	0.05	0.13	ENSG00000116288,ENSG00000150275,ENSG00000151067,ENSG00000213614,ENSG00000007168,ENSG00000141837,ENSG00000144285,ENSG00000116106,ENSG00000134121,ENSG00000171316
86	BP	GO:0007628	adult walking behavior	6	0.00104	36	199	7	0.035	0.194	ENSG00000150275,ENSG00000151067,ENSG00000213614,ENSG00000141837,ENSG00000144285,ENSG00000116106,ENSG00000171316
87	BP	GO:0009987	cellular process	2	0.000233	10853	199	166	0.834	0.015	ENSG00000067606,ENSG00000142611,ENSG00000130762,ENSG00000116288,ENSG00000116731,ENSG00000117425,ENSG00000162599,ENSG00000184005,ENSG00000188641,ENSG00000060718,ENSG00000174827,ENSG00000117262,ENSG00000188092,ENSG00000162687,ENSG00000066279,ENSG00000081237,ENSG00000092978,ENSG00000143507,ENSG00000198626,ENSG00000133019,ENSG00000182901,ENSG00000117020,ENSG00000162849,ENSG00000150275,ENSG00000183230…
88	BP	GO:0044763	single-organism cellular process	3	1.99e-06	8854	199	150	0.754	0.017	ENSG00000067606,ENSG00000142611,ENSG00000130762,ENSG00000116288,ENSG00000117425,ENSG00000184005,ENSG00000188641,ENSG00000060718,ENSG00000174827,ENSG00000117262,ENSG00000188092,ENSG00000162687,ENSG00000066279,ENSG00000081237,ENSG00000143507,ENSG00000198626,ENSG00000133019,ENSG00000182901,ENSG00000117020,ENSG00000162849,ENSG00000150275,ENSG00000183230,ENSG00000156110,ENSG00000107779,ENSG00000075891…
89	BP	GO:0048869	cellular developmental process	4	1.45e-07	2690	199	71	0.357	0.026	ENSG00000067606,ENSG00000142611,ENSG00000060718,ENSG00000066279,ENSG00000081237,ENSG00000143507,ENSG00000150275,ENSG00000107779,ENSG00000075891,ENSG00000007372,ENSG00000110090,ENSG00000187240,ENSG00000149571,ENSG00000060237,ENSG00000151067,ENSG00000089225,ENSG00000021645,ENSG00000104044,ENSG00000213614,ENSG00000140443,ENSG00000005339,ENSG00000167693,ENSG00000108953,ENSG00000007168,ENSG00000196712…
90	BP	GO:0032989	cellular component morphogenesis	5	0.0101	916	199	29	0.146	0.032	ENSG00000081237,ENSG00000150275,ENSG00000075891,ENSG00000007372,ENSG00000187240,ENSG00000151067,ENSG00000089225,ENSG00000021645,ENSG00000213614,ENSG00000140443,ENSG00000007168,ENSG00000141837,ENSG00000179915,ENSG00000168542,ENSG00000116106,ENSG00000125845,ENSG00000251322,ENSG00000134121,ENSG00000114861,ENSG00000169855,ENSG00000049860,ENSG00000081189,ENSG00000120149,ENSG00000196569,ENSG00000106571…
91	BP	GO:0000902	cell morphogenesis	6	0.00297	862	199	29	0.146	0.034	ENSG00000081237,ENSG00000150275,ENSG00000075891,ENSG00000007372,ENSG00000187240,ENSG00000151067,ENSG00000089225,ENSG00000021645,ENSG00000213614,ENSG00000140443,ENSG00000007168,ENSG00000141837,ENSG00000179915,ENSG00000168542,ENSG00000116106,ENSG00000125845,ENSG00000251322,ENSG00000134121,ENSG00000114861,ENSG00000169855,ENSG00000049860,ENSG00000081189,ENSG00000120149,ENSG00000196569,ENSG00000106571…
92	BP	GO:0032990	cell part morphogenesis	6	0.0122	629	199	23	0.116	0.037	ENSG00000081237,ENSG00000150275,ENSG00000075891,ENSG00000007372,ENSG00000187240,ENSG00000151067,ENSG00000021645,ENSG00000140443,ENSG00000007168,ENSG00000141837,ENSG00000179915,ENSG00000168542,ENSG00000116106,ENSG00000251322,ENSG00000134121,ENSG00000114861,ENSG00000169855,ENSG00000196569,ENSG00000106571,ENSG00000130675,ENSG00000029534,ENSG00000107104,ENSG00000153707
93	BP	GO:0030154	cell differentiation	5	9.03e-09	2539	199	71	0.357	0.028	ENSG00000067606,ENSG00000142611,ENSG00000060718,ENSG00000066279,ENSG00000081237,ENSG00000143507,ENSG00000150275,ENSG00000107779,ENSG00000075891,ENSG00000007372,ENSG00000110090,ENSG00000187240,ENSG00000149571,ENSG00000060237,ENSG00000151067,ENSG00000089225,ENSG00000021645,ENSG00000104044,ENSG00000213614,ENSG00000140443,ENSG00000005339,ENSG00000167693,ENSG00000108953,ENSG00000007168,ENSG00000196712…
94	BP	GO:0048863	stem cell differentiation	6	0.00272	256	199	15	0.075	0.059	ENSG00000142611,ENSG00000081237,ENSG00000107779,ENSG00000075891,ENSG00000089225,ENSG00000005339,ENSG00000119888,ENSG00000169554,ENSG00000125845,ENSG00000181449,ENSG00000164190,ENSG00000081189,ENSG00000120149,ENSG00000054598,ENSG00000124813
95	BP	GO:0001649	osteoblast differentiation	6	0.000269	129	199	12	0.06	0.093	ENSG00000107779,ENSG00000196712,ENSG00000121989,ENSG00000119042,ENSG00000125845,ENSG00000181449,ENSG00000081189,ENSG00000138829,ENSG00000120149,ENSG00000124813,ENSG00000106571,ENSG00000185920
96	BP	GO:0022008	neurogenesis	6	3.12e-08	1058	199	42	0.211	0.04	ENSG00000142611,ENSG00000066279,ENSG00000081237,ENSG00000150275,ENSG00000107779,ENSG00000075891,ENSG00000007372,ENSG00000187240,ENSG00000149571,ENSG00000060237,ENSG00000151067,ENSG00000021645,ENSG00000213614,ENSG00000140443,ENSG00000108953,ENSG00000007168,ENSG00000196712,ENSG00000196628,ENSG00000141837,ENSG00000179915,ENSG00000168542,ENSG00000119042,ENSG00000116106,ENSG00000125845,ENSG00000186575…
97	BP	GO:0048699	generation of neurons	7	3.47e-07	1000	199	39	0.196	0.039	ENSG00000066279,ENSG00000081237,ENSG00000150275,ENSG00000107779,ENSG00000075891,ENSG00000007372,ENSG00000187240,ENSG00000149571,ENSG00000060237,ENSG00000151067,ENSG00000021645,ENSG00000213614,ENSG00000140443,ENSG00000108953,ENSG00000007168,ENSG00000196712,ENSG00000196628,ENSG00000141837,ENSG00000179915,ENSG00000168542,ENSG00000119042,ENSG00000116106,ENSG00000125845,ENSG00000251322,ENSG00000134121…
98	BP	GO:0030182	neuron differentiation	6	2.26e-05	913	199	34	0.171	0.037	ENSG00000066279,ENSG00000081237,ENSG00000150275,ENSG00000075891,ENSG00000007372,ENSG00000187240,ENSG00000060237,ENSG00000151067,ENSG00000021645,ENSG00000213614,ENSG00000140443,ENSG00000007168,ENSG00000196628,ENSG00000141837,ENSG00000179915,ENSG00000168542,ENSG00000116106,ENSG00000125845,ENSG00000251322,ENSG00000134121,ENSG00000114861,ENSG00000169855,ENSG00000181449,ENSG00000152208,ENSG00000081189…
99	BP	GO:0021953	central nervous system neuron differentiation	7	4.07e-05	133	199	13	0.065	0.098	ENSG00000007372,ENSG00000187240,ENSG00000007168,ENSG00000141837,ENSG00000179915,ENSG00000116106,ENSG00000251322,ENSG00000169855,ENSG00000181449,ENSG00000152208,ENSG00000106571,ENSG00000130675,ENSG00000185920
100	BP	GO:0021522	spinal cord motor neuron differentiation	8	0.0066	30	199	6	0.03	0.2	ENSG00000007372,ENSG00000187240,ENSG00000141837,ENSG00000106571,ENSG00000130675,ENSG00000185920
101	BP	GO:0002062	chondrocyte differentiation	6	0.0134	73	199	8	0.04	0.11	ENSG00000060718,ENSG00000125845,ENSG00000081189,ENSG00000120149,ENSG00000124813,ENSG00000106571,ENSG00000104331,ENSG00000104447
102	BP	GO:0048468	cell development	5	1.48e-09	1379	199	51	0.256	0.037	ENSG00000142611,ENSG00000060718,ENSG00000066279,ENSG00000081237,ENSG00000143507,ENSG00000150275,ENSG00000107779,ENSG00000075891,ENSG00000007372,ENSG00000060237,ENSG00000151067,ENSG00000089225,ENSG00000021645,ENSG00000104044,ENSG00000213614,ENSG00000140443,ENSG00000005339,ENSG00000007168,ENSG00000196712,ENSG00000196628,ENSG00000141837,ENSG00000095002,ENSG00000179915,ENSG00000169554,ENSG00000168542…
103	BP	GO:0048864	stem cell development	6	0.0296	200	199	12	0.06	0.06	ENSG00000142611,ENSG00000081237,ENSG00000107779,ENSG00000075891,ENSG00000089225,ENSG00000005339,ENSG00000169554,ENSG00000125845,ENSG00000181449,ENSG00000164190,ENSG00000120149,ENSG00000054598
104	BP	GO:0000904	cell morphogenesis involved in differentiation	6	5.96e-05	630	199	27	0.136	0.043	ENSG00000081237,ENSG00000150275,ENSG00000075891,ENSG00000007372,ENSG00000151067,ENSG00000089225,ENSG00000021645,ENSG00000213614,ENSG00000140443,ENSG00000007168,ENSG00000141837,ENSG00000179915,ENSG00000168542,ENSG00000116106,ENSG00000125845,ENSG00000251322,ENSG00000134121,ENSG00000114861,ENSG00000169855,ENSG00000081189,ENSG00000120149,ENSG00000196569,ENSG00000106571,ENSG00000130675,ENSG00000029534…
105	BP	GO:0048666	neuron development	6	0.000405	737	199	28	0.141	0.038	ENSG00000081237,ENSG00000150275,ENSG00000075891,ENSG00000007372,ENSG00000060237,ENSG00000151067,ENSG00000021645,ENSG00000213614,ENSG00000140443,ENSG00000007168,ENSG00000141837,ENSG00000179915,ENSG00000168542,ENSG00000116106,ENSG00000251322,ENSG00000134121,ENSG00000114861,ENSG00000169855,ENSG00000152208,ENSG00000081189,ENSG00000196569,ENSG00000106571,ENSG00000158528,ENSG00000174469,ENSG00000130675…
106	BP	GO:0048667	cell morphogenesis involved in neuron differentiation	7	0.000715	492	199	22	0.111	0.045	ENSG00000081237,ENSG00000150275,ENSG00000075891,ENSG00000007372,ENSG00000151067,ENSG00000021645,ENSG00000213614,ENSG00000140443,ENSG00000007168,ENSG00000141837,ENSG00000179915,ENSG00000168542,ENSG00000116106,ENSG00000251322,ENSG00000134121,ENSG00000114861,ENSG00000169855,ENSG00000196569,ENSG00000106571,ENSG00000130675,ENSG00000029534,ENSG00000153707
107	BP	GO:0006928	cellular component movement	4	0.000757	1317	199	39	0.196	0.03	ENSG00000067606,ENSG00000130762,ENSG00000066279,ENSG00000081237,ENSG00000198626,ENSG00000162849,ENSG00000007372,ENSG00000187240,ENSG00000149571,ENSG00000151067,ENSG00000089225,ENSG00000092054,ENSG00000021645,ENSG00000140443,ENSG00000140945,ENSG00000108953,ENSG00000007168,ENSG00000196712,ENSG00000179915,ENSG00000169554,ENSG00000168280,ENSG00000168542,ENSG00000119042,ENSG00000116106,ENSG00000125845…
108	BP	GO:0048870	cell motility	5	0.00192	893	199	30	0.151	0.034	ENSG00000067606,ENSG00000130762,ENSG00000066279,ENSG00000081237,ENSG00000007372,ENSG00000187240,ENSG00000149571,ENSG00000089225,ENSG00000140443,ENSG00000140945,ENSG00000108953,ENSG00000007168,ENSG00000196712,ENSG00000169554,ENSG00000168542,ENSG00000119042,ENSG00000116106,ENSG00000125845,ENSG00000186575,ENSG00000134121,ENSG00000169855,ENSG00000049860,ENSG00000120149,ENSG00000054598,ENSG00000196569…
109	BP	GO:0016477	cell migration	6	0.00123	826	199	29	0.146	0.035	ENSG00000067606,ENSG00000130762,ENSG00000066279,ENSG00000081237,ENSG00000007372,ENSG00000149571,ENSG00000089225,ENSG00000140443,ENSG00000140945,ENSG00000108953,ENSG00000007168,ENSG00000196712,ENSG00000169554,ENSG00000168542,ENSG00000119042,ENSG00000116106,ENSG00000125845,ENSG00000186575,ENSG00000134121,ENSG00000169855,ENSG00000049860,ENSG00000120149,ENSG00000054598,ENSG00000196569,ENSG00000106571…
110	BP	GO:0001764	neuron migration	7	0.0183	101	199	9	0.045	0.089	ENSG00000066279,ENSG00000007372,ENSG00000149571,ENSG00000108953,ENSG00000007168,ENSG00000168542,ENSG00000119042,ENSG00000134121,ENSG00000130675
111	BP	GO:0007154	cell communication	4	8.27e-08	4283	199	96	0.482	0.022	ENSG00000067606,ENSG00000142611,ENSG00000130762,ENSG00000116288,ENSG00000117425,ENSG00000117262,ENSG00000188092,ENSG00000066279,ENSG00000081237,ENSG00000143507,ENSG00000198626,ENSG00000133019,ENSG00000182901,ENSG00000117020,ENSG00000107779,ENSG00000075891,ENSG00000166167,ENSG00000007372,ENSG00000110090,ENSG00000060237,ENSG00000151067,ENSG00000089225,ENSG00000100888,ENSG00000021645,ENSG00000182979…
112	BP	GO:0019226	transmission of nerve impulse	5	0.0141	125	199	10	0.05	0.08	ENSG00000213614,ENSG00000007168,ENSG00000196712,ENSG00000141837,ENSG00000144285,ENSG00000196277,ENSG00000049860,ENSG00000196569,ENSG00000112531,ENSG00000174469
113	BP	GO:0007155	cell adhesion	4	0.000124	834	199	31	0.156	0.037	ENSG00000067606,ENSG00000060718,ENSG00000081237,ENSG00000162849,ENSG00000150275,ENSG00000183230,ENSG00000110841,ENSG00000021645,ENSG00000140945,ENSG00000196712,ENSG00000072071,ENSG00000119888,ENSG00000179915,ENSG00000168542,ENSG00000116106,ENSG00000125845,ENSG00000186575,ENSG00000134121,ENSG00000169855,ENSG00000175161,ENSG00000145012,ENSG00000152208,ENSG00000196159,ENSG00000151718,ENSG00000154162…
114	BP	GO:0016337	cell-cell adhesion	5	0.000267	387	199	20	0.101	0.052	ENSG00000060718,ENSG00000081237,ENSG00000162849,ENSG00000150275,ENSG00000183230,ENSG00000021645,ENSG00000140945,ENSG00000072071,ENSG00000119888,ENSG00000179915,ENSG00000125845,ENSG00000186575,ENSG00000169855,ENSG00000152208,ENSG00000196159,ENSG00000151718,ENSG00000154162,ENSG00000113100,ENSG00000153707,ENSG00000169071
115	BP	GO:0030030	cell projection organization	4	0.0126	875	199	28	0.141	0.032	ENSG00000081237,ENSG00000150275,ENSG00000075891,ENSG00000007372,ENSG00000187240,ENSG00000151067,ENSG00000021645,ENSG00000140443,ENSG00000140945,ENSG00000007168,ENSG00000141837,ENSG00000134324,ENSG00000179915,ENSG00000168542,ENSG00000116106,ENSG00000251322,ENSG00000134121,ENSG00000114861,ENSG00000169855,ENSG00000152208,ENSG00000196569,ENSG00000106571,ENSG00000158528,ENSG00000174469,ENSG00000130675…
116	BP	GO:0048858	cell projection morphogenesis	5	0.00905	618	199	23	0.116	0.037	ENSG00000081237,ENSG00000150275,ENSG00000075891,ENSG00000007372,ENSG00000187240,ENSG00000151067,ENSG00000021645,ENSG00000140443,ENSG00000007168,ENSG00000141837,ENSG00000179915,ENSG00000168542,ENSG00000116106,ENSG00000251322,ENSG00000134121,ENSG00000114861,ENSG00000169855,ENSG00000196569,ENSG00000106571,ENSG00000130675,ENSG00000029534,ENSG00000107104,ENSG00000153707
117	BP	GO:0031175	neuron projection development	5	0.0044	638	199	24	0.121	0.038	ENSG00000081237,ENSG00000075891,ENSG00000007372,ENSG00000151067,ENSG00000021645,ENSG00000140443,ENSG00000007168,ENSG00000141837,ENSG00000179915,ENSG00000168542,ENSG00000116106,ENSG00000251322,ENSG00000134121,ENSG00000114861,ENSG00000169855,ENSG00000152208,ENSG00000196569,ENSG00000106571,ENSG00000158528,ENSG00000174469,ENSG00000130675,ENSG00000029534,ENSG00000107104,ENSG00000153707
118	BP	GO:0048812	neuron projection morphogenesis	6	0.0147	499	199	20	0.101	0.04	ENSG00000081237,ENSG00000075891,ENSG00000007372,ENSG00000151067,ENSG00000021645,ENSG00000140443,ENSG00000007168,ENSG00000141837,ENSG00000179915,ENSG00000168542,ENSG00000116106,ENSG00000251322,ENSG00000134121,ENSG00000114861,ENSG00000169855,ENSG00000196569,ENSG00000106571,ENSG00000130675,ENSG00000029534,ENSG00000153707
119	BP	GO:0007409	axonogenesis	7	0.0376	442	199	18	0.09	0.041	ENSG00000081237,ENSG00000075891,ENSG00000007372,ENSG00000151067,ENSG00000021645,ENSG00000140443,ENSG00000007168,ENSG00000141837,ENSG00000179915,ENSG00000168542,ENSG00000116106,ENSG00000134121,ENSG00000114861,ENSG00000169855,ENSG00000196569,ENSG00000106571,ENSG00000130675,ENSG00000029534
120	BP	GO:0051716	cellular response to stimulus	3	2.08e-05	4634	199	95	0.477	0.021	ENSG00000067606,ENSG00000142611,ENSG00000130762,ENSG00000116288,ENSG00000117425,ENSG00000117262,ENSG00000188092,ENSG00000066279,ENSG00000081237,ENSG00000143507,ENSG00000198626,ENSG00000133019,ENSG00000182901,ENSG00000117020,ENSG00000107779,ENSG00000075891,ENSG00000166167,ENSG00000007372,ENSG00000110090,ENSG00000060237,ENSG00000151067,ENSG00000100888,ENSG00000182979,ENSG00000114062,ENSG00000128731…
121	BP	GO:0050789	regulation of biological process	2	0.000161	7132	199	125	0.628	0.018	ENSG00000067606,ENSG00000142611,ENSG00000130762,ENSG00000116288,ENSG00000116731,ENSG00000117425,ENSG00000162599,ENSG00000174827,ENSG00000117262,ENSG00000188092,ENSG00000066279,ENSG00000081237,ENSG00000092978,ENSG00000143507,ENSG00000198626,ENSG00000133019,ENSG00000182901,ENSG00000117020,ENSG00000162849,ENSG00000156110,ENSG00000107779,ENSG00000075891,ENSG00000166167,ENSG00000109911,ENSG00000007372…
122	BP	GO:0051239	regulation of multicellular organismal process	3	3.69e-09	1665	199	56	0.281	0.034	ENSG00000067606,ENSG00000142611,ENSG00000066279,ENSG00000081237,ENSG00000143507,ENSG00000198626,ENSG00000133019,ENSG00000156110,ENSG00000107779,ENSG00000075891,ENSG00000007372,ENSG00000060237,ENSG00000151067,ENSG00000089225,ENSG00000092054,ENSG00000021645,ENSG00000005339,ENSG00000051523,ENSG00000108953,ENSG00000007168,ENSG00000170425,ENSG00000108557,ENSG00000196712,ENSG00000196628,ENSG00000141837…
123	BP	GO:0030278	regulation of ossification	4	0.00432	137	199	11	0.055	0.08	ENSG00000107779,ENSG00000121989,ENSG00000125845,ENSG00000181449,ENSG00000164190,ENSG00000081189,ENSG00000138829,ENSG00000120149,ENSG00000124813,ENSG00000106571,ENSG00000185920
124	BP	GO:0045778	positive regulation of ossification	5	0.0283	38	199	6	0.03	0.158	ENSG00000107779,ENSG00000121989,ENSG00000125845,ENSG00000164190,ENSG00000081189,ENSG00000138829
125	BP	GO:0048583	regulation of response to stimulus	3	0.00532	2380	199	55	0.276	0.023	ENSG00000067606,ENSG00000142611,ENSG00000130762,ENSG00000116288,ENSG00000117425,ENSG00000117262,ENSG00000188092,ENSG00000066279,ENSG00000081237,ENSG00000143507,ENSG00000182901,ENSG00000156110,ENSG00000107779,ENSG00000166167,ENSG00000100888,ENSG00000114062,ENSG00000187951,ENSG00000166147,ENSG00000169752,ENSG00000140443,ENSG00000005339,ENSG00000140945,ENSG00000167693,ENSG00000108953,ENSG00000007168…
126	BP	GO:0032879	regulation of localization	3	0.00972	1344	199	37	0.186	0.028	ENSG00000067606,ENSG00000130762,ENSG00000116288,ENSG00000174827,ENSG00000117262,ENSG00000188092,ENSG00000081237,ENSG00000198626,ENSG00000133019,ENSG00000107779,ENSG00000007372,ENSG00000110090,ENSG00000060237,ENSG00000151067,ENSG00000089225,ENSG00000140443,ENSG00000140945,ENSG00000108953,ENSG00000170425,ENSG00000196712,ENSG00000141837,ENSG00000179915,ENSG00000082898,ENSG00000168542,ENSG00000125845…
127	BP	GO:0019222	regulation of metabolic process	3	0.0187	4398	199	83	0.417	0.019	ENSG00000067606,ENSG00000142611,ENSG00000130762,ENSG00000116288,ENSG00000116731,ENSG00000162599,ENSG00000081237,ENSG00000092978,ENSG00000143507,ENSG00000198626,ENSG00000182901,ENSG00000156110,ENSG00000107779,ENSG00000075891,ENSG00000166167,ENSG00000109911,ENSG00000007372,ENSG00000110090,ENSG00000060237,ENSG00000089225,ENSG00000100888,ENSG00000114062,ENSG00000128731,ENSG00000166147,ENSG00000140443…
128	BP	GO:0051171	regulation of nitrogen compound metabolic process	4	0.000508	3103	199	69	0.347	0.022	ENSG00000067606,ENSG00000142611,ENSG00000130762,ENSG00000116731,ENSG00000162599,ENSG00000081237,ENSG00000198626,ENSG00000182901,ENSG00000107779,ENSG00000075891,ENSG00000166167,ENSG00000109911,ENSG00000007372,ENSG00000089225,ENSG00000100888,ENSG00000114062,ENSG00000128731,ENSG00000166147,ENSG00000140443,ENSG00000005339,ENSG00000078328,ENSG00000140945,ENSG00000007168,ENSG00000170425,ENSG00000108557…
129	BP	GO:0050794	regulation of cellular process	3	3.87e-05	6747	199	122	0.613	0.018	ENSG00000067606,ENSG00000142611,ENSG00000130762,ENSG00000116288,ENSG00000116731,ENSG00000117425,ENSG00000162599,ENSG00000174827,ENSG00000117262,ENSG00000188092,ENSG00000066279,ENSG00000081237,ENSG00000092978,ENSG00000143507,ENSG00000198626,ENSG00000133019,ENSG00000182901,ENSG00000117020,ENSG00000162849,ENSG00000156110,ENSG00000107779,ENSG00000075891,ENSG00000166167,ENSG00000109911,ENSG00000007372…
130	BP	GO:0010646	regulation of cell communication	4	1.16e-07	2035	199	60	0.302	0.029	ENSG00000067606,ENSG00000142611,ENSG00000130762,ENSG00000116288,ENSG00000117425,ENSG00000117262,ENSG00000188092,ENSG00000066279,ENSG00000081237,ENSG00000143507,ENSG00000133019,ENSG00000182901,ENSG00000107779,ENSG00000166167,ENSG00000110090,ENSG00000151067,ENSG00000100888,ENSG00000114062,ENSG00000187951,ENSG00000166147,ENSG00000140443,ENSG00000005339,ENSG00000140945,ENSG00000167693,ENSG00000108953…
131	BP	GO:0007165	signal transduction	4	3.82e-06	3803	199	85	0.427	0.022	ENSG00000067606,ENSG00000142611,ENSG00000130762,ENSG00000116288,ENSG00000117425,ENSG00000117262,ENSG00000188092,ENSG00000066279,ENSG00000081237,ENSG00000143507,ENSG00000198626,ENSG00000133019,ENSG00000182901,ENSG00000117020,ENSG00000107779,ENSG00000075891,ENSG00000166167,ENSG00000007372,ENSG00000060237,ENSG00000151067,ENSG00000100888,ENSG00000182979,ENSG00000114062,ENSG00000187951,ENSG00000166147…
132	BP	GO:0035556	intracellular signal transduction	5	0.0418	1849	199	44	0.221	0.024	ENSG00000067606,ENSG00000130762,ENSG00000117262,ENSG00000188092,ENSG00000081237,ENSG00000143507,ENSG00000198626,ENSG00000182901,ENSG00000075891,ENSG00000166167,ENSG00000060237,ENSG00000151067,ENSG00000114062,ENSG00000187951,ENSG00000169752,ENSG00000140443,ENSG00000140945,ENSG00000108953,ENSG00000007168,ENSG00000170425,ENSG00000196712,ENSG00000130158,ENSG00000072071,ENSG00000095002,ENSG00000169554…
133	BP	GO:0007166	cell surface receptor signaling pathway	5	0.000137	2192	199	56	0.281	0.026	ENSG00000067606,ENSG00000142611,ENSG00000130762,ENSG00000116288,ENSG00000117425,ENSG00000066279,ENSG00000081237,ENSG00000198626,ENSG00000133019,ENSG00000182901,ENSG00000107779,ENSG00000166167,ENSG00000007372,ENSG00000100888,ENSG00000166147,ENSG00000169752,ENSG00000140443,ENSG00000005339,ENSG00000140945,ENSG00000167693,ENSG00000108953,ENSG00000007168,ENSG00000170425,ENSG00000196712,ENSG00000141837…
134	BP	GO:0050793	regulation of developmental process	3	6.78e-06	1412	199	45	0.226	0.032	ENSG00000067606,ENSG00000142611,ENSG00000066279,ENSG00000081237,ENSG00000143507,ENSG00000107779,ENSG00000075891,ENSG00000007372,ENSG00000089225,ENSG00000021645,ENSG00000005339,ENSG00000007168,ENSG00000196712,ENSG00000196628,ENSG00000141837,ENSG00000072071,ENSG00000134324,ENSG00000179915,ENSG00000121989,ENSG00000168542,ENSG00000116106,ENSG00000125845,ENSG00000251322,ENSG00000114861,ENSG00000169855…
135	BP	GO:2000026	regulation of multicellular organismal development	4	1.97e-06	1061	199	39	0.196	0.037	ENSG00000067606,ENSG00000142611,ENSG00000066279,ENSG00000081237,ENSG00000107779,ENSG00000075891,ENSG00000007372,ENSG00000089225,ENSG00000021645,ENSG00000007168,ENSG00000196712,ENSG00000196628,ENSG00000141837,ENSG00000072071,ENSG00000179915,ENSG00000121989,ENSG00000168542,ENSG00000116106,ENSG00000125845,ENSG00000251322,ENSG00000114861,ENSG00000169855,ENSG00000181449,ENSG00000152208,ENSG00000164342…
136	BP	GO:0051960	regulation of nervous system development	5	0.000109	442	199	22	0.111	0.05	ENSG00000066279,ENSG00000107779,ENSG00000075891,ENSG00000007372,ENSG00000021645,ENSG00000007168,ENSG00000196712,ENSG00000196628,ENSG00000141837,ENSG00000072071,ENSG00000179915,ENSG00000168542,ENSG00000116106,ENSG00000125845,ENSG00000251322,ENSG00000169855,ENSG00000181449,ENSG00000152208,ENSG00000081189,ENSG00000106571,ENSG00000107104,ENSG00000153707
137	BP	GO:0045595	regulation of cell differentiation	4	1.01e-05	1026	199	37	0.186	0.036	ENSG00000067606,ENSG00000142611,ENSG00000066279,ENSG00000081237,ENSG00000143507,ENSG00000107779,ENSG00000075891,ENSG00000007372,ENSG00000089225,ENSG00000005339,ENSG00000007168,ENSG00000196712,ENSG00000196628,ENSG00000141837,ENSG00000134324,ENSG00000121989,ENSG00000168542,ENSG00000116106,ENSG00000125845,ENSG00000251322,ENSG00000114861,ENSG00000169855,ENSG00000181449,ENSG00000152208,ENSG00000164342…
138	BP	GO:0060284	regulation of cell development	5	0.00112	505	199	22	0.111	0.044	ENSG00000066279,ENSG00000143507,ENSG00000107779,ENSG00000075891,ENSG00000007372,ENSG00000089225,ENSG00000007168,ENSG00000196712,ENSG00000196628,ENSG00000141837,ENSG00000168542,ENSG00000116106,ENSG00000125845,ENSG00000251322,ENSG00000169855,ENSG00000181449,ENSG00000152208,ENSG00000081189,ENSG00000054598,ENSG00000106571,ENSG00000107104,ENSG00000153707
139	BP	GO:0050767	regulation of neurogenesis	6	0.00815	396	199	18	0.09	0.045	ENSG00000066279,ENSG00000107779,ENSG00000007372,ENSG00000007168,ENSG00000196712,ENSG00000196628,ENSG00000141837,ENSG00000168542,ENSG00000116106,ENSG00000125845,ENSG00000251322,ENSG00000169855,ENSG00000181449,ENSG00000152208,ENSG00000081189,ENSG00000106571,ENSG00000107104,ENSG00000153707
140	BP	GO:0045664	regulation of neuron differentiation	7	0.041	319	199	15	0.075	0.047	ENSG00000066279,ENSG00000007372,ENSG00000007168,ENSG00000196628,ENSG00000141837,ENSG00000116106,ENSG00000125845,ENSG00000251322,ENSG00000169855,ENSG00000181449,ENSG00000152208,ENSG00000081189,ENSG00000106571,ENSG00000107104,ENSG00000153707
141	BP	GO:0045667	regulation of osteoblast differentiation	5	0.000301	83	199	10	0.05	0.12	ENSG00000107779,ENSG00000121989,ENSG00000125845,ENSG00000181449,ENSG00000081189,ENSG00000138829,ENSG00000120149,ENSG00000124813,ENSG00000106571,ENSG00000185920
142	BP	GO:0023051	regulation of signaling	3	9.68e-08	2026	199	60	0.302	0.03	ENSG00000067606,ENSG00000142611,ENSG00000130762,ENSG00000116288,ENSG00000117425,ENSG00000117262,ENSG00000188092,ENSG00000066279,ENSG00000081237,ENSG00000143507,ENSG00000133019,ENSG00000182901,ENSG00000107779,ENSG00000166167,ENSG00000110090,ENSG00000151067,ENSG00000100888,ENSG00000114062,ENSG00000187951,ENSG00000166147,ENSG00000140443,ENSG00000005339,ENSG00000140945,ENSG00000167693,ENSG00000108953…
143	BP	GO:0009966	regulation of signal transduction	4	3.87e-05	1826	199	51	0.256	0.028	ENSG00000067606,ENSG00000142611,ENSG00000130762,ENSG00000116288,ENSG00000117425,ENSG00000117262,ENSG00000188092,ENSG00000066279,ENSG00000081237,ENSG00000143507,ENSG00000182901,ENSG00000107779,ENSG00000166167,ENSG00000100888,ENSG00000114062,ENSG00000187951,ENSG00000166147,ENSG00000140443,ENSG00000005339,ENSG00000140945,ENSG00000167693,ENSG00000108953,ENSG00000007168,ENSG00000170425,ENSG00000196712…
144	BP	GO:0048518	positive regulation of biological process	2	1.63e-06	3279	199	78	0.392	0.024	ENSG00000067606,ENSG00000142611,ENSG00000130762,ENSG00000116288,ENSG00000162599,ENSG00000174827,ENSG00000117262,ENSG00000188092,ENSG00000066279,ENSG00000081237,ENSG00000198626,ENSG00000133019,ENSG00000162849,ENSG00000156110,ENSG00000107779,ENSG00000075891,ENSG00000166167,ENSG00000007372,ENSG00000110090,ENSG00000089225,ENSG00000100888,ENSG00000021645,ENSG00000114062,ENSG00000140443,ENSG00000188536…
145	BP	GO:0023056	positive regulation of signaling	3	0.00463	881	199	29	0.146	0.033	ENSG00000067606,ENSG00000117262,ENSG00000188092,ENSG00000066279,ENSG00000081237,ENSG00000107779,ENSG00000114062,ENSG00000140443,ENSG00000140945,ENSG00000007168,ENSG00000170425,ENSG00000196712,ENSG00000179915,ENSG00000169554,ENSG00000121989,ENSG00000204406,ENSG00000168542,ENSG00000116106,ENSG00000125845,ENSG00000251322,ENSG00000181449,ENSG00000164342,ENSG00000120149,ENSG00000196569,ENSG00000185345…
146	BP	GO:0048522	positive regulation of cellular process	3	2.2e-05	2940	199	70	0.352	0.024	ENSG00000067606,ENSG00000142611,ENSG00000130762,ENSG00000162599,ENSG00000174827,ENSG00000117262,ENSG00000188092,ENSG00000066279,ENSG00000081237,ENSG00000162849,ENSG00000156110,ENSG00000107779,ENSG00000075891,ENSG00000166167,ENSG00000007372,ENSG00000110090,ENSG00000089225,ENSG00000100888,ENSG00000021645,ENSG00000114062,ENSG00000140443,ENSG00000188536,ENSG00000005339,ENSG00000140945,ENSG00000051523…
147	BP	GO:0010647	positive regulation of cell communication	4	0.00508	885	199	29	0.146	0.033	ENSG00000067606,ENSG00000117262,ENSG00000188092,ENSG00000066279,ENSG00000081237,ENSG00000107779,ENSG00000114062,ENSG00000140443,ENSG00000140945,ENSG00000007168,ENSG00000170425,ENSG00000196712,ENSG00000179915,ENSG00000169554,ENSG00000121989,ENSG00000204406,ENSG00000168542,ENSG00000116106,ENSG00000125845,ENSG00000251322,ENSG00000181449,ENSG00000164342,ENSG00000120149,ENSG00000196569,ENSG00000185345…
148	BP	GO:0009967	positive regulation of signal transduction	5	0.0186	842	199	27	0.136	0.032	ENSG00000067606,ENSG00000117262,ENSG00000188092,ENSG00000066279,ENSG00000081237,ENSG00000107779,ENSG00000114062,ENSG00000140443,ENSG00000140945,ENSG00000007168,ENSG00000170425,ENSG00000196712,ENSG00000169554,ENSG00000121989,ENSG00000204406,ENSG00000168542,ENSG00000116106,ENSG00000125845,ENSG00000251322,ENSG00000181449,ENSG00000164342,ENSG00000120149,ENSG00000185345,ENSG00000104447,ENSG00000107104…
149	BP	GO:0051094	positive regulation of developmental process	3	0.000493	653	199	26	0.131	0.04	ENSG00000067606,ENSG00000066279,ENSG00000081237,ENSG00000107779,ENSG00000075891,ENSG00000007372,ENSG00000089225,ENSG00000021645,ENSG00000007168,ENSG00000196628,ENSG00000072071,ENSG00000179915,ENSG00000121989,ENSG00000116106,ENSG00000125845,ENSG00000251322,ENSG00000114861,ENSG00000169855,ENSG00000181449,ENSG00000081189,ENSG00000138829,ENSG00000120149,ENSG00000124813,ENSG00000106571,ENSG00000175445…
150	BP	GO:0045597	positive regulation of cell differentiation	4	0.000116	483	199	23	0.116	0.048	ENSG00000067606,ENSG00000066279,ENSG00000081237,ENSG00000107779,ENSG00000075891,ENSG00000007372,ENSG00000089225,ENSG00000007168,ENSG00000196628,ENSG00000121989,ENSG00000116106,ENSG00000125845,ENSG00000251322,ENSG00000114861,ENSG00000169855,ENSG00000181449,ENSG00000081189,ENSG00000138829,ENSG00000120149,ENSG00000124813,ENSG00000106571,ENSG00000175445,ENSG00000153707
151	BP	GO:0010720	positive regulation of cell development	5	0.0237	163	199	11	0.055	0.067	ENSG00000066279,ENSG00000075891,ENSG00000007372,ENSG00000007168,ENSG00000116106,ENSG00000125845,ENSG00000251322,ENSG00000169855,ENSG00000181449,ENSG00000106571,ENSG00000153707
152	BP	GO:0050769	positive regulation of neurogenesis	6	0.00659	115	199	10	0.05	0.087	ENSG00000066279,ENSG00000007372,ENSG00000007168,ENSG00000116106,ENSG00000125845,ENSG00000251322,ENSG00000169855,ENSG00000181449,ENSG00000106571,ENSG00000153707
153	BP	GO:0045669	positive regulation of osteoblast differentiation	5	0.000489	48	199	8	0.04	0.167	ENSG00000107779,ENSG00000121989,ENSG00000125845,ENSG00000081189,ENSG00000138829,ENSG00000120149,ENSG00000124813,ENSG00000106571
154	BP	GO:0048519	negative regulation of biological process	2	2.94e-05	2896	199	69	0.347	0.024	ENSG00000067606,ENSG00000142611,ENSG00000116288,ENSG00000117425,ENSG00000066279,ENSG00000081237,ENSG00000143507,ENSG00000198626,ENSG00000182901,ENSG00000107779,ENSG00000075891,ENSG00000166167,ENSG00000007372,ENSG00000060237,ENSG00000151067,ENSG00000089225,ENSG00000100888,ENSG00000166147,ENSG00000140443,ENSG00000005339,ENSG00000140945,ENSG00000051523,ENSG00000167693,ENSG00000108953,ENSG00000007168…
155	BP	GO:0048585	negative regulation of response to stimulus	3	0.000172	846	199	31	0.156	0.037	ENSG00000067606,ENSG00000142611,ENSG00000116288,ENSG00000117425,ENSG00000081237,ENSG00000143507,ENSG00000182901,ENSG00000166167,ENSG00000100888,ENSG00000166147,ENSG00000140443,ENSG00000167693,ENSG00000007168,ENSG00000196712,ENSG00000179915,ENSG00000082898,ENSG00000168542,ENSG00000116106,ENSG00000125845,ENSG00000186575,ENSG00000169855,ENSG00000181449,ENSG00000152208,ENSG00000138829,ENSG00000145979…
156	BP	GO:0009892	negative regulation of metabolic process	3	0.00106	1389	199	40	0.201	0.029	ENSG00000067606,ENSG00000142611,ENSG00000081237,ENSG00000143507,ENSG00000075891,ENSG00000166167,ENSG00000100888,ENSG00000140443,ENSG00000005339,ENSG00000167693,ENSG00000108953,ENSG00000007168,ENSG00000196712,ENSG00000196628,ENSG00000141837,ENSG00000134324,ENSG00000095002,ENSG00000082898,ENSG00000119042,ENSG00000125845,ENSG00000186575,ENSG00000196277,ENSG00000114861,ENSG00000183770,ENSG00000181449…
157	BP	GO:0051172	negative regulation of nitrogen compound metabolic process	4	0.00305	863	199	29	0.146	0.034	ENSG00000142611,ENSG00000075891,ENSG00000166167,ENSG00000100888,ENSG00000005339,ENSG00000196628,ENSG00000134324,ENSG00000095002,ENSG00000082898,ENSG00000119042,ENSG00000125845,ENSG00000186575,ENSG00000196277,ENSG00000114861,ENSG00000183770,ENSG00000181449,ENSG00000164190,ENSG00000081189,ENSG00000120149,ENSG00000165671,ENSG00000054598,ENSG00000124813,ENSG00000106571,ENSG00000009950,ENSG00000179603…
158	BP	GO:0048523	negative regulation of cellular process	3	0.000403	2634	199	62	0.312	0.024	ENSG00000067606,ENSG00000142611,ENSG00000116288,ENSG00000117425,ENSG00000066279,ENSG00000081237,ENSG00000143507,ENSG00000182901,ENSG00000107779,ENSG00000075891,ENSG00000166167,ENSG00000007372,ENSG00000089225,ENSG00000100888,ENSG00000166147,ENSG00000140443,ENSG00000005339,ENSG00000140945,ENSG00000167693,ENSG00000108953,ENSG00000007168,ENSG00000196712,ENSG00000196628,ENSG00000141837,ENSG00000134324…
159	BP	GO:0010648	negative regulation of cell communication	4	0.000535	747	199	28	0.141	0.037	ENSG00000067606,ENSG00000142611,ENSG00000116288,ENSG00000117425,ENSG00000081237,ENSG00000143507,ENSG00000182901,ENSG00000166167,ENSG00000100888,ENSG00000166147,ENSG00000140443,ENSG00000167693,ENSG00000007168,ENSG00000196712,ENSG00000082898,ENSG00000125845,ENSG00000186575,ENSG00000251322,ENSG00000169855,ENSG00000181449,ENSG00000138829,ENSG00000145979,ENSG00000124813,ENSG00000106571,ENSG00000107104…
160	BP	GO:0023057	negative regulation of signaling	3	0.000466	742	199	28	0.141	0.038	ENSG00000067606,ENSG00000142611,ENSG00000116288,ENSG00000117425,ENSG00000081237,ENSG00000143507,ENSG00000182901,ENSG00000166167,ENSG00000100888,ENSG00000166147,ENSG00000140443,ENSG00000167693,ENSG00000007168,ENSG00000196712,ENSG00000082898,ENSG00000125845,ENSG00000186575,ENSG00000251322,ENSG00000169855,ENSG00000181449,ENSG00000138829,ENSG00000145979,ENSG00000124813,ENSG00000106571,ENSG00000107104…
161	BP	GO:0009968	negative regulation of signal transduction	4	0.000654	708	199	27	0.136	0.038	ENSG00000067606,ENSG00000142611,ENSG00000116288,ENSG00000117425,ENSG00000081237,ENSG00000143507,ENSG00000182901,ENSG00000166167,ENSG00000100888,ENSG00000166147,ENSG00000140443,ENSG00000167693,ENSG00000007168,ENSG00000196712,ENSG00000082898,ENSG00000125845,ENSG00000186575,ENSG00000169855,ENSG00000181449,ENSG00000138829,ENSG00000145979,ENSG00000124813,ENSG00000106571,ENSG00000107104,ENSG00000171843…
162	BP	GO:0009889	regulation of biosynthetic process	1	0.0234	2889	199	61	0.307	0.021	ENSG00000067606,ENSG00000142611,ENSG00000116731,ENSG00000162599,ENSG00000198626,ENSG00000107779,ENSG00000075891,ENSG00000166167,ENSG00000109911,ENSG00000007372,ENSG00000089225,ENSG00000100888,ENSG00000114062,ENSG00000166147,ENSG00000140443,ENSG00000005339,ENSG00000140945,ENSG00000170425,ENSG00000108557,ENSG00000196712,ENSG00000196628,ENSG00000141837,ENSG00000131848,ENSG00000134324,ENSG00000119888…
163	BP	GO:0009891	positive regulation of biosynthetic process	2	0.0174	1155	199	33	0.166	0.029	ENSG00000142611,ENSG00000162599,ENSG00000107779,ENSG00000075891,ENSG00000166167,ENSG00000007372,ENSG00000089225,ENSG00000100888,ENSG00000114062,ENSG00000140443,ENSG00000005339,ENSG00000140945,ENSG00000170425,ENSG00000196712,ENSG00000196628,ENSG00000134324,ENSG00000119888,ENSG00000119042,ENSG00000125845,ENSG00000114861,ENSG00000183770,ENSG00000181449,ENSG00000164342,ENSG00000049860,ENSG00000081189…
164	BP	GO:0009890	negative regulation of biosynthetic process	2	0.0103	917	199	29	0.146	0.032	ENSG00000142611,ENSG00000075891,ENSG00000166167,ENSG00000100888,ENSG00000005339,ENSG00000196628,ENSG00000141837,ENSG00000134324,ENSG00000082898,ENSG00000119042,ENSG00000125845,ENSG00000186575,ENSG00000196277,ENSG00000114861,ENSG00000183770,ENSG00000181449,ENSG00000164190,ENSG00000081189,ENSG00000120149,ENSG00000165671,ENSG00000054598,ENSG00000124813,ENSG00000106571,ENSG00000009950,ENSG00000179603…
165	BP	GO:0080090	regulation of primary metabolic process	1	0.0272	3864	199	75	0.377	0.019	ENSG00000067606,ENSG00000142611,ENSG00000130762,ENSG00000116731,ENSG00000162599,ENSG00000081237,ENSG00000143507,ENSG00000198626,ENSG00000182901,ENSG00000107779,ENSG00000075891,ENSG00000166167,ENSG00000109911,ENSG00000007372,ENSG00000110090,ENSG00000089225,ENSG00000100888,ENSG00000114062,ENSG00000128731,ENSG00000166147,ENSG00000140443,ENSG00000005339,ENSG00000078328,ENSG00000140945,ENSG00000167693…
166	BP	GO:0010605	negative regulation of macromolecule metabolic process	1	0.00711	1271	199	36	0.181	0.028	ENSG00000067606,ENSG00000142611,ENSG00000081237,ENSG00000143507,ENSG00000075891,ENSG00000166167,ENSG00000100888,ENSG00000140443,ENSG00000005339,ENSG00000167693,ENSG00000108953,ENSG00000196712,ENSG00000196628,ENSG00000134324,ENSG00000095002,ENSG00000082898,ENSG00000119042,ENSG00000125845,ENSG00000186575,ENSG00000114861,ENSG00000183770,ENSG00000181449,ENSG00000164190,ENSG00000081189,ENSG00000120149…
167	BP	GO:0010629	negative regulation of gene expression	2	0.0452	832	199	26	0.131	0.031	ENSG00000142611,ENSG00000075891,ENSG00000166167,ENSG00000100888,ENSG00000005339,ENSG00000196628,ENSG00000134324,ENSG00000082898,ENSG00000119042,ENSG00000125845,ENSG00000114861,ENSG00000183770,ENSG00000181449,ENSG00000164190,ENSG00000081189,ENSG00000120149,ENSG00000165671,ENSG00000054598,ENSG00000124813,ENSG00000106571,ENSG00000009950,ENSG00000104447,ENSG00000178685,ENSG00000107249,ENSG00000185920…
168	BP	GO:0072089	stem cell proliferation	1	0.000347	107	199	11	0.055	0.103	ENSG00000066279,ENSG00000081237,ENSG00000107779,ENSG00000007372,ENSG00000007168,ENSG00000196712,ENSG00000119888,ENSG00000125845,ENSG00000114861,ENSG00000181449,ENSG00000106571
169	BP	GO:0072091	regulation of stem cell proliferation	2	0.00101	72	199	9	0.045	0.125	ENSG00000066279,ENSG00000081237,ENSG00000107779,ENSG00000007372,ENSG00000196712,ENSG00000119888,ENSG00000114861,ENSG00000181449,ENSG00000106571
170	BP	GO:1902692	regulation of neuroblast proliferation	3	0.042	24	199	5	0.025	0.208	ENSG00000066279,ENSG00000007372,ENSG00000196712,ENSG00000181449,ENSG00000106571
171	BP	GO:0051173	positive regulation of nitrogen compound metabolic process	1	0.00166	1090	199	34	0.171	0.031	ENSG00000142611,ENSG00000162599,ENSG00000081237,ENSG00000107779,ENSG00000075891,ENSG00000166167,ENSG00000007372,ENSG00000089225,ENSG00000100888,ENSG00000114062,ENSG00000140443,ENSG00000005339,ENSG00000140945,ENSG00000170425,ENSG00000196712,ENSG00000196628,ENSG00000134324,ENSG00000119888,ENSG00000119042,ENSG00000125845,ENSG00000114861,ENSG00000183770,ENSG00000181449,ENSG00000164342,ENSG00000049860…
172	BP	GO:0003006	developmental process involved in reproduction	1	0.00609	388	199	18	0.09	0.046	ENSG00000107779,ENSG00000075891,ENSG00000114062,ENSG00000104044,ENSG00000140443,ENSG00000007168,ENSG00000095002,ENSG00000121989,ENSG00000183770,ENSG00000181449,ENSG00000164342,ENSG00000164190,ENSG00000054598,ENSG00000112530,ENSG00000112531,ENSG00000001626,ENSG00000171316,ENSG00000169071
173	BP	GO:0031323	regulation of cellular metabolic process	1	0.00362	3951	199	79	0.397	0.02	ENSG00000067606,ENSG00000142611,ENSG00000130762,ENSG00000116731,ENSG00000162599,ENSG00000081237,ENSG00000092978,ENSG00000143507,ENSG00000198626,ENSG00000182901,ENSG00000107779,ENSG00000075891,ENSG00000166167,ENSG00000109911,ENSG00000007372,ENSG00000110090,ENSG00000060237,ENSG00000089225,ENSG00000100888,ENSG00000114062,ENSG00000128731,ENSG00000166147,ENSG00000140443,ENSG00000005339,ENSG00000078328…
174	BP	GO:0031326	regulation of cellular biosynthetic process	2	0.0152	2852	199	61	0.307	0.021	ENSG00000067606,ENSG00000142611,ENSG00000116731,ENSG00000162599,ENSG00000198626,ENSG00000107779,ENSG00000075891,ENSG00000166167,ENSG00000109911,ENSG00000007372,ENSG00000089225,ENSG00000100888,ENSG00000114062,ENSG00000166147,ENSG00000140443,ENSG00000005339,ENSG00000140945,ENSG00000170425,ENSG00000108557,ENSG00000196712,ENSG00000196628,ENSG00000141837,ENSG00000131848,ENSG00000134324,ENSG00000119888…
175	BP	GO:0019219	regulation of nucleobase-containing compound metabolic process	2	0.000186	3027	199	69	0.347	0.023	ENSG00000067606,ENSG00000142611,ENSG00000130762,ENSG00000116731,ENSG00000162599,ENSG00000081237,ENSG00000198626,ENSG00000182901,ENSG00000107779,ENSG00000075891,ENSG00000166167,ENSG00000109911,ENSG00000007372,ENSG00000089225,ENSG00000100888,ENSG00000114062,ENSG00000128731,ENSG00000166147,ENSG00000140443,ENSG00000005339,ENSG00000078328,ENSG00000140945,ENSG00000007168,ENSG00000170425,ENSG00000108557…
176	BP	GO:0045935	positive regulation of nucleobase-containing compound metabolic process	3	0.00101	1067	199	34	0.171	0.032	ENSG00000142611,ENSG00000162599,ENSG00000081237,ENSG00000107779,ENSG00000075891,ENSG00000166167,ENSG00000007372,ENSG00000089225,ENSG00000100888,ENSG00000114062,ENSG00000140443,ENSG00000005339,ENSG00000140945,ENSG00000170425,ENSG00000196712,ENSG00000196628,ENSG00000134324,ENSG00000119888,ENSG00000119042,ENSG00000125845,ENSG00000114861,ENSG00000183770,ENSG00000181449,ENSG00000164342,ENSG00000049860…
177	BP	GO:0051254	positive regulation of RNA metabolic process	4	0.00624	945	199	30	0.151	0.032	ENSG00000142611,ENSG00000162599,ENSG00000107779,ENSG00000075891,ENSG00000166167,ENSG00000007372,ENSG00000089225,ENSG00000100888,ENSG00000114062,ENSG00000005339,ENSG00000140945,ENSG00000196628,ENSG00000134324,ENSG00000119888,ENSG00000119042,ENSG00000125845,ENSG00000114861,ENSG00000183770,ENSG00000181449,ENSG00000164342,ENSG00000049860,ENSG00000081189,ENSG00000165671,ENSG00000054598,ENSG00000124813…
178	BP	GO:0031324	negative regulation of cellular metabolic process	2	9.68e-05	1271	199	40	0.201	0.031	ENSG00000067606,ENSG00000142611,ENSG00000081237,ENSG00000143507,ENSG00000075891,ENSG00000166167,ENSG00000100888,ENSG00000140443,ENSG00000005339,ENSG00000167693,ENSG00000108953,ENSG00000007168,ENSG00000196712,ENSG00000196628,ENSG00000141837,ENSG00000134324,ENSG00000095002,ENSG00000082898,ENSG00000119042,ENSG00000125845,ENSG00000186575,ENSG00000196277,ENSG00000114861,ENSG00000183770,ENSG00000181449…
179	BP	GO:0045934	negative regulation of nucleobase-containing compound metabolic process	3	0.00229	851	199	29	0.146	0.034	ENSG00000142611,ENSG00000075891,ENSG00000166167,ENSG00000100888,ENSG00000005339,ENSG00000196628,ENSG00000134324,ENSG00000095002,ENSG00000082898,ENSG00000119042,ENSG00000125845,ENSG00000186575,ENSG00000196277,ENSG00000114861,ENSG00000183770,ENSG00000181449,ENSG00000164190,ENSG00000081189,ENSG00000120149,ENSG00000165671,ENSG00000054598,ENSG00000124813,ENSG00000106571,ENSG00000009950,ENSG00000179603…
180	BP	GO:0051253	negative regulation of RNA metabolic process	4	0.0347	769	199	25	0.126	0.033	ENSG00000142611,ENSG00000075891,ENSG00000166167,ENSG00000100888,ENSG00000005339,ENSG00000196628,ENSG00000134324,ENSG00000082898,ENSG00000119042,ENSG00000125845,ENSG00000114861,ENSG00000183770,ENSG00000181449,ENSG00000164190,ENSG00000081189,ENSG00000120149,ENSG00000165671,ENSG00000054598,ENSG00000124813,ENSG00000106571,ENSG00000009950,ENSG00000104447,ENSG00000107249,ENSG00000185920,ENSG00000181090
181	BP	GO:0031327	negative regulation of cellular biosynthetic process	3	0.0076	903	199	29	0.146	0.032	ENSG00000142611,ENSG00000075891,ENSG00000166167,ENSG00000100888,ENSG00000005339,ENSG00000196628,ENSG00000141837,ENSG00000134324,ENSG00000082898,ENSG00000119042,ENSG00000125845,ENSG00000186575,ENSG00000196277,ENSG00000114861,ENSG00000183770,ENSG00000181449,ENSG00000164190,ENSG00000081189,ENSG00000120149,ENSG00000165671,ENSG00000054598,ENSG00000124813,ENSG00000106571,ENSG00000009950,ENSG00000179603…
182	BP	GO:2000113	negative regulation of cellular macromolecule biosynthetic process	4	0.0342	819	199	26	0.131	0.032	ENSG00000142611,ENSG00000075891,ENSG00000166167,ENSG00000100888,ENSG00000005339,ENSG00000196628,ENSG00000134324,ENSG00000082898,ENSG00000119042,ENSG00000125845,ENSG00000186575,ENSG00000114861,ENSG00000183770,ENSG00000181449,ENSG00000164190,ENSG00000081189,ENSG00000120149,ENSG00000165671,ENSG00000054598,ENSG00000124813,ENSG00000106571,ENSG00000009950,ENSG00000104447,ENSG00000107249,ENSG00000185920…
183	BP	GO:1902679	negative regulation of RNA biosynthetic process	4	0.0191	743	199	25	0.126	0.034	ENSG00000142611,ENSG00000075891,ENSG00000166167,ENSG00000100888,ENSG00000005339,ENSG00000196628,ENSG00000134324,ENSG00000082898,ENSG00000119042,ENSG00000125845,ENSG00000114861,ENSG00000183770,ENSG00000181449,ENSG00000164190,ENSG00000081189,ENSG00000120149,ENSG00000165671,ENSG00000054598,ENSG00000124813,ENSG00000106571,ENSG00000009950,ENSG00000104447,ENSG00000107249,ENSG00000185920,ENSG00000181090
184	BP	GO:2000648	positive regulation of stem cell proliferation	1	0.00127	54	199	8	0.04	0.148	ENSG00000066279,ENSG00000081237,ENSG00000107779,ENSG00000007372,ENSG00000119888,ENSG00000114861,ENSG00000181449,ENSG00000106571
185	BP	GO:0010628	positive regulation of gene expression	1	0.00401	976	199	31	0.156	0.032	ENSG00000142611,ENSG00000162599,ENSG00000107779,ENSG00000075891,ENSG00000166167,ENSG00000007372,ENSG00000089225,ENSG00000100888,ENSG00000114062,ENSG00000005339,ENSG00000140945,ENSG00000196628,ENSG00000134324,ENSG00000119888,ENSG00000119042,ENSG00000125845,ENSG00000114861,ENSG00000183770,ENSG00000181449,ENSG00000164342,ENSG00000049860,ENSG00000081189,ENSG00000165671,ENSG00000054598,ENSG00000124813…
186	BP	GO:0010557	positive regulation of macromolecule biosynthetic process	1	0.0184	1050	199	31	0.156	0.03	ENSG00000142611,ENSG00000162599,ENSG00000107779,ENSG00000075891,ENSG00000166167,ENSG00000007372,ENSG00000089225,ENSG00000100888,ENSG00000114062,ENSG00000140443,ENSG00000005339,ENSG00000140945,ENSG00000196628,ENSG00000134324,ENSG00000119888,ENSG00000119042,ENSG00000125845,ENSG00000114861,ENSG00000183770,ENSG00000181449,ENSG00000164342,ENSG00000049860,ENSG00000081189,ENSG00000165671,ENSG00000054598…
187	BP	GO:0031328	positive regulation of cellular biosynthetic process	1	0.0136	1142	199	33	0.166	0.029	ENSG00000142611,ENSG00000162599,ENSG00000107779,ENSG00000075891,ENSG00000166167,ENSG00000007372,ENSG00000089225,ENSG00000100888,ENSG00000114062,ENSG00000140443,ENSG00000005339,ENSG00000140945,ENSG00000170425,ENSG00000196712,ENSG00000196628,ENSG00000134324,ENSG00000119888,ENSG00000119042,ENSG00000125845,ENSG00000114861,ENSG00000183770,ENSG00000181449,ENSG00000164342,ENSG00000049860,ENSG00000081189…
188	BP	GO:1902680	positive regulation of RNA biosynthetic process	2	0.00419	927	199	30	0.151	0.032	ENSG00000142611,ENSG00000162599,ENSG00000107779,ENSG00000075891,ENSG00000166167,ENSG00000007372,ENSG00000089225,ENSG00000100888,ENSG00000114062,ENSG00000005339,ENSG00000140945,ENSG00000196628,ENSG00000134324,ENSG00000119888,ENSG00000119042,ENSG00000125845,ENSG00000114861,ENSG00000183770,ENSG00000181449,ENSG00000164342,ENSG00000049860,ENSG00000081189,ENSG00000165671,ENSG00000054598,ENSG00000124813…
189	BP	GO:0045879	negative regulation of smoothened signaling pathway	1	0.0266	22	199	5	0.025	0.227	ENSG00000117425,ENSG00000166167,ENSG00000124813,ENSG00000106571,ENSG00000185920
190	BP	GO:0006366	transcription from RNA polymerase II promoter	1	6.22e-05	1303	199	41	0.206	0.031	ENSG00000142611,ENSG00000162599,ENSG00000198626,ENSG00000107779,ENSG00000075891,ENSG00000109911,ENSG00000007372,ENSG00000089225,ENSG00000100888,ENSG00000114062,ENSG00000166147,ENSG00000005339,ENSG00000140945,ENSG00000108557,ENSG00000196628,ENSG00000131848,ENSG00000134324,ENSG00000119888,ENSG00000082898,ENSG00000121989,ENSG00000119042,ENSG00000125845,ENSG00000114861,ENSG00000183770,ENSG00000181449…
191	BP	GO:0006355	regulation of transcription, DNA-templated	1	0.0391	2409	199	53	0.266	0.022	ENSG00000067606,ENSG00000142611,ENSG00000116731,ENSG00000162599,ENSG00000198626,ENSG00000107779,ENSG00000075891,ENSG00000166167,ENSG00000109911,ENSG00000007372,ENSG00000089225,ENSG00000100888,ENSG00000114062,ENSG00000166147,ENSG00000005339,ENSG00000140945,ENSG00000108557,ENSG00000196628,ENSG00000131848,ENSG00000134324,ENSG00000119888,ENSG00000082898,ENSG00000121989,ENSG00000119042,ENSG00000125845…
192	BP	GO:0006357	regulation of transcription from RNA polymerase II promoter	2	4.75e-06	1143	199	40	0.201	0.035	ENSG00000142611,ENSG00000162599,ENSG00000198626,ENSG00000107779,ENSG00000075891,ENSG00000109911,ENSG00000007372,ENSG00000089225,ENSG00000100888,ENSG00000114062,ENSG00000166147,ENSG00000005339,ENSG00000140945,ENSG00000108557,ENSG00000196628,ENSG00000131848,ENSG00000134324,ENSG00000119888,ENSG00000082898,ENSG00000121989,ENSG00000119042,ENSG00000125845,ENSG00000114861,ENSG00000183770,ENSG00000181449…
193	BP	GO:0045893	positive regulation of transcription, DNA-templated	2	0.00196	894	199	30	0.151	0.034	ENSG00000142611,ENSG00000162599,ENSG00000107779,ENSG00000075891,ENSG00000166167,ENSG00000007372,ENSG00000089225,ENSG00000100888,ENSG00000114062,ENSG00000005339,ENSG00000140945,ENSG00000196628,ENSG00000134324,ENSG00000119888,ENSG00000119042,ENSG00000125845,ENSG00000114861,ENSG00000183770,ENSG00000181449,ENSG00000164342,ENSG00000049860,ENSG00000081189,ENSG00000165671,ENSG00000054598,ENSG00000124813…
194	BP	GO:0045944	positive regulation of transcription from RNA polymerase II promoter	3	0.00342	629	199	24	0.121	0.038	ENSG00000162599,ENSG00000075891,ENSG00000007372,ENSG00000089225,ENSG00000100888,ENSG00000114062,ENSG00000005339,ENSG00000140945,ENSG00000196628,ENSG00000134324,ENSG00000119888,ENSG00000119042,ENSG00000125845,ENSG00000114861,ENSG00000183770,ENSG00000181449,ENSG00000164342,ENSG00000049860,ENSG00000081189,ENSG00000054598,ENSG00000124813,ENSG00000106571,ENSG00000009950,ENSG00000107249
195	BP	GO:0045892	negative regulation of transcription, DNA-templated	2	0.0133	728	199	25	0.126	0.034	ENSG00000142611,ENSG00000075891,ENSG00000166167,ENSG00000100888,ENSG00000005339,ENSG00000196628,ENSG00000134324,ENSG00000082898,ENSG00000119042,ENSG00000125845,ENSG00000114861,ENSG00000183770,ENSG00000181449,ENSG00000164190,ENSG00000081189,ENSG00000120149,ENSG00000165671,ENSG00000054598,ENSG00000124813,ENSG00000106571,ENSG00000009950,ENSG00000104447,ENSG00000107249,ENSG00000185920,ENSG00000181090
196	BP	GO:0000122	negative regulation of transcription from RNA polymerase II promoter	3	0.00107	462	199	21	0.106	0.045	ENSG00000142611,ENSG00000075891,ENSG00000005339,ENSG00000196628,ENSG00000134324,ENSG00000082898,ENSG00000119042,ENSG00000125845,ENSG00000183770,ENSG00000181449,ENSG00000164190,ENSG00000081189,ENSG00000120149,ENSG00000165671,ENSG00000054598,ENSG00000106571,ENSG00000009950,ENSG00000104447,ENSG00000107249,ENSG00000185920,ENSG00000181090
197	BP	GO:0007178	transmembrane receptor protein serine/threonine kinase signaling pathway	1	0.0117	251	199	14	0.07	0.056	ENSG00000067606,ENSG00000142611,ENSG00000198626,ENSG00000107779,ENSG00000166147,ENSG00000082898,ENSG00000121989,ENSG00000168542,ENSG00000125845,ENSG00000138829,ENSG00000120149,ENSG00000124813,ENSG00000164692,ENSG00000104447
198	BP	GO:0050673	epithelial cell proliferation	1	0.00968	247	199	14	0.07	0.057	ENSG00000107779,ENSG00000075891,ENSG00000166167,ENSG00000007372,ENSG00000140945,ENSG00000051523,ENSG00000196712,ENSG00000121989,ENSG00000125845,ENSG00000114861,ENSG00000169855,ENSG00000181449,ENSG00000081189,ENSG00000185920
199	BP	GO:0050678	regulation of epithelial cell proliferation	1	0.042	207	199	12	0.06	0.058	ENSG00000107779,ENSG00000075891,ENSG00000007372,ENSG00000140945,ENSG00000051523,ENSG00000196712,ENSG00000125845,ENSG00000114861,ENSG00000169855,ENSG00000181449,ENSG00000081189,ENSG00000185920
200	BP	GO:0009612	response to mechanical stimulus	1	0.0282	135	199	10	0.05	0.074	ENSG00000060718,ENSG00000150275,ENSG00000075891,ENSG00000051523,ENSG00000179915,ENSG00000168542,ENSG00000251322,ENSG00000181449,ENSG00000164342,ENSG00000185920
201	CC	GO:0005623	cell	1	0.000296	12132	199	178	0.894	0.015	ENSG00000067606,ENSG00000142611,ENSG00000130762,ENSG00000116288,ENSG00000116731,ENSG00000162599,ENSG00000184005,ENSG00000188641,ENSG00000060718,ENSG00000174827,ENSG00000117262,ENSG00000152042,ENSG00000188092,ENSG00000162687,ENSG00000066279,ENSG00000081237,ENSG00000143507,ENSG00000077585,ENSG00000198626,ENSG00000133019,ENSG00000182901,ENSG00000117020,ENSG00000162849,ENSG00000185420,ENSG00000150275…
202	CC	GO:0044464	cell part	2	0.000293	12131	199	178	0.894	0.015	ENSG00000067606,ENSG00000142611,ENSG00000130762,ENSG00000116288,ENSG00000116731,ENSG00000162599,ENSG00000184005,ENSG00000188641,ENSG00000060718,ENSG00000174827,ENSG00000117262,ENSG00000152042,ENSG00000188092,ENSG00000162687,ENSG00000066279,ENSG00000081237,ENSG00000143507,ENSG00000077585,ENSG00000198626,ENSG00000133019,ENSG00000182901,ENSG00000117020,ENSG00000162849,ENSG00000185420,ENSG00000150275…
203	CC	GO:0097458	neuron part	3	3.81e-05	703	199	29	0.146	0.041	ENSG00000133019,ENSG00000182901,ENSG00000150275,ENSG00000107779,ENSG00000149571,ENSG00000151067,ENSG00000140443,ENSG00000140945,ENSG00000051523,ENSG00000007168,ENSG00000196712,ENSG00000141837,ENSG00000072071,ENSG00000179915,ENSG00000144285,ENSG00000116106,ENSG00000251322,ENSG00000134121,ENSG00000196277,ENSG00000169855,ENSG00000175161,ENSG00000152208,ENSG00000113327,ENSG00000079841,ENSG00000196569…
204	CC	GO:0042995	cell projection	3	0.000555	1143	199	36	0.181	0.031	ENSG00000174827,ENSG00000133019,ENSG00000182901,ENSG00000150275,ENSG00000183230,ENSG00000107779,ENSG00000187240,ENSG00000149571,ENSG00000151067,ENSG00000140443,ENSG00000140945,ENSG00000051523,ENSG00000007168,ENSG00000196712,ENSG00000141837,ENSG00000072071,ENSG00000179915,ENSG00000144285,ENSG00000116106,ENSG00000186575,ENSG00000251322,ENSG00000134121,ENSG00000196277,ENSG00000169855,ENSG00000175161…
205	CC	GO:0044463	cell projection part	4	0.000461	521	199	23	0.116	0.044	ENSG00000174827,ENSG00000133019,ENSG00000182901,ENSG00000149571,ENSG00000151067,ENSG00000007168,ENSG00000072071,ENSG00000179915,ENSG00000144285,ENSG00000116106,ENSG00000186575,ENSG00000251322,ENSG00000196277,ENSG00000169855,ENSG00000152208,ENSG00000113327,ENSG00000196569,ENSG00000112530,ENSG00000158528,ENSG00000174469,ENSG00000029534,ENSG00000107104,ENSG00000185920
206	CC	GO:0043005	neuron projection	4	8.85e-06	576	199	27	0.136	0.047	ENSG00000133019,ENSG00000182901,ENSG00000107779,ENSG00000149571,ENSG00000151067,ENSG00000140443,ENSG00000140945,ENSG00000051523,ENSG00000007168,ENSG00000196712,ENSG00000141837,ENSG00000072071,ENSG00000179915,ENSG00000144285,ENSG00000116106,ENSG00000251322,ENSG00000134121,ENSG00000196277,ENSG00000169855,ENSG00000175161,ENSG00000152208,ENSG00000113327,ENSG00000196569,ENSG00000158528,ENSG00000174469…
207	CC	GO:0030425	dendrite	5	0.00166	281	199	16	0.08	0.057	ENSG00000133019,ENSG00000182901,ENSG00000107779,ENSG00000149571,ENSG00000151067,ENSG00000051523,ENSG00000196712,ENSG00000141837,ENSG00000116106,ENSG00000134121,ENSG00000196277,ENSG00000152208,ENSG00000196569,ENSG00000158528,ENSG00000174469,ENSG00000185920
208	CC	GO:0030424	axon	5	0.00437	231	199	14	0.07	0.061	ENSG00000133019,ENSG00000149571,ENSG00000196712,ENSG00000072071,ENSG00000179915,ENSG00000144285,ENSG00000116106,ENSG00000196277,ENSG00000169855,ENSG00000175161,ENSG00000113327,ENSG00000174469,ENSG00000029534,ENSG00000185920
209	MF	GO:0043565	sequence-specific DNA binding	1	0.000182	578	199	25	0.126	0.043	ENSG00000142611,ENSG00000075891,ENSG00000007372,ENSG00000089225,ENSG00000182979,ENSG00000005339,ENSG00000070366,ENSG00000196628,ENSG00000095002,ENSG00000169554,ENSG00000119042,ENSG00000196132,ENSG00000114861,ENSG00000183770,ENSG00000181449,ENSG00000151623,ENSG00000170561,ENSG00000170549,ENSG00000081189,ENSG00000120149,ENSG00000054598,ENSG00000124813,ENSG00000106571,ENSG00000130675,ENSG00000104447
210	MF	GO:0001159	core promoter proximal region DNA binding	1	0.00514	45	199	7	0.035	0.156	ENSG00000075891,ENSG00000005339,ENSG00000196628,ENSG00000081189,ENSG00000120149,ENSG00000124813,ENSG00000106571
211	MF	GO:0000976	transcription regulatory region sequence-specific DNA binding	1	0.0113	151	199	11	0.055	0.073	ENSG00000075891,ENSG00000007372,ENSG00000089225,ENSG00000005339,ENSG00000196628,ENSG00000196132,ENSG00000181449,ENSG00000081189,ENSG00000120149,ENSG00000124813,ENSG00000106571
212	MF	GO:0000987	core promoter proximal region sequence-specific DNA binding	2	0.00438	44	199	7	0.035	0.159	ENSG00000075891,ENSG00000005339,ENSG00000196628,ENSG00000081189,ENSG00000120149,ENSG00000124813,ENSG00000106571
213	MF	GO:0022836	gated channel activity	1	0.0462	245	199	13	0.065	0.053	ENSG00000117262,ENSG00000188092,ENSG00000162687,ENSG00000198626,ENSG00000151067,ENSG00000102452,ENSG00000166664,ENSG00000141837,ENSG00000144285,ENSG00000196277,ENSG00000152208,ENSG00000113327,ENSG00000001626
214	MF	GO:0005488	binding	1	0.000952	10132	199	157	0.789	0.015	ENSG00000067606,ENSG00000142611,ENSG00000130762,ENSG00000116288,ENSG00000116731,ENSG00000117425,ENSG00000162599,ENSG00000188641,ENSG00000060718,ENSG00000174827,ENSG00000162687,ENSG00000066279,ENSG00000081237,ENSG00000092978,ENSG00000198626,ENSG00000133019,ENSG00000182901,ENSG00000117020,ENSG00000162849,ENSG00000185420,ENSG00000150275,ENSG00000183230,ENSG00000156110,ENSG00000107779,ENSG00000075891…
215	MF	GO:0005515	protein binding	2	1.5e-06	6770	199	126	0.633	0.019	ENSG00000067606,ENSG00000142611,ENSG00000130762,ENSG00000116288,ENSG00000117425,ENSG00000162599,ENSG00000188641,ENSG00000060718,ENSG00000174827,ENSG00000066279,ENSG00000081237,ENSG00000198626,ENSG00000133019,ENSG00000182901,ENSG00000117020,ENSG00000162849,ENSG00000183230,ENSG00000107779,ENSG00000075891,ENSG00000166167,ENSG00000068383,ENSG00000109911,ENSG00000007372,ENSG00000110090,ENSG00000149571…
216	MF	GO:0046332	SMAD binding	3	0.0161	53	199	7	0.035	0.132	ENSG00000142611,ENSG00000107779,ENSG00000007372,ENSG00000169554,ENSG00000168542,ENSG00000125845,ENSG00000164692
217	MF	GO:0019904	protein domain specific binding	3	1.44e-05	470	199	24	0.121	0.051	ENSG00000067606,ENSG00000130762,ENSG00000174827,ENSG00000075891,ENSG00000068383,ENSG00000007372,ENSG00000100888,ENSG00000051523,ENSG00000108953,ENSG00000161533,ENSG00000082898,ENSG00000121989,ENSG00000116106,ENSG00000251322,ENSG00000196277,ENSG00000088538,ENSG00000169855,ENSG00000152208,ENSG00000164190,ENSG00000081189,ENSG00000124813,ENSG00000185345,ENSG00000112531,ENSG00000001626
218	MF	GO:0030165	PDZ domain binding	4	0.0245	79	199	8	0.04	0.101	ENSG00000130762,ENSG00000174827,ENSG00000161533,ENSG00000121989,ENSG00000196277,ENSG00000152208,ENSG00000185345,ENSG00000001626
219	co	CORUM:5264	TCF4-CTNNB1-CREBBP complex	1	0.0168	2	199	2	0.01	1	ENSG00000005339,ENSG00000196628
220	co	CORUM:2803	PAX6-SOX2 DNA-protein complex	1	0.0168	2	199	2	0.01	1	ENSG00000007372,ENSG00000181449
221	co	CORUM:1045	Snurportin-CRM1-RanGTP complex	1	0.05	3	199	2	0.01	0.667	ENSG00000169371,ENSG00000082898
222	co	CORUM:3043	BMP2-BRIA complex	1	0.05	3	199	2	0.01	0.667	ENSG00000107779,ENSG00000125845
223	co	CORUM:5837	PPD complex	1	0.05	3	199	2	0.01	0.667	ENSG00000116288,ENSG00000185345
224	co	CORUM:2226	MutS-alpha-PK-zeta complex	1	0.05	3	199	2	0.01	0.667	ENSG00000067606,ENSG00000095002
225	hp	HP:0000001	All	1	1.49e-31	2356	199	102	0.513	0.043	ENSG00000142611,ENSG00000116288,ENSG00000117425,ENSG00000188641,ENSG00000060718,ENSG00000066279,ENSG00000081237,ENSG00000198626,ENSG00000133019,ENSG00000117020,ENSG00000150275,ENSG00000183230,ENSG00000156110,ENSG00000107779,ENSG00000075891,ENSG00000166167,ENSG00000007372,ENSG00000110090,ENSG00000187240,ENSG00000149571,ENSG00000060237,ENSG00000151067,ENSG00000089225,ENSG00000123066,ENSG00000102452…
226	hp	HP:0000118	Phenotypic abnormality	2	4.58e-31	2336	199	101	0.508	0.043	ENSG00000142611,ENSG00000116288,ENSG00000117425,ENSG00000188641,ENSG00000060718,ENSG00000066279,ENSG00000081237,ENSG00000198626,ENSG00000133019,ENSG00000117020,ENSG00000150275,ENSG00000156110,ENSG00000107779,ENSG00000075891,ENSG00000166167,ENSG00000007372,ENSG00000110090,ENSG00000187240,ENSG00000149571,ENSG00000060237,ENSG00000151067,ENSG00000089225,ENSG00000123066,ENSG00000102452,ENSG00000092054…
227	hp	HP:0001438	Abnormality of the abdomen	3	6.71e-19	1063	199	57	0.286	0.054	ENSG00000060718,ENSG00000081237,ENSG00000133019,ENSG00000156110,ENSG00000107779,ENSG00000075891,ENSG00000007372,ENSG00000110090,ENSG00000187240,ENSG00000060237,ENSG00000102452,ENSG00000128739,ENSG00000114062,ENSG00000166147,ENSG00000213614,ENSG00000188536,ENSG00000005339,ENSG00000051523,ENSG00000108557,ENSG00000196712,ENSG00000161533,ENSG00000196628,ENSG00000130158,ENSG00000141837,ENSG00000119888…
228	hp	HP:0004298	Abnormality of the abdominal wall	4	8.59e-08	197	199	18	0.09	0.091	ENSG00000060718,ENSG00000133019,ENSG00000007372,ENSG00000187240,ENSG00000114062,ENSG00000166147,ENSG00000196712,ENSG00000169554,ENSG00000168542,ENSG00000251322,ENSG00000164190,ENSG00000165671,ENSG00000106571,ENSG00000164692,ENSG00000171316,ENSG00000169071,ENSG00000185920,ENSG00000181090
229	hp	HP:0001551	Abnormality of the umbilicus	5	0.0101	101	199	9	0.045	0.089	ENSG00000168542,ENSG00000251322,ENSG00000164190,ENSG00000165671,ENSG00000106571,ENSG00000171316,ENSG00000169071,ENSG00000185920,ENSG00000181090
230	hp	HP:0010866	Abdominal wall defect	5	5.98e-07	168	199	16	0.08	0.095	ENSG00000060718,ENSG00000007372,ENSG00000187240,ENSG00000114062,ENSG00000166147,ENSG00000196712,ENSG00000168542,ENSG00000251322,ENSG00000164190,ENSG00000165671,ENSG00000106571,ENSG00000164692,ENSG00000171316,ENSG00000169071,ENSG00000185920,ENSG00000181090
231	hp	HP:0002012	Abnormality of the abdominal organs	4	1.37e-14	852	199	46	0.231	0.054	ENSG00000081237,ENSG00000133019,ENSG00000156110,ENSG00000107779,ENSG00000075891,ENSG00000110090,ENSG00000187240,ENSG00000060237,ENSG00000102452,ENSG00000166147,ENSG00000213614,ENSG00000188536,ENSG00000005339,ENSG00000051523,ENSG00000196712,ENSG00000161533,ENSG00000196628,ENSG00000130158,ENSG00000141837,ENSG00000119888,ENSG00000095002,ENSG00000179915,ENSG00000169554,ENSG00000168542,ENSG00000215193…
232	hp	HP:0001392	Abnormality of the liver	5	0.000501	499	199	22	0.111	0.044	ENSG00000081237,ENSG00000156110,ENSG00000110090,ENSG00000187240,ENSG00000166147,ENSG00000213614,ENSG00000188536,ENSG00000051523,ENSG00000196712,ENSG00000161533,ENSG00000130158,ENSG00000095002,ENSG00000215193,ENSG00000198589,ENSG00000171560,ENSG00000049860,ENSG00000165671,ENSG00000146085,ENSG00000001626,ENSG00000175445,ENSG00000029534,ENSG00000107249
233	hp	HP:0003271	Visceromegaly	5	0.000661	310	199	17	0.085	0.055	ENSG00000081237,ENSG00000110090,ENSG00000166147,ENSG00000213614,ENSG00000188536,ENSG00000051523,ENSG00000196712,ENSG00000161533,ENSG00000215193,ENSG00000198589,ENSG00000171560,ENSG00000049860,ENSG00000165671,ENSG00000146085,ENSG00000001626,ENSG00000175445,ENSG00000029534
234	hp	HP:0002240	Hepatomegaly	6	0.00704	253	199	14	0.07	0.055	ENSG00000081237,ENSG00000110090,ENSG00000166147,ENSG00000213614,ENSG00000188536,ENSG00000051523,ENSG00000196712,ENSG00000161533,ENSG00000215193,ENSG00000171560,ENSG00000049860,ENSG00000165671,ENSG00000146085,ENSG00000001626
235	hp	HP:0011024	Abnormality of the gastrointestinal tract	5	6.4e-12	540	199	34	0.171	0.063	ENSG00000133019,ENSG00000107779,ENSG00000075891,ENSG00000187240,ENSG00000060237,ENSG00000102452,ENSG00000005339,ENSG00000051523,ENSG00000161533,ENSG00000196628,ENSG00000130158,ENSG00000141837,ENSG00000119888,ENSG00000095002,ENSG00000179915,ENSG00000169554,ENSG00000168542,ENSG00000215193,ENSG00000251322,ENSG00000114861,ENSG00000181449,ENSG00000198589,ENSG00000171560,ENSG00000164190,ENSG00000138829…
236	hp	HP:0012718	Morphological abnormality of the gastrointestinal tract	6	1.59e-11	489	199	32	0.161	0.065	ENSG00000133019,ENSG00000107779,ENSG00000075891,ENSG00000187240,ENSG00000060237,ENSG00000102452,ENSG00000005339,ENSG00000051523,ENSG00000161533,ENSG00000196628,ENSG00000130158,ENSG00000141837,ENSG00000119888,ENSG00000095002,ENSG00000179915,ENSG00000169554,ENSG00000168542,ENSG00000215193,ENSG00000251322,ENSG00000114861,ENSG00000181449,ENSG00000198589,ENSG00000164190,ENSG00000138829,ENSG00000070814…
237	hp	HP:0002242	Abnormality of the intestine	7	6.66e-06	322	199	20	0.101	0.062	ENSG00000133019,ENSG00000107779,ENSG00000075891,ENSG00000187240,ENSG00000005339,ENSG00000051523,ENSG00000119888,ENSG00000095002,ENSG00000169554,ENSG00000168542,ENSG00000215193,ENSG00000198589,ENSG00000164190,ENSG00000138829,ENSG00000106571,ENSG00000001626,ENSG00000130675,ENSG00000171316,ENSG00000185920,ENSG00000181090
238	hp	HP:0002250	Abnormality of the large intestine	8	0.00112	78	199	9	0.045	0.115	ENSG00000107779,ENSG00000051523,ENSG00000119888,ENSG00000095002,ENSG00000198589,ENSG00000164190,ENSG00000001626,ENSG00000130675,ENSG00000181090
239	hp	HP:0012732	Anorectal anomaly	7	9.13e-06	62	199	10	0.05	0.161	ENSG00000133019,ENSG00000107779,ENSG00000187240,ENSG00000051523,ENSG00000095002,ENSG00000106571,ENSG00000001626,ENSG00000130675,ENSG00000171316,ENSG00000169071
240	hp	HP:0004378	Abnormality of the anus	8	0.0427	45	199	6	0.03	0.133	ENSG00000133019,ENSG00000187240,ENSG00000106571,ENSG00000130675,ENSG00000171316,ENSG00000169071
241	hp	HP:0002023	Anal atresia	9	0.035	26	199	5	0.025	0.192	ENSG00000133019,ENSG00000187240,ENSG00000106571,ENSG00000130675,ENSG00000171316
242	hp	HP:0002034	Abnormality of the rectum	8	0.0286	25	199	5	0.025	0.2	ENSG00000107779,ENSG00000051523,ENSG00000095002,ENSG00000001626,ENSG00000130675
243	hp	HP:0002031	Abnormality of the esophagus	7	4.67e-07	191	199	17	0.085	0.089	ENSG00000075891,ENSG00000060237,ENSG00000102452,ENSG00000051523,ENSG00000161533,ENSG00000196628,ENSG00000130158,ENSG00000141837,ENSG00000179915,ENSG00000251322,ENSG00000181449,ENSG00000164190,ENSG00000138829,ENSG00000070814,ENSG00000106571,ENSG00000171316,ENSG00000181090
244	hp	HP:0002577	Abnormality of the stomach	7	2.97e-06	136	199	14	0.07	0.103	ENSG00000107779,ENSG00000060237,ENSG00000102452,ENSG00000051523,ENSG00000196628,ENSG00000095002,ENSG00000179915,ENSG00000215193,ENSG00000251322,ENSG00000114861,ENSG00000198589,ENSG00000164190,ENSG00000185920,ENSG00000181090
245	hp	HP:0002020	Gastroesophageal reflux	8	0.000239	32	199	7	0.035	0.219	ENSG00000060237,ENSG00000102452,ENSG00000196628,ENSG00000179915,ENSG00000251322,ENSG00000164190,ENSG00000181090
246	hp	HP:0011458	Abdominal symptom	4	3.92e-14	487	199	35	0.176	0.072	ENSG00000060718,ENSG00000081237,ENSG00000133019,ENSG00000107779,ENSG00000110090,ENSG00000187240,ENSG00000060237,ENSG00000102452,ENSG00000128739,ENSG00000114062,ENSG00000005339,ENSG00000108557,ENSG00000196712,ENSG00000196628,ENSG00000119888,ENSG00000095002,ENSG00000179915,ENSG00000169554,ENSG00000204406,ENSG00000168542,ENSG00000215193,ENSG00000251322,ENSG00000114861,ENSG00000196159,ENSG00000151623…
247	hp	HP:0011968	Feeding difficulties	5	1.47e-06	264	199	19	0.095	0.072	ENSG00000110090,ENSG00000187240,ENSG00000060237,ENSG00000102452,ENSG00000128739,ENSG00000114062,ENSG00000005339,ENSG00000196712,ENSG00000179915,ENSG00000204406,ENSG00000215193,ENSG00000251322,ENSG00000196159,ENSG00000151623,ENSG00000146085,ENSG00000196569,ENSG00000049618,ENSG00000171316,ENSG00000185920
248	hp	HP:0008872	Feeding difficulties in infancy	6	0.000501	203	199	14	0.07	0.069	ENSG00000110090,ENSG00000187240,ENSG00000060237,ENSG00000128739,ENSG00000114062,ENSG00000005339,ENSG00000196712,ENSG00000204406,ENSG00000215193,ENSG00000146085,ENSG00000196569,ENSG00000049618,ENSG00000171316,ENSG00000185920
249	hp	HP:0002019	Constipation	5	1.69e-07	110	199	14	0.07	0.127	ENSG00000133019,ENSG00000102452,ENSG00000114062,ENSG00000005339,ENSG00000108557,ENSG00000196628,ENSG00000095002,ENSG00000179915,ENSG00000169554,ENSG00000204406,ENSG00000168542,ENSG00000114861,ENSG00000130675,ENSG00000181090
250	hp	HP:0001871	Abnormality of blood and blood-forming tissues	3	0.000671	594	199	24	0.121	0.04	ENSG00000142611,ENSG00000081237,ENSG00000107779,ENSG00000092054,ENSG00000188536,ENSG00000051523,ENSG00000196712,ENSG00000130158,ENSG00000095002,ENSG00000168542,ENSG00000215193,ENSG00000114861,ENSG00000145012,ENSG00000198589,ENSG00000171560,ENSG00000164190,ENSG00000165671,ENSG00000146085,ENSG00000164692,ENSG00000001626,ENSG00000029534,ENSG00000171316,ENSG00000107099,ENSG00000171843
251	hp	HP:0002715	Abnormality of the immune system	3	2.96e-09	668	199	34	0.171	0.051	ENSG00000142611,ENSG00000081237,ENSG00000133019,ENSG00000092054,ENSG00000128739,ENSG00000166147,ENSG00000213614,ENSG00000188536,ENSG00000005339,ENSG00000051523,ENSG00000108557,ENSG00000196712,ENSG00000130158,ENSG00000095002,ENSG00000251322,ENSG00000114861,ENSG00000145012,ENSG00000198589,ENSG00000171560,ENSG00000049860,ENSG00000070814,ENSG00000165671,ENSG00000124813,ENSG00000146085,ENSG00000049618…
252	hp	HP:0010978	Abnormality of immune system physiology	4	4e-06	417	199	23	0.116	0.055	ENSG00000081237,ENSG00000133019,ENSG00000128739,ENSG00000166147,ENSG00000213614,ENSG00000188536,ENSG00000005339,ENSG00000051523,ENSG00000251322,ENSG00000114861,ENSG00000198589,ENSG00000049860,ENSG00000165671,ENSG00000124813,ENSG00000146085,ENSG00000049618,ENSG00000001626,ENSG00000130675,ENSG00000171316,ENSG00000104447,ENSG00000107099,ENSG00000169071,ENSG00000181090
253	hp	HP:0002719	Recurrent infections	5	2.54e-05	280	199	18	0.09	0.064	ENSG00000081237,ENSG00000133019,ENSG00000128739,ENSG00000166147,ENSG00000213614,ENSG00000005339,ENSG00000051523,ENSG00000114861,ENSG00000198589,ENSG00000049860,ENSG00000124813,ENSG00000049618,ENSG00000001626,ENSG00000130675,ENSG00000104447,ENSG00000107099,ENSG00000169071,ENSG00000181090
254	hp	HP:0100763	Abnormality of the lymphatic system	4	0.0046	280	199	15	0.075	0.054	ENSG00000081237,ENSG00000213614,ENSG00000188536,ENSG00000051523,ENSG00000196712,ENSG00000114861,ENSG00000198589,ENSG00000171560,ENSG00000049860,ENSG00000070814,ENSG00000165671,ENSG00000146085,ENSG00000175445,ENSG00000029534,ENSG00000171316
255	hp	HP:0010987	Abnormality of cellular immune system	4	0.015	270	199	14	0.07	0.052	ENSG00000142611,ENSG00000081237,ENSG00000092054,ENSG00000051523,ENSG00000196712,ENSG00000130158,ENSG00000095002,ENSG00000145012,ENSG00000198589,ENSG00000165671,ENSG00000146085,ENSG00000001626,ENSG00000171316,ENSG00000107099
256	hp	HP:0001881	Abnormality of leukocytes	5	0.015	270	199	14	0.07	0.052	ENSG00000142611,ENSG00000081237,ENSG00000092054,ENSG00000051523,ENSG00000196712,ENSG00000130158,ENSG00000095002,ENSG00000145012,ENSG00000198589,ENSG00000165671,ENSG00000146085,ENSG00000001626,ENSG00000171316,ENSG00000107099
257	hp	HP:0000707	Abnormality of the nervous system	3	4.73e-30	1523	199	82	0.412	0.054	ENSG00000116288,ENSG00000117425,ENSG00000188641,ENSG00000060718,ENSG00000066279,ENSG00000198626,ENSG00000133019,ENSG00000117020,ENSG00000150275,ENSG00000156110,ENSG00000075891,ENSG00000007372,ENSG00000110090,ENSG00000187240,ENSG00000149571,ENSG00000060237,ENSG00000102452,ENSG00000092054,ENSG00000128739,ENSG00000114062,ENSG00000104044,ENSG00000128731,ENSG00000166147,ENSG00000213614,ENSG00000140443…
258	hp	HP:0012639	Abnormality of nervous system morphology	4	6.08e-22	1110	199	62	0.312	0.056	ENSG00000117425,ENSG00000188641,ENSG00000060718,ENSG00000066279,ENSG00000117020,ENSG00000150275,ENSG00000156110,ENSG00000075891,ENSG00000007372,ENSG00000187240,ENSG00000060237,ENSG00000102452,ENSG00000092054,ENSG00000128739,ENSG00000114062,ENSG00000166147,ENSG00000140443,ENSG00000005339,ENSG00000051523,ENSG00000007168,ENSG00000108557,ENSG00000196712,ENSG00000161533,ENSG00000196628,ENSG00000130158…
259	hp	HP:0000759	Abnormality of the peripheral nervous system	5	0.0101	378	199	17	0.085	0.045	ENSG00000060237,ENSG00000092054,ENSG00000128739,ENSG00000166147,ENSG00000108557,ENSG00000196712,ENSG00000141837,ENSG00000095002,ENSG00000168542,ENSG00000215193,ENSG00000186575,ENSG00000133424,ENSG00000251322,ENSG00000164190,ENSG00000029534,ENSG00000171316,ENSG00000185920
260	hp	HP:0002011	Morphological abnormality of the central nervous system	5	1.36e-23	962	199	60	0.302	0.062	ENSG00000117425,ENSG00000188641,ENSG00000060718,ENSG00000066279,ENSG00000117020,ENSG00000150275,ENSG00000156110,ENSG00000075891,ENSG00000007372,ENSG00000187240,ENSG00000102452,ENSG00000128739,ENSG00000114062,ENSG00000166147,ENSG00000140443,ENSG00000005339,ENSG00000051523,ENSG00000007168,ENSG00000108557,ENSG00000196712,ENSG00000161533,ENSG00000196628,ENSG00000130158,ENSG00000141837,ENSG00000095002…
261	hp	HP:0012443	Abnormality of brain morphology	6	6.24e-19	872	199	52	0.261	0.06	ENSG00000188641,ENSG00000060718,ENSG00000066279,ENSG00000117020,ENSG00000150275,ENSG00000156110,ENSG00000075891,ENSG00000007372,ENSG00000187240,ENSG00000102452,ENSG00000128739,ENSG00000114062,ENSG00000140443,ENSG00000005339,ENSG00000007168,ENSG00000108557,ENSG00000196712,ENSG00000196628,ENSG00000130158,ENSG00000141837,ENSG00000095002,ENSG00000169554,ENSG00000204406,ENSG00000168280,ENSG00000144285…
262	hp	HP:0002118	Abnormality of the cerebral ventricles	7	8.46e-12	246	199	24	0.121	0.098	ENSG00000066279,ENSG00000117020,ENSG00000187240,ENSG00000128739,ENSG00000007168,ENSG00000108557,ENSG00000196712,ENSG00000130158,ENSG00000169554,ENSG00000125845,ENSG00000133424,ENSG00000251322,ENSG00000181449,ENSG00000164190,ENSG00000081189,ENSG00000165671,ENSG00000054598,ENSG00000049618,ENSG00000106571,ENSG00000147316,ENSG00000171316,ENSG00000107104,ENSG00000185920,ENSG00000181090
263	hp	HP:0002119	Ventriculomegaly	8	7.07e-10	171	199	19	0.095	0.111	ENSG00000066279,ENSG00000187240,ENSG00000128739,ENSG00000007168,ENSG00000108557,ENSG00000169554,ENSG00000125845,ENSG00000133424,ENSG00000251322,ENSG00000164190,ENSG00000081189,ENSG00000165671,ENSG00000054598,ENSG00000049618,ENSG00000147316,ENSG00000171316,ENSG00000107104,ENSG00000185920,ENSG00000181090
264	hp	HP:0100547	Abnormality of forebrain morphology	7	1.83e-16	626	199	42	0.211	0.067	ENSG00000188641,ENSG00000060718,ENSG00000066279,ENSG00000117020,ENSG00000150275,ENSG00000156110,ENSG00000007372,ENSG00000187240,ENSG00000102452,ENSG00000128739,ENSG00000114062,ENSG00000140443,ENSG00000005339,ENSG00000007168,ENSG00000108557,ENSG00000196628,ENSG00000130158,ENSG00000095002,ENSG00000169554,ENSG00000204406,ENSG00000168280,ENSG00000144285,ENSG00000215193,ENSG00000133424,ENSG00000251322…
265	hp	HP:0010662	Abnormality of the diencephalon	8	0.0182	4	199	3	0.015	0.75	ENSG00000181449,ENSG00000106571,ENSG00000185920
266	hp	HP:0002060	Abnormality of the cerebrum	8	1.72e-16	625	199	42	0.211	0.067	ENSG00000188641,ENSG00000060718,ENSG00000066279,ENSG00000117020,ENSG00000150275,ENSG00000156110,ENSG00000007372,ENSG00000187240,ENSG00000102452,ENSG00000128739,ENSG00000114062,ENSG00000140443,ENSG00000005339,ENSG00000007168,ENSG00000108557,ENSG00000196628,ENSG00000130158,ENSG00000095002,ENSG00000169554,ENSG00000204406,ENSG00000168280,ENSG00000144285,ENSG00000215193,ENSG00000133424,ENSG00000251322…
267	hp	HP:0002538	Abnormality of the cerebral cortex	9	0.0111	77	199	8	0.04	0.104	ENSG00000066279,ENSG00000117020,ENSG00000007168,ENSG00000130158,ENSG00000168280,ENSG00000133424,ENSG00000196569,ENSG00000147316
268	hp	HP:0010993	Abnormality of the cerebral subcortex	9	5.82e-11	242	199	23	0.116	0.095	ENSG00000188641,ENSG00000066279,ENSG00000117020,ENSG00000187240,ENSG00000005339,ENSG00000007168,ENSG00000108557,ENSG00000196628,ENSG00000095002,ENSG00000169554,ENSG00000133424,ENSG00000251322,ENSG00000181449,ENSG00000196159,ENSG00000081189,ENSG00000165671,ENSG00000146085,ENSG00000196569,ENSG00000049618,ENSG00000106571,ENSG00000147316,ENSG00000185920,ENSG00000181090
269	hp	HP:0002500	Abnormality of the cerebral white matter	10	9.29e-11	222	199	22	0.111	0.099	ENSG00000188641,ENSG00000066279,ENSG00000117020,ENSG00000187240,ENSG00000005339,ENSG00000007168,ENSG00000108557,ENSG00000196628,ENSG00000095002,ENSG00000169554,ENSG00000133424,ENSG00000251322,ENSG00000181449,ENSG00000196159,ENSG00000081189,ENSG00000165671,ENSG00000196569,ENSG00000049618,ENSG00000106571,ENSG00000147316,ENSG00000185920,ENSG00000181090
270	hp	HP:0001273	Abnormality of the corpus callosum	11	1.6e-09	203	199	20	0.101	0.099	ENSG00000188641,ENSG00000066279,ENSG00000117020,ENSG00000187240,ENSG00000005339,ENSG00000108557,ENSG00000196628,ENSG00000095002,ENSG00000169554,ENSG00000133424,ENSG00000251322,ENSG00000181449,ENSG00000196159,ENSG00000081189,ENSG00000165671,ENSG00000049618,ENSG00000106571,ENSG00000147316,ENSG00000185920,ENSG00000181090
271	hp	HP:0011282	Abnormality of hindbrain morphology	7	0.000206	434	199	21	0.106	0.048	ENSG00000150275,ENSG00000075891,ENSG00000007372,ENSG00000187240,ENSG00000114062,ENSG00000007168,ENSG00000196628,ENSG00000130158,ENSG00000141837,ENSG00000169554,ENSG00000204406,ENSG00000144285,ENSG00000186575,ENSG00000133424,ENSG00000164190,ENSG00000049860,ENSG00000081189,ENSG00000165671,ENSG00000054598,ENSG00000049618,ENSG00000171316
272	hp	HP:0011283	Abnormality of the metencephalon	8	0.000206	434	199	21	0.106	0.048	ENSG00000150275,ENSG00000075891,ENSG00000007372,ENSG00000187240,ENSG00000114062,ENSG00000007168,ENSG00000196628,ENSG00000130158,ENSG00000141837,ENSG00000169554,ENSG00000204406,ENSG00000144285,ENSG00000186575,ENSG00000133424,ENSG00000164190,ENSG00000049860,ENSG00000081189,ENSG00000165671,ENSG00000054598,ENSG00000049618,ENSG00000171316
273	hp	HP:0001317	Abnormality of the cerebellum	9	0.000206	434	199	21	0.106	0.048	ENSG00000150275,ENSG00000075891,ENSG00000007372,ENSG00000187240,ENSG00000114062,ENSG00000007168,ENSG00000196628,ENSG00000130158,ENSG00000141837,ENSG00000169554,ENSG00000204406,ENSG00000144285,ENSG00000186575,ENSG00000133424,ENSG00000164190,ENSG00000049860,ENSG00000081189,ENSG00000165671,ENSG00000054598,ENSG00000049618,ENSG00000171316
274	hp	HP:0002438	Cerebellar malformation	10	0.00718	97	199	9	0.045	0.093	ENSG00000075891,ENSG00000187240,ENSG00000130158,ENSG00000141837,ENSG00000133424,ENSG00000165671,ENSG00000054598,ENSG00000049618,ENSG00000171316
275	hp	HP:0002977	Aplasia/Hypoplasia involving the central nervous system	6	2.56e-14	577	199	38	0.191	0.066	ENSG00000188641,ENSG00000066279,ENSG00000117020,ENSG00000150275,ENSG00000156110,ENSG00000007372,ENSG00000187240,ENSG00000102452,ENSG00000128739,ENSG00000114062,ENSG00000140443,ENSG00000005339,ENSG00000007168,ENSG00000108557,ENSG00000196628,ENSG00000130158,ENSG00000095002,ENSG00000169554,ENSG00000204406,ENSG00000168280,ENSG00000144285,ENSG00000215193,ENSG00000133424,ENSG00000251322,ENSG00000181449…
276	hp	HP:0007364	Aplasia/Hypoplasia of the cerebrum	7	5.1e-14	460	199	34	0.171	0.074	ENSG00000188641,ENSG00000066279,ENSG00000117020,ENSG00000007372,ENSG00000187240,ENSG00000102452,ENSG00000128739,ENSG00000114062,ENSG00000140443,ENSG00000005339,ENSG00000007168,ENSG00000108557,ENSG00000196628,ENSG00000130158,ENSG00000095002,ENSG00000169554,ENSG00000204406,ENSG00000168280,ENSG00000144285,ENSG00000215193,ENSG00000133424,ENSG00000251322,ENSG00000181449,ENSG00000196159,ENSG00000164190…
277	hp	HP:0007370	Aplasia/Hypoplasia of the corpus callosum	8	1.1e-09	199	199	20	0.101	0.101	ENSG00000188641,ENSG00000066279,ENSG00000117020,ENSG00000187240,ENSG00000005339,ENSG00000108557,ENSG00000196628,ENSG00000095002,ENSG00000169554,ENSG00000133424,ENSG00000251322,ENSG00000181449,ENSG00000196159,ENSG00000081189,ENSG00000165671,ENSG00000049618,ENSG00000106571,ENSG00000147316,ENSG00000185920,ENSG00000181090
278	hp	HP:0001274	Agenesis of corpus callosum	9	2.68e-05	69	199	10	0.05	0.145	ENSG00000188641,ENSG00000066279,ENSG00000187240,ENSG00000005339,ENSG00000095002,ENSG00000169554,ENSG00000181449,ENSG00000165671,ENSG00000106571,ENSG00000185920
279	hp	HP:0007367	Atrophy/Degeneration affecting the central nervous system	6	0.00422	208	199	13	0.065	0.062	ENSG00000188641,ENSG00000150275,ENSG00000156110,ENSG00000114062,ENSG00000130158,ENSG00000169554,ENSG00000144285,ENSG00000251322,ENSG00000164190,ENSG00000081189,ENSG00000124813,ENSG00000107104,ENSG00000181090
280	hp	HP:0012444	Brain atrophy	7	0.000987	183	199	13	0.065	0.071	ENSG00000188641,ENSG00000150275,ENSG00000156110,ENSG00000114062,ENSG00000130158,ENSG00000169554,ENSG00000144285,ENSG00000251322,ENSG00000164190,ENSG00000081189,ENSG00000124813,ENSG00000107104,ENSG00000181090
281	hp	HP:0007369	Atrophy/Degeneration affecting the cerebrum	8	0.000551	174	199	13	0.065	0.075	ENSG00000188641,ENSG00000150275,ENSG00000156110,ENSG00000114062,ENSG00000130158,ENSG00000169554,ENSG00000144285,ENSG00000251322,ENSG00000164190,ENSG00000081189,ENSG00000124813,ENSG00000107104,ENSG00000181090
282	hp	HP:0002059	Cerebral atrophy	9	0.00045	171	199	13	0.065	0.076	ENSG00000188641,ENSG00000150275,ENSG00000156110,ENSG00000114062,ENSG00000130158,ENSG00000169554,ENSG00000144285,ENSG00000251322,ENSG00000164190,ENSG00000081189,ENSG00000124813,ENSG00000107104,ENSG00000181090
283	hp	HP:0002120	Cerebral cortical atrophy	10	0.042	92	199	8	0.04	0.087	ENSG00000150275,ENSG00000114062,ENSG00000169554,ENSG00000251322,ENSG00000164190,ENSG00000081189,ENSG00000124813,ENSG00000181090
284	hp	HP:0002143	Abnormality of the spinal cord	6	0.0189	109	199	9	0.045	0.083	ENSG00000166147,ENSG00000005339,ENSG00000196712,ENSG00000186575,ENSG00000133424,ENSG00000124813,ENSG00000049618,ENSG00000130675,ENSG00000185920
285	hp	HP:0012638	Abnormality of nervous system physiology	4	4.1e-26	1386	199	74	0.372	0.053	ENSG00000116288,ENSG00000188641,ENSG00000066279,ENSG00000198626,ENSG00000133019,ENSG00000117020,ENSG00000150275,ENSG00000156110,ENSG00000075891,ENSG00000007372,ENSG00000110090,ENSG00000149571,ENSG00000060237,ENSG00000102452,ENSG00000092054,ENSG00000128739,ENSG00000114062,ENSG00000104044,ENSG00000128731,ENSG00000166147,ENSG00000213614,ENSG00000140443,ENSG00000188536,ENSG00000005339,ENSG00000007168…
286	hp	HP:0012759	Neurodevelopmental abnormality	5	1.11e-24	783	199	56	0.281	0.072	ENSG00000188641,ENSG00000066279,ENSG00000117020,ENSG00000150275,ENSG00000156110,ENSG00000075891,ENSG00000007372,ENSG00000149571,ENSG00000102452,ENSG00000128739,ENSG00000114062,ENSG00000128731,ENSG00000166147,ENSG00000213614,ENSG00000140443,ENSG00000005339,ENSG00000007168,ENSG00000108557,ENSG00000196712,ENSG00000161533,ENSG00000196628,ENSG00000130158,ENSG00000141837,ENSG00000095002,ENSG00000179915…
287	hp	HP:0001249	Intellectual disability	6	4.38e-18	477	199	39	0.196	0.082	ENSG00000188641,ENSG00000066279,ENSG00000117020,ENSG00000075891,ENSG00000007372,ENSG00000149571,ENSG00000114062,ENSG00000128731,ENSG00000166147,ENSG00000005339,ENSG00000007168,ENSG00000108557,ENSG00000196712,ENSG00000161533,ENSG00000196628,ENSG00000179915,ENSG00000169554,ENSG00000204406,ENSG00000119042,ENSG00000133424,ENSG00000251322,ENSG00000114861,ENSG00000196159,ENSG00000164190,ENSG00000081189…
288	hp	HP:0010864	Intellectual disability, severe	7	0.0212	40	199	6	0.03	0.15	ENSG00000114062,ENSG00000161533,ENSG00000196628,ENSG00000179915,ENSG00000081189,ENSG00000181090
289	hp	HP:0012758	Neurodevelopmental delay	6	1.19e-15	527	199	38	0.191	0.072	ENSG00000188641,ENSG00000066279,ENSG00000117020,ENSG00000150275,ENSG00000156110,ENSG00000102452,ENSG00000128739,ENSG00000114062,ENSG00000128731,ENSG00000140443,ENSG00000005339,ENSG00000007168,ENSG00000108557,ENSG00000196712,ENSG00000161533,ENSG00000196628,ENSG00000130158,ENSG00000169554,ENSG00000204406,ENSG00000168280,ENSG00000144285,ENSG00000215193,ENSG00000133424,ENSG00000251322,ENSG00000181449…
290	hp	HP:0001270	Motor delay	7	2.39e-10	140	199	18	0.09	0.129	ENSG00000188641,ENSG00000066279,ENSG00000150275,ENSG00000128739,ENSG00000114062,ENSG00000140443,ENSG00000196628,ENSG00000169554,ENSG00000204406,ENSG00000144285,ENSG00000133424,ENSG00000251322,ENSG00000081189,ENSG00000138829,ENSG00000196569,ENSG00000164692,ENSG00000174469,ENSG00000185920
291	hp	HP:0001263	Global developmental delay	7	0.000135	385	199	20	0.101	0.052	ENSG00000117020,ENSG00000156110,ENSG00000102452,ENSG00000128731,ENSG00000007168,ENSG00000108557,ENSG00000196712,ENSG00000161533,ENSG00000130158,ENSG00000168280,ENSG00000215193,ENSG00000133424,ENSG00000251322,ENSG00000181449,ENSG00000165671,ENSG00000146085,ENSG00000130675,ENSG00000107099,ENSG00000169071,ENSG00000185920
292	hp	HP:0000750	Delayed speech and language development	7	1.16e-09	94	199	15	0.075	0.16	ENSG00000188641,ENSG00000066279,ENSG00000156110,ENSG00000128739,ENSG00000114062,ENSG00000140443,ENSG00000005339,ENSG00000108557,ENSG00000196712,ENSG00000196628,ENSG00000169554,ENSG00000251322,ENSG00000164190,ENSG00000165671,ENSG00000181090
293	hp	HP:0011446	Abnormality of higher mental function	5	3.02e-13	805	199	43	0.216	0.053	ENSG00000188641,ENSG00000133019,ENSG00000150275,ENSG00000156110,ENSG00000007372,ENSG00000110090,ENSG00000114062,ENSG00000166147,ENSG00000213614,ENSG00000140443,ENSG00000188536,ENSG00000108557,ENSG00000196712,ENSG00000161533,ENSG00000196628,ENSG00000130158,ENSG00000141837,ENSG00000095002,ENSG00000169554,ENSG00000204406,ENSG00000144285,ENSG00000168542,ENSG00000125845,ENSG00000215193,ENSG00000133424…
294	hp	HP:0002167	Neurological speech impairment	6	6.24e-09	332	199	24	0.121	0.072	ENSG00000156110,ENSG00000007372,ENSG00000110090,ENSG00000114062,ENSG00000108557,ENSG00000196712,ENSG00000161533,ENSG00000196628,ENSG00000141837,ENSG00000095002,ENSG00000169554,ENSG00000204406,ENSG00000144285,ENSG00000133424,ENSG00000251322,ENSG00000164190,ENSG00000049860,ENSG00000081189,ENSG00000070814,ENSG00000165671,ENSG00000146085,ENSG00000164692,ENSG00000171316,ENSG00000181090
295	hp	HP:0100543	Cognitive impairment	6	6.93e-12	576	199	35	0.176	0.061	ENSG00000133019,ENSG00000150275,ENSG00000007372,ENSG00000114062,ENSG00000166147,ENSG00000213614,ENSG00000140443,ENSG00000188536,ENSG00000196712,ENSG00000196628,ENSG00000130158,ENSG00000095002,ENSG00000204406,ENSG00000144285,ENSG00000168542,ENSG00000125845,ENSG00000215193,ENSG00000133424,ENSG00000251322,ENSG00000181449,ENSG00000164190,ENSG00000049860,ENSG00000081189,ENSG00000070814,ENSG00000165671…
296	hp	HP:0011442	Abnormality of central motor function	5	3.85e-08	692	199	33	0.166	0.048	ENSG00000116288,ENSG00000188641,ENSG00000150275,ENSG00000007372,ENSG00000110090,ENSG00000102452,ENSG00000128739,ENSG00000114062,ENSG00000213614,ENSG00000005339,ENSG00000007168,ENSG00000196712,ENSG00000161533,ENSG00000196628,ENSG00000130158,ENSG00000141837,ENSG00000095002,ENSG00000204406,ENSG00000168280,ENSG00000144285,ENSG00000215193,ENSG00000186575,ENSG00000133424,ENSG00000181449,ENSG00000164190…
297	hp	HP:0011443	Abnormality of coordination	6	0.0172	352	199	16	0.08	0.045	ENSG00000150275,ENSG00000007372,ENSG00000128739,ENSG00000114062,ENSG00000213614,ENSG00000005339,ENSG00000196628,ENSG00000141837,ENSG00000204406,ENSG00000144285,ENSG00000215193,ENSG00000186575,ENSG00000049860,ENSG00000165671,ENSG00000146085,ENSG00000171316
298	hp	HP:0002311	Incoordination	7	2.31e-06	184	199	16	0.08	0.087	ENSG00000150275,ENSG00000007372,ENSG00000128739,ENSG00000114062,ENSG00000213614,ENSG00000005339,ENSG00000196628,ENSG00000141837,ENSG00000204406,ENSG00000144285,ENSG00000215193,ENSG00000186575,ENSG00000049860,ENSG00000165671,ENSG00000146085,ENSG00000171316
299	hp	HP:0007256	Abnormality of pyramidal motor function	6	8.24e-07	493	199	26	0.131	0.053	ENSG00000188641,ENSG00000110090,ENSG00000102452,ENSG00000114062,ENSG00000213614,ENSG00000005339,ENSG00000007168,ENSG00000196712,ENSG00000161533,ENSG00000130158,ENSG00000141837,ENSG00000095002,ENSG00000168280,ENSG00000144285,ENSG00000215193,ENSG00000133424,ENSG00000181449,ENSG00000164190,ENSG00000049860,ENSG00000165671,ENSG00000146085,ENSG00000185345,ENSG00000147316,ENSG00000171316,ENSG00000107099…
300	hp	HP:0010549	Paralysis due to lesions of the principle motor tracts	7	0.00179	162	199	12	0.06	0.074	ENSG00000188641,ENSG00000110090,ENSG00000213614,ENSG00000196712,ENSG00000130158,ENSG00000141837,ENSG00000095002,ENSG00000144285,ENSG00000133424,ENSG00000146085,ENSG00000171316,ENSG00000107099
301	hp	HP:0004374	Hemiplegia/hemiparesis	8	0.00577	121	199	10	0.05	0.083	ENSG00000110090,ENSG00000213614,ENSG00000130158,ENSG00000141837,ENSG00000095002,ENSG00000144285,ENSG00000133424,ENSG00000146085,ENSG00000171316,ENSG00000107099
302	hp	HP:0001250	Seizures	5	6.23e-19	632	199	45	0.226	0.071	ENSG00000188641,ENSG00000066279,ENSG00000198626,ENSG00000117020,ENSG00000156110,ENSG00000075891,ENSG00000110090,ENSG00000102452,ENSG00000128739,ENSG00000114062,ENSG00000213614,ENSG00000005339,ENSG00000007168,ENSG00000108557,ENSG00000196712,ENSG00000161533,ENSG00000196628,ENSG00000130158,ENSG00000141837,ENSG00000095002,ENSG00000169554,ENSG00000204406,ENSG00000168280,ENSG00000144285,ENSG00000119042…
303	hp	HP:0100022	Abnormality of movement	5	2.96e-08	568	199	30	0.151	0.053	ENSG00000116288,ENSG00000188641,ENSG00000066279,ENSG00000007372,ENSG00000092054,ENSG00000128739,ENSG00000114062,ENSG00000128731,ENSG00000213614,ENSG00000005339,ENSG00000108557,ENSG00000161533,ENSG00000196628,ENSG00000141837,ENSG00000095002,ENSG00000179915,ENSG00000144285,ENSG00000215193,ENSG00000186575,ENSG00000133424,ENSG00000251322,ENSG00000114861,ENSG00000164190,ENSG00000049860,ENSG00000081189…
304	hp	HP:0001288	Gait disturbance	6	0.00421	278	199	15	0.075	0.054	ENSG00000092054,ENSG00000114062,ENSG00000128731,ENSG00000005339,ENSG00000108557,ENSG00000161533,ENSG00000196628,ENSG00000095002,ENSG00000179915,ENSG00000186575,ENSG00000133424,ENSG00000251322,ENSG00000081189,ENSG00000185345,ENSG00000171316
305	hp	HP:0000752	Hyperactivity	6	1.88e-07	73	199	12	0.06	0.164	ENSG00000188641,ENSG00000066279,ENSG00000128739,ENSG00000114062,ENSG00000005339,ENSG00000108557,ENSG00000095002,ENSG00000114861,ENSG00000164190,ENSG00000174469,ENSG00000171316,ENSG00000185920
306	hp	HP:0001311	Abnormal nervous system electrophysiology	5	4.17e-07	164	199	16	0.08	0.098	ENSG00000060237,ENSG00000102452,ENSG00000114062,ENSG00000166147,ENSG00000213614,ENSG00000005339,ENSG00000108557,ENSG00000196712,ENSG00000161533,ENSG00000130158,ENSG00000141837,ENSG00000144285,ENSG00000168542,ENSG00000215193,ENSG00000133424,ENSG00000165671
307	hp	HP:0002353	EEG abnormality	6	1.14e-05	103	199	12	0.06	0.117	ENSG00000114062,ENSG00000213614,ENSG00000005339,ENSG00000108557,ENSG00000196712,ENSG00000161533,ENSG00000130158,ENSG00000141837,ENSG00000144285,ENSG00000215193,ENSG00000133424,ENSG00000165671
308	hp	HP:0000708	Behavioral abnormality	5	6.94e-15	461	199	35	0.176	0.076	ENSG00000116288,ENSG00000188641,ENSG00000066279,ENSG00000150275,ENSG00000110090,ENSG00000102452,ENSG00000128739,ENSG00000114062,ENSG00000104044,ENSG00000128731,ENSG00000213614,ENSG00000140443,ENSG00000005339,ENSG00000108557,ENSG00000161533,ENSG00000196628,ENSG00000141837,ENSG00000095002,ENSG00000179915,ENSG00000169554,ENSG00000204406,ENSG00000144285,ENSG00000168542,ENSG00000215193,ENSG00000251322…
309	hp	HP:0100851	Abnormal emotion/affect behavior	6	2.12e-05	158	199	14	0.07	0.089	ENSG00000116288,ENSG00000128731,ENSG00000213614,ENSG00000140443,ENSG00000005339,ENSG00000108557,ENSG00000161533,ENSG00000196628,ENSG00000141837,ENSG00000204406,ENSG00000251322,ENSG00000114861,ENSG00000164190,ENSG00000181090
310	hp	HP:0006919	Abnormal aggressive, impulsive or violent behavior	7	5.85e-05	56	199	9	0.045	0.161	ENSG00000128731,ENSG00000005339,ENSG00000108557,ENSG00000196628,ENSG00000204406,ENSG00000251322,ENSG00000114861,ENSG00000164190,ENSG00000181090
311	hp	HP:0100716	Self-injurious behavior	8	0.000363	21	199	6	0.03	0.286	ENSG00000128731,ENSG00000005339,ENSG00000108557,ENSG00000204406,ENSG00000164190,ENSG00000181090
312	hp	HP:0000718	Aggressive behavior	8	0.0326	43	199	6	0.03	0.14	ENSG00000128731,ENSG00000196628,ENSG00000204406,ENSG00000251322,ENSG00000114861,ENSG00000181090
313	hp	HP:0000729	Autistic behavior	6	1.28e-07	55	199	11	0.055	0.2	ENSG00000188641,ENSG00000102452,ENSG00000128739,ENSG00000005339,ENSG00000161533,ENSG00000251322,ENSG00000164190,ENSG00000081189,ENSG00000174469,ENSG00000171316,ENSG00000181090
314	hp	HP:0000717	Autism	7	0.000132	44	199	8	0.04	0.182	ENSG00000188641,ENSG00000128739,ENSG00000005339,ENSG00000251322,ENSG00000164190,ENSG00000081189,ENSG00000171316,ENSG00000181090
315	hp	HP:0000736	Short attention span	6	1.41e-05	48	199	9	0.045	0.188	ENSG00000066279,ENSG00000128739,ENSG00000005339,ENSG00000108557,ENSG00000095002,ENSG00000204406,ENSG00000164190,ENSG00000171316,ENSG00000185920
316	hp	HP:0007018	Attention deficit hyperactivity disorder	7	0.00146	41	199	7	0.035	0.171	ENSG00000066279,ENSG00000128739,ENSG00000108557,ENSG00000095002,ENSG00000164190,ENSG00000171316,ENSG00000185920
317	hp	HP:0012433	Abnormal social behavior	6	0.000485	12	199	5	0.025	0.417	ENSG00000102452,ENSG00000161533,ENSG00000251322,ENSG00000081189,ENSG00000174469
318	hp	HP:0000735	Impaired social interactions	7	0.000485	12	199	5	0.025	0.417	ENSG00000102452,ENSG00000161533,ENSG00000251322,ENSG00000081189,ENSG00000174469
319	hp	HP:0000733	Stereotypic behavior	6	6.24e-06	20	199	7	0.035	0.35	ENSG00000005339,ENSG00000108557,ENSG00000204406,ENSG00000251322,ENSG00000114861,ENSG00000081189,ENSG00000181090
320	hp	HP:0002360	Sleep disturbance	5	0.000999	77	199	9	0.045	0.117	ENSG00000128739,ENSG00000114062,ENSG00000005339,ENSG00000108557,ENSG00000204406,ENSG00000168542,ENSG00000251322,ENSG00000164190,ENSG00000181090
321	hp	HP:0000152	Abnormality of head and neck	3	5.04e-24	1246	199	68	0.342	0.055	ENSG00000116288,ENSG00000188641,ENSG00000060718,ENSG00000066279,ENSG00000133019,ENSG00000117020,ENSG00000150275,ENSG00000156110,ENSG00000075891,ENSG00000007372,ENSG00000187240,ENSG00000060237,ENSG00000102452,ENSG00000092054,ENSG00000128739,ENSG00000114062,ENSG00000166147,ENSG00000213614,ENSG00000140443,ENSG00000005339,ENSG00000051523,ENSG00000007168,ENSG00000108557,ENSG00000196712,ENSG00000161533…
322	hp	HP:0000234	Abnormality of the head	4	2.03e-24	1227	199	68	0.342	0.055	ENSG00000116288,ENSG00000188641,ENSG00000060718,ENSG00000066279,ENSG00000133019,ENSG00000117020,ENSG00000150275,ENSG00000156110,ENSG00000075891,ENSG00000007372,ENSG00000187240,ENSG00000060237,ENSG00000102452,ENSG00000092054,ENSG00000128739,ENSG00000114062,ENSG00000166147,ENSG00000213614,ENSG00000140443,ENSG00000005339,ENSG00000051523,ENSG00000007168,ENSG00000108557,ENSG00000196712,ENSG00000161533…
323	hp	HP:0000271	Abnormality of the face	5	4.54e-23	1096	199	63	0.317	0.057	ENSG00000116288,ENSG00000188641,ENSG00000060718,ENSG00000066279,ENSG00000133019,ENSG00000117020,ENSG00000150275,ENSG00000156110,ENSG00000075891,ENSG00000007372,ENSG00000187240,ENSG00000060237,ENSG00000102452,ENSG00000092054,ENSG00000128739,ENSG00000114062,ENSG00000166147,ENSG00000140443,ENSG00000005339,ENSG00000051523,ENSG00000108557,ENSG00000196712,ENSG00000161533,ENSG00000196628,ENSG00000130158…
324	hp	HP:0000284	Abnormality of the ocular region	6	2.07e-18	587	199	43	0.216	0.073	ENSG00000116288,ENSG00000188641,ENSG00000060718,ENSG00000117020,ENSG00000156110,ENSG00000075891,ENSG00000187240,ENSG00000128739,ENSG00000114062,ENSG00000166147,ENSG00000005339,ENSG00000108557,ENSG00000196712,ENSG00000161533,ENSG00000196628,ENSG00000130158,ENSG00000169554,ENSG00000204406,ENSG00000168542,ENSG00000125845,ENSG00000215193,ENSG00000251322,ENSG00000183770,ENSG00000181449,ENSG00000196159…
325	hp	HP:0000309	Abnormality of the midface	6	1.24e-12	203	199	23	0.116	0.113	ENSG00000060718,ENSG00000114062,ENSG00000166147,ENSG00000005339,ENSG00000108557,ENSG00000196712,ENSG00000196628,ENSG00000204406,ENSG00000168542,ENSG00000125845,ENSG00000215193,ENSG00000251322,ENSG00000196159,ENSG00000049860,ENSG00000070814,ENSG00000165671,ENSG00000054598,ENSG00000124813,ENSG00000164692,ENSG00000171316,ENSG00000169071,ENSG00000185920,ENSG00000181090
326	hp	HP:0005557	Abnormality of the zygomatic arch	7	4.31e-11	147	199	19	0.095	0.129	ENSG00000060718,ENSG00000114062,ENSG00000166147,ENSG00000108557,ENSG00000196712,ENSG00000204406,ENSG00000168542,ENSG00000125845,ENSG00000215193,ENSG00000251322,ENSG00000196159,ENSG00000070814,ENSG00000165671,ENSG00000054598,ENSG00000124813,ENSG00000164692,ENSG00000171316,ENSG00000169071,ENSG00000181090
327	hp	HP:0012369	Malar anomaly	7	2.1e-10	139	199	18	0.09	0.129	ENSG00000060718,ENSG00000114062,ENSG00000166147,ENSG00000108557,ENSG00000196712,ENSG00000204406,ENSG00000168542,ENSG00000215193,ENSG00000251322,ENSG00000196159,ENSG00000070814,ENSG00000165671,ENSG00000054598,ENSG00000124813,ENSG00000164692,ENSG00000171316,ENSG00000169071,ENSG00000181090
328	hp	HP:0001999	Abnormal facial shape	6	2.61e-10	375	199	27	0.136	0.072	ENSG00000060718,ENSG00000102452,ENSG00000114062,ENSG00000166147,ENSG00000140443,ENSG00000108557,ENSG00000196712,ENSG00000196628,ENSG00000204406,ENSG00000168542,ENSG00000215193,ENSG00000251322,ENSG00000196159,ENSG00000049860,ENSG00000070814,ENSG00000165671,ENSG00000054598,ENSG00000145979,ENSG00000124813,ENSG00000049618,ENSG00000164692,ENSG00000104331,ENSG00000171316,ENSG00000104447,ENSG00000169071…
329	hp	HP:0000280	Coarse facial features	7	0.0214	84	199	8	0.04	0.095	ENSG00000196628,ENSG00000204406,ENSG00000049860,ENSG00000165671,ENSG00000145979,ENSG00000049618,ENSG00000185920,ENSG00000181090
330	hp	HP:0000272	Malar flattening	7	1.25e-10	135	199	18	0.09	0.133	ENSG00000060718,ENSG00000114062,ENSG00000166147,ENSG00000108557,ENSG00000196712,ENSG00000204406,ENSG00000168542,ENSG00000215193,ENSG00000251322,ENSG00000196159,ENSG00000070814,ENSG00000165671,ENSG00000054598,ENSG00000124813,ENSG00000164692,ENSG00000171316,ENSG00000169071,ENSG00000181090
331	hp	HP:0000315	Abnormality of the orbital region	6	3.39e-19	365	199	36	0.181	0.099	ENSG00000188641,ENSG00000060718,ENSG00000117020,ENSG00000156110,ENSG00000075891,ENSG00000114062,ENSG00000166147,ENSG00000005339,ENSG00000108557,ENSG00000196712,ENSG00000161533,ENSG00000196628,ENSG00000130158,ENSG00000169554,ENSG00000168542,ENSG00000125845,ENSG00000215193,ENSG00000251322,ENSG00000183770,ENSG00000181449,ENSG00000196159,ENSG00000164190,ENSG00000081189,ENSG00000070814,ENSG00000120149…
332	hp	HP:0000306	Abnormality of the chin	6	7.19e-06	99	199	12	0.06	0.121	ENSG00000114062,ENSG00000166147,ENSG00000108557,ENSG00000169554,ENSG00000204406,ENSG00000251322,ENSG00000081189,ENSG00000165671,ENSG00000171316,ENSG00000104447,ENSG00000185920,ENSG00000181090
333	hp	HP:0000606	Abnormality of the periorbital region	6	1.22e-15	466	199	36	0.181	0.077	ENSG00000116288,ENSG00000060718,ENSG00000117020,ENSG00000075891,ENSG00000187240,ENSG00000128739,ENSG00000166147,ENSG00000005339,ENSG00000108557,ENSG00000196712,ENSG00000161533,ENSG00000196628,ENSG00000169554,ENSG00000204406,ENSG00000168542,ENSG00000125845,ENSG00000215193,ENSG00000251322,ENSG00000183770,ENSG00000196159,ENSG00000164190,ENSG00000081189,ENSG00000070814,ENSG00000165671,ENSG00000054598…
334	hp	HP:0000492	Abnormality of the eyelid	7	1.06e-15	406	199	34	0.171	0.084	ENSG00000116288,ENSG00000060718,ENSG00000117020,ENSG00000075891,ENSG00000187240,ENSG00000128739,ENSG00000166147,ENSG00000005339,ENSG00000108557,ENSG00000196712,ENSG00000161533,ENSG00000196628,ENSG00000169554,ENSG00000168542,ENSG00000125845,ENSG00000215193,ENSG00000251322,ENSG00000183770,ENSG00000196159,ENSG00000164190,ENSG00000081189,ENSG00000070814,ENSG00000165671,ENSG00000054598,ENSG00000049618…
335	hp	HP:0000506	Telecanthus	8	0.0431	67	199	7	0.035	0.104	ENSG00000117020,ENSG00000128739,ENSG00000168542,ENSG00000183770,ENSG00000054598,ENSG00000106571,ENSG00000185920
336	hp	HP:0000286	Epicanthus	8	2.62e-10	162	199	19	0.095	0.117	ENSG00000060718,ENSG00000075891,ENSG00000187240,ENSG00000005339,ENSG00000196712,ENSG00000161533,ENSG00000169554,ENSG00000168542,ENSG00000125845,ENSG00000215193,ENSG00000251322,ENSG00000183770,ENSG00000196159,ENSG00000049618,ENSG00000164692,ENSG00000029534,ENSG00000171316,ENSG00000169071,ENSG00000185920
337	hp	HP:0008050	Abnormality of the palpebral fissures	8	5.31e-12	241	199	24	0.121	0.1	ENSG00000060718,ENSG00000117020,ENSG00000128739,ENSG00000166147,ENSG00000005339,ENSG00000108557,ENSG00000196712,ENSG00000196628,ENSG00000169554,ENSG00000125845,ENSG00000215193,ENSG00000183770,ENSG00000196159,ENSG00000081189,ENSG00000070814,ENSG00000165671,ENSG00000049618,ENSG00000106571,ENSG00000147316,ENSG00000029534,ENSG00000171316,ENSG00000169071,ENSG00000185920,ENSG00000181090
338	hp	HP:0200006	Slanting of the palpebral fissure	9	7.7e-11	196	199	21	0.106	0.107	ENSG00000060718,ENSG00000128739,ENSG00000166147,ENSG00000005339,ENSG00000108557,ENSG00000196712,ENSG00000196628,ENSG00000169554,ENSG00000125845,ENSG00000215193,ENSG00000081189,ENSG00000070814,ENSG00000165671,ENSG00000049618,ENSG00000106571,ENSG00000147316,ENSG00000029534,ENSG00000171316,ENSG00000169071,ENSG00000185920,ENSG00000181090
339	hp	HP:0000494	Downslanted palpebral fissures	10	2.77e-07	136	199	15	0.075	0.11	ENSG00000060718,ENSG00000128739,ENSG00000166147,ENSG00000005339,ENSG00000196712,ENSG00000169554,ENSG00000125845,ENSG00000070814,ENSG00000165671,ENSG00000049618,ENSG00000106571,ENSG00000147316,ENSG00000171316,ENSG00000169071,ENSG00000185920
340	hp	HP:0000582	Upslanted palpebral fissure	10	0.0135	79	199	8	0.04	0.101	ENSG00000128739,ENSG00000108557,ENSG00000196628,ENSG00000215193,ENSG00000081189,ENSG00000029534,ENSG00000169071,ENSG00000181090
341	hp	HP:0000290	Abnormality of the forehead	6	1.05e-18	327	199	34	0.171	0.104	ENSG00000060718,ENSG00000066279,ENSG00000117020,ENSG00000156110,ENSG00000187240,ENSG00000102452,ENSG00000128739,ENSG00000005339,ENSG00000108557,ENSG00000196712,ENSG00000161533,ENSG00000196628,ENSG00000130158,ENSG00000169554,ENSG00000204406,ENSG00000215193,ENSG00000181449,ENSG00000196159,ENSG00000164190,ENSG00000081189,ENSG00000138829,ENSG00000070814,ENSG00000120149,ENSG00000165671,ENSG00000054598…
342	hp	HP:0000348	High forehead	7	0.00739	73	199	8	0.04	0.11	ENSG00000117020,ENSG00000196712,ENSG00000169554,ENSG00000215193,ENSG00000081189,ENSG00000165671,ENSG00000106571,ENSG00000104331
343	hp	HP:0000366	Abnormality of the nose	6	4.03e-15	612	199	40	0.201	0.065	ENSG00000060718,ENSG00000117020,ENSG00000075891,ENSG00000187240,ENSG00000102452,ENSG00000128739,ENSG00000166147,ENSG00000140443,ENSG00000005339,ENSG00000108557,ENSG00000196712,ENSG00000161533,ENSG00000196628,ENSG00000130158,ENSG00000169554,ENSG00000204406,ENSG00000168542,ENSG00000125845,ENSG00000215193,ENSG00000251322,ENSG00000183770,ENSG00000196159,ENSG00000198589,ENSG00000171560,ENSG00000164190…
344	hp	HP:0010938	Abnormality of the external nose	7	1.65e-07	261	199	20	0.101	0.077	ENSG00000060718,ENSG00000166147,ENSG00000005339,ENSG00000108557,ENSG00000196628,ENSG00000130158,ENSG00000169554,ENSG00000204406,ENSG00000215193,ENSG00000251322,ENSG00000164190,ENSG00000081189,ENSG00000165671,ENSG00000054598,ENSG00000049618,ENSG00000106571,ENSG00000104447,ENSG00000169071,ENSG00000185920,ENSG00000181090
345	hp	HP:0000436	Abnormality of the nasal tip	8	0.00883	53	199	7	0.035	0.132	ENSG00000166147,ENSG00000130158,ENSG00000169554,ENSG00000204406,ENSG00000251322,ENSG00000049618,ENSG00000185920
346	hp	HP:0000429	Abnormality of the nasal alae	8	0.0106	226	199	13	0.065	0.058	ENSG00000060718,ENSG00000166147,ENSG00000108557,ENSG00000196628,ENSG00000215193,ENSG00000164190,ENSG00000081189,ENSG00000165671,ENSG00000106571,ENSG00000104447,ENSG00000169071,ENSG00000185920,ENSG00000181090
347	hp	HP:0000422	Abnormality of the nasal bridge	7	1.49e-14	356	199	31	0.156	0.087	ENSG00000060718,ENSG00000117020,ENSG00000187240,ENSG00000128739,ENSG00000166147,ENSG00000140443,ENSG00000005339,ENSG00000108557,ENSG00000161533,ENSG00000196628,ENSG00000130158,ENSG00000169554,ENSG00000168542,ENSG00000125845,ENSG00000215193,ENSG00000251322,ENSG00000183770,ENSG00000196159,ENSG00000164190,ENSG00000081189,ENSG00000070814,ENSG00000054598,ENSG00000124813,ENSG00000049618,ENSG00000106571…
348	hp	HP:0000431	Wide nasal bridge	8	3.03e-06	161	199	15	0.075	0.093	ENSG00000140443,ENSG00000005339,ENSG00000108557,ENSG00000161533,ENSG00000196628,ENSG00000169554,ENSG00000125845,ENSG00000251322,ENSG00000183770,ENSG00000196159,ENSG00000070814,ENSG00000106571,ENSG00000104331,ENSG00000169071,ENSG00000185920
349	hp	HP:0005280	Depressed nasal bridge	8	6.35e-10	170	199	19	0.095	0.112	ENSG00000060718,ENSG00000117020,ENSG00000187240,ENSG00000166147,ENSG00000108557,ENSG00000161533,ENSG00000130158,ENSG00000215193,ENSG00000183770,ENSG00000164190,ENSG00000081189,ENSG00000054598,ENSG00000124813,ENSG00000049618,ENSG00000106571,ENSG00000164692,ENSG00000029534,ENSG00000171316,ENSG00000169071
350	hp	HP:0005105	Abnormal nasal morphology	7	5.6e-07	377	199	23	0.116	0.061	ENSG00000060718,ENSG00000117020,ENSG00000102452,ENSG00000166147,ENSG00000005339,ENSG00000108557,ENSG00000196628,ENSG00000130158,ENSG00000204406,ENSG00000215193,ENSG00000251322,ENSG00000164190,ENSG00000081189,ENSG00000165671,ENSG00000124813,ENSG00000049618,ENSG00000106571,ENSG00000164692,ENSG00000104331,ENSG00000104447,ENSG00000169071,ENSG00000185920,ENSG00000181090
351	hp	HP:0003196	Short nose	8	1.02e-05	102	199	12	0.06	0.118	ENSG00000060718,ENSG00000102452,ENSG00000166147,ENSG00000108557,ENSG00000204406,ENSG00000164190,ENSG00000081189,ENSG00000106571,ENSG00000104331,ENSG00000169071,ENSG00000185920,ENSG00000181090
352	hp	HP:0000414	Bulbous nose	8	0.035	26	199	5	0.025	0.192	ENSG00000166147,ENSG00000130158,ENSG00000204406,ENSG00000251322,ENSG00000049618
353	hp	HP:0000153	Abnormality of the mouth	6	4.16e-21	782	199	52	0.261	0.066	ENSG00000060718,ENSG00000133019,ENSG00000117020,ENSG00000150275,ENSG00000075891,ENSG00000007372,ENSG00000187240,ENSG00000060237,ENSG00000102452,ENSG00000092054,ENSG00000128739,ENSG00000114062,ENSG00000166147,ENSG00000140443,ENSG00000005339,ENSG00000051523,ENSG00000108557,ENSG00000196712,ENSG00000196628,ENSG00000095002,ENSG00000179915,ENSG00000169554,ENSG00000204406,ENSG00000168542,ENSG00000119042…
354	hp	HP:0011338	Abnormality of mouth shape	7	1.26e-05	64	199	10	0.05	0.156	ENSG00000128739,ENSG00000108557,ENSG00000196628,ENSG00000169554,ENSG00000204406,ENSG00000196159,ENSG00000164190,ENSG00000081189,ENSG00000169071,ENSG00000181090
355	hp	HP:0000194	Open mouth	8	0.0286	25	199	5	0.025	0.2	ENSG00000108557,ENSG00000196628,ENSG00000169554,ENSG00000204406,ENSG00000081189
356	hp	HP:0002714	Downturned corners of mouth	8	0.000464	35	199	7	0.035	0.2	ENSG00000128739,ENSG00000204406,ENSG00000196159,ENSG00000164190,ENSG00000081189,ENSG00000169071,ENSG00000181090
357	hp	HP:0011337	Abnormality of mouth size	7	3.27e-11	107	199	17	0.085	0.159	ENSG00000060718,ENSG00000117020,ENSG00000102452,ENSG00000114062,ENSG00000166147,ENSG00000005339,ENSG00000196628,ENSG00000179915,ENSG00000204406,ENSG00000125845,ENSG00000070814,ENSG00000165671,ENSG00000049618,ENSG00000104331,ENSG00000171316,ENSG00000169071,ENSG00000185920
358	hp	HP:0000160	Narrow mouth	8	8.05e-05	58	199	9	0.045	0.155	ENSG00000060718,ENSG00000117020,ENSG00000166147,ENSG00000005339,ENSG00000125845,ENSG00000070814,ENSG00000104331,ENSG00000171316,ENSG00000185920
359	hp	HP:0000154	Wide mouth	8	4.19e-05	54	199	9	0.045	0.167	ENSG00000102452,ENSG00000114062,ENSG00000196628,ENSG00000179915,ENSG00000204406,ENSG00000070814,ENSG00000165671,ENSG00000049618,ENSG00000169071
360	hp	HP:0000202	Oral cleft	7	7.67e-05	267	199	17	0.085	0.064	ENSG00000060718,ENSG00000075891,ENSG00000187240,ENSG00000108557,ENSG00000169554,ENSG00000119042,ENSG00000133424,ENSG00000164190,ENSG00000070814,ENSG00000120149,ENSG00000165671,ENSG00000124813,ENSG00000049618,ENSG00000106571,ENSG00000171316,ENSG00000169071,ENSG00000185920
361	hp	HP:0000163	Abnormality of the oral cavity	7	1.06e-17	678	199	45	0.226	0.066	ENSG00000060718,ENSG00000133019,ENSG00000150275,ENSG00000075891,ENSG00000007372,ENSG00000187240,ENSG00000060237,ENSG00000092054,ENSG00000128739,ENSG00000114062,ENSG00000166147,ENSG00000005339,ENSG00000051523,ENSG00000108557,ENSG00000196712,ENSG00000196628,ENSG00000095002,ENSG00000179915,ENSG00000169554,ENSG00000204406,ENSG00000168542,ENSG00000119042,ENSG00000215193,ENSG00000133424,ENSG00000251322…
362	hp	HP:0000157	Abnormality of the tongue	8	7.73e-06	122	199	13	0.065	0.107	ENSG00000187240,ENSG00000060237,ENSG00000114062,ENSG00000108557,ENSG00000179915,ENSG00000215193,ENSG00000133424,ENSG00000049860,ENSG00000070814,ENSG00000165671,ENSG00000106571,ENSG00000169071,ENSG00000181090
363	hp	HP:0000164	Abnormality of the teeth	8	1.01e-11	357	199	28	0.141	0.078	ENSG00000060718,ENSG00000150275,ENSG00000007372,ENSG00000128739,ENSG00000114062,ENSG00000166147,ENSG00000005339,ENSG00000108557,ENSG00000196628,ENSG00000169554,ENSG00000204406,ENSG00000168542,ENSG00000119042,ENSG00000251322,ENSG00000196159,ENSG00000164190,ENSG00000070814,ENSG00000165671,ENSG00000054598,ENSG00000124813,ENSG00000049618,ENSG00000106571,ENSG00000164692,ENSG00000171316,ENSG00000104447…
364	hp	HP:0006483	Abnormal number of teeth	9	0.00424	117	199	10	0.05	0.085	ENSG00000005339,ENSG00000108557,ENSG00000164190,ENSG00000070814,ENSG00000054598,ENSG00000124813,ENSG00000171316,ENSG00000104447,ENSG00000169071,ENSG00000185920
365	hp	HP:0006292	Abnormality of dental eruption	9	5.38e-05	74	199	10	0.05	0.135	ENSG00000169554,ENSG00000164190,ENSG00000165671,ENSG00000124813,ENSG00000106571,ENSG00000171316,ENSG00000104447,ENSG00000169071,ENSG00000185920,ENSG00000181090
366	hp	HP:0000684	Delayed eruption of teeth	10	0.00141	59	199	8	0.04	0.136	ENSG00000169554,ENSG00000164190,ENSG00000124813,ENSG00000171316,ENSG00000104447,ENSG00000169071,ENSG00000185920,ENSG00000181090
367	hp	HP:0000692	Misalignment of teeth	9	1.12e-09	112	199	16	0.08	0.143	ENSG00000007372,ENSG00000114062,ENSG00000166147,ENSG00000005339,ENSG00000196628,ENSG00000169554,ENSG00000204406,ENSG00000119042,ENSG00000251322,ENSG00000196159,ENSG00000164190,ENSG00000070814,ENSG00000124813,ENSG00000104447,ENSG00000169071,ENSG00000185920
368	hp	HP:0000689	Dental malocclusion	10	2.21e-06	54	199	10	0.05	0.185	ENSG00000007372,ENSG00000005339,ENSG00000119042,ENSG00000251322,ENSG00000196159,ENSG00000070814,ENSG00000124813,ENSG00000104447,ENSG00000169071,ENSG00000185920
369	hp	HP:0000687	Widely spaced teeth	10	0.00494	18	199	5	0.025	0.278	ENSG00000114062,ENSG00000196628,ENSG00000169554,ENSG00000204406,ENSG00000164190
370	hp	HP:0006482	Abnormality of dental morphology	9	6.99e-05	76	199	10	0.05	0.132	ENSG00000060718,ENSG00000166147,ENSG00000005339,ENSG00000108557,ENSG00000204406,ENSG00000168542,ENSG00000070814,ENSG00000054598,ENSG00000104447,ENSG00000169071
371	hp	HP:0000174	Abnormality of the palate	8	1.41e-12	388	199	30	0.151	0.077	ENSG00000060718,ENSG00000075891,ENSG00000092054,ENSG00000128739,ENSG00000166147,ENSG00000005339,ENSG00000108557,ENSG00000196712,ENSG00000196628,ENSG00000169554,ENSG00000168542,ENSG00000119042,ENSG00000215193,ENSG00000133424,ENSG00000251322,ENSG00000183770,ENSG00000196159,ENSG00000164190,ENSG00000138829,ENSG00000070814,ENSG00000120149,ENSG00000165671,ENSG00000124813,ENSG00000049618,ENSG00000106571…
372	hp	HP:0000218	High palate	9	0.031	146	199	10	0.05	0.068	ENSG00000092054,ENSG00000166147,ENSG00000005339,ENSG00000251322,ENSG00000183770,ENSG00000196159,ENSG00000164190,ENSG00000138829,ENSG00000165671,ENSG00000124813
373	hp	HP:0000189	Narrow palate	9	0.00494	18	199	5	0.025	0.278	ENSG00000166147,ENSG00000005339,ENSG00000165671,ENSG00000124813,ENSG00000104447
374	hp	HP:0100737	Abnormality of the hard palate	9	0.000336	228	199	15	0.075	0.066	ENSG00000060718,ENSG00000075891,ENSG00000108557,ENSG00000169554,ENSG00000119042,ENSG00000133424,ENSG00000164190,ENSG00000070814,ENSG00000120149,ENSG00000165671,ENSG00000124813,ENSG00000049618,ENSG00000106571,ENSG00000171316,ENSG00000185920
375	hp	HP:0000175	Cleft palate	10	0.000299	226	199	15	0.075	0.066	ENSG00000060718,ENSG00000075891,ENSG00000108557,ENSG00000169554,ENSG00000119042,ENSG00000133424,ENSG00000164190,ENSG00000070814,ENSG00000120149,ENSG00000165671,ENSG00000124813,ENSG00000049618,ENSG00000106571,ENSG00000171316,ENSG00000185920
376	hp	HP:0000159	Abnormality of the lip	7	1.93e-16	259	199	29	0.146	0.112	ENSG00000060718,ENSG00000075891,ENSG00000007372,ENSG00000187240,ENSG00000102452,ENSG00000128739,ENSG00000166147,ENSG00000140443,ENSG00000108557,ENSG00000196712,ENSG00000196628,ENSG00000169554,ENSG00000204406,ENSG00000168542,ENSG00000119042,ENSG00000133424,ENSG00000164190,ENSG00000070814,ENSG00000120149,ENSG00000054598,ENSG00000124813,ENSG00000049618,ENSG00000106571,ENSG00000147316,ENSG00000171316…
377	hp	HP:0012472	Eclabion	8	0.00329	46	199	7	0.035	0.152	ENSG00000007372,ENSG00000140443,ENSG00000108557,ENSG00000169554,ENSG00000204406,ENSG00000054598,ENSG00000181090
378	hp	HP:0000233	Thin vermilion border	8	3.08e-07	76	199	12	0.06	0.158	ENSG00000102452,ENSG00000128739,ENSG00000166147,ENSG00000140443,ENSG00000204406,ENSG00000168542,ENSG00000164190,ENSG00000124813,ENSG00000049618,ENSG00000147316,ENSG00000104447,ENSG00000169071
379	hp	HP:0000177	Abnormality of upper lip	8	4.44e-15	140	199	22	0.111	0.157	ENSG00000060718,ENSG00000075891,ENSG00000187240,ENSG00000102452,ENSG00000128739,ENSG00000166147,ENSG00000140443,ENSG00000108557,ENSG00000169554,ENSG00000204406,ENSG00000119042,ENSG00000133424,ENSG00000164190,ENSG00000070814,ENSG00000120149,ENSG00000049618,ENSG00000106571,ENSG00000171316,ENSG00000104447,ENSG00000169071,ENSG00000185920,ENSG00000181090
380	hp	HP:0011339	Abnormality of upper lip vermillion	9	1.22e-09	49	199	12	0.06	0.245	ENSG00000060718,ENSG00000102452,ENSG00000128739,ENSG00000166147,ENSG00000140443,ENSG00000108557,ENSG00000204406,ENSG00000164190,ENSG00000049618,ENSG00000104447,ENSG00000169071,ENSG00000181090
381	hp	HP:0010804	Tented upper lip vermilion	10	0.0066	9	199	4	0.02	0.444	ENSG00000108557,ENSG00000204406,ENSG00000169071,ENSG00000181090
382	hp	HP:0000219	Thin upper lip vermilion	10	8.96e-07	36	199	9	0.045	0.25	ENSG00000102452,ENSG00000128739,ENSG00000166147,ENSG00000140443,ENSG00000204406,ENSG00000164190,ENSG00000049618,ENSG00000104447,ENSG00000169071
383	hp	HP:0000204	Cleft upper lip	9	5.66e-06	97	199	12	0.06	0.124	ENSG00000075891,ENSG00000187240,ENSG00000108557,ENSG00000169554,ENSG00000119042,ENSG00000133424,ENSG00000164190,ENSG00000070814,ENSG00000120149,ENSG00000106571,ENSG00000171316,ENSG00000185920
384	hp	HP:0000178	Abnormality of lower lip	8	9.39e-05	100	199	11	0.055	0.11	ENSG00000060718,ENSG00000007372,ENSG00000166147,ENSG00000140443,ENSG00000196712,ENSG00000196628,ENSG00000169554,ENSG00000204406,ENSG00000054598,ENSG00000049618,ENSG00000181090
385	hp	HP:0000232	Everted lower lip vermilion	9	0.0427	45	199	6	0.03	0.133	ENSG00000007372,ENSG00000140443,ENSG00000169554,ENSG00000204406,ENSG00000054598,ENSG00000181090
386	hp	HP:0000288	Abnormality of the philtrum	7	4.12e-08	164	199	17	0.085	0.104	ENSG00000060718,ENSG00000187240,ENSG00000102452,ENSG00000166147,ENSG00000140443,ENSG00000108557,ENSG00000196712,ENSG00000196628,ENSG00000125845,ENSG00000251322,ENSG00000164190,ENSG00000081189,ENSG00000124813,ENSG00000049618,ENSG00000104447,ENSG00000169071,ENSG00000185920
387	hp	HP:0000322	Short philtrum	8	0.0284	42	199	6	0.03	0.143	ENSG00000108557,ENSG00000196628,ENSG00000081189,ENSG00000124813,ENSG00000049618,ENSG00000169071
388	hp	HP:0000343	Long philtrum	8	0.015	106	199	9	0.045	0.085	ENSG00000060718,ENSG00000187240,ENSG00000166147,ENSG00000140443,ENSG00000125845,ENSG00000251322,ENSG00000164190,ENSG00000104447,ENSG00000169071
389	hp	HP:0003011	Abnormality of the musculature	3	2e-16	992	199	52	0.261	0.052	ENSG00000142611,ENSG00000188641,ENSG00000060718,ENSG00000117020,ENSG00000156110,ENSG00000007372,ENSG00000110090,ENSG00000060237,ENSG00000089225,ENSG00000102452,ENSG00000092054,ENSG00000128739,ENSG00000114062,ENSG00000166147,ENSG00000213614,ENSG00000005339,ENSG00000007168,ENSG00000108557,ENSG00000196712,ENSG00000161533,ENSG00000196628,ENSG00000141837,ENSG00000134324,ENSG00000095002,ENSG00000169554…
390	hp	HP:0011804	Abnormality of muscle physiology	4	8.73e-13	829	199	43	0.216	0.052	ENSG00000142611,ENSG00000188641,ENSG00000117020,ENSG00000007372,ENSG00000110090,ENSG00000060237,ENSG00000102452,ENSG00000092054,ENSG00000128739,ENSG00000114062,ENSG00000166147,ENSG00000213614,ENSG00000005339,ENSG00000007168,ENSG00000108557,ENSG00000196712,ENSG00000161533,ENSG00000196628,ENSG00000141837,ENSG00000134324,ENSG00000095002,ENSG00000169554,ENSG00000204406,ENSG00000168542,ENSG00000125845…
391	hp	HP:0003808	Abnormal muscle tone	5	1.76e-13	511	199	35	0.176	0.068	ENSG00000188641,ENSG00000117020,ENSG00000007372,ENSG00000110090,ENSG00000060237,ENSG00000102452,ENSG00000128739,ENSG00000114062,ENSG00000213614,ENSG00000005339,ENSG00000007168,ENSG00000108557,ENSG00000196712,ENSG00000161533,ENSG00000196628,ENSG00000095002,ENSG00000169554,ENSG00000204406,ENSG00000125845,ENSG00000215193,ENSG00000133424,ENSG00000251322,ENSG00000181449,ENSG00000164190,ENSG00000081189…
392	hp	HP:0001252	Muscular hypotonia	6	1.66e-13	510	199	35	0.176	0.069	ENSG00000188641,ENSG00000117020,ENSG00000007372,ENSG00000110090,ENSG00000060237,ENSG00000102452,ENSG00000128739,ENSG00000114062,ENSG00000213614,ENSG00000005339,ENSG00000007168,ENSG00000108557,ENSG00000196712,ENSG00000161533,ENSG00000196628,ENSG00000095002,ENSG00000169554,ENSG00000204406,ENSG00000125845,ENSG00000215193,ENSG00000133424,ENSG00000251322,ENSG00000181449,ENSG00000164190,ENSG00000081189…
393	hp	HP:0011805	Abnormality of muscle morphology	4	5.19e-09	530	199	30	0.151	0.057	ENSG00000142611,ENSG00000060718,ENSG00000117020,ENSG00000156110,ENSG00000110090,ENSG00000060237,ENSG00000089225,ENSG00000102452,ENSG00000092054,ENSG00000128739,ENSG00000114062,ENSG00000166147,ENSG00000005339,ENSG00000134324,ENSG00000095002,ENSG00000169554,ENSG00000168280,ENSG00000168542,ENSG00000215193,ENSG00000133424,ENSG00000164190,ENSG00000049860,ENSG00000138829,ENSG00000165671,ENSG00000124813…
394	hp	HP:0003712	Muscle hypertrophy	5	0.00513	49	199	7	0.035	0.143	ENSG00000114062,ENSG00000169554,ENSG00000133424,ENSG00000049860,ENSG00000165671,ENSG00000169071,ENSG00000181090
395	hp	HP:0000158	Macroglossia	6	0.00235	28	199	6	0.03	0.214	ENSG00000114062,ENSG00000133424,ENSG00000049860,ENSG00000165671,ENSG00000169071,ENSG00000181090
396	hp	HP:0001507	Growth abnormality	3	1.08e-15	912	199	49	0.246	0.054	ENSG00000188641,ENSG00000060718,ENSG00000066279,ENSG00000156110,ENSG00000107779,ENSG00000007372,ENSG00000187240,ENSG00000102452,ENSG00000128739,ENSG00000114062,ENSG00000166147,ENSG00000140443,ENSG00000005339,ENSG00000108557,ENSG00000196712,ENSG00000119888,ENSG00000095002,ENSG00000169554,ENSG00000204406,ENSG00000168280,ENSG00000168542,ENSG00000125845,ENSG00000215193,ENSG00000133424,ENSG00000251322…
397	hp	HP:0000002	Abnormality of body height	4	3.58e-10	512	199	31	0.156	0.061	ENSG00000060718,ENSG00000066279,ENSG00000007372,ENSG00000187240,ENSG00000128739,ENSG00000166147,ENSG00000140443,ENSG00000005339,ENSG00000108557,ENSG00000196712,ENSG00000169554,ENSG00000204406,ENSG00000168542,ENSG00000125845,ENSG00000215193,ENSG00000133424,ENSG00000251322,ENSG00000181449,ENSG00000164190,ENSG00000138829,ENSG00000165671,ENSG00000124813,ENSG00000049618,ENSG00000164692,ENSG00000147316…
398	hp	HP:0001510	Growth delay	4	1.18e-11	622	199	36	0.181	0.058	ENSG00000188641,ENSG00000060718,ENSG00000066279,ENSG00000007372,ENSG00000187240,ENSG00000102452,ENSG00000128739,ENSG00000166147,ENSG00000140443,ENSG00000005339,ENSG00000108557,ENSG00000196712,ENSG00000169554,ENSG00000204406,ENSG00000168280,ENSG00000168542,ENSG00000125845,ENSG00000215193,ENSG00000133424,ENSG00000181449,ENSG00000196159,ENSG00000198589,ENSG00000164190,ENSG00000165671,ENSG00000124813…
399	hp	HP:0004322	Short stature	5	1.57e-08	481	199	28	0.141	0.058	ENSG00000060718,ENSG00000066279,ENSG00000007372,ENSG00000187240,ENSG00000128739,ENSG00000166147,ENSG00000140443,ENSG00000005339,ENSG00000108557,ENSG00000196712,ENSG00000169554,ENSG00000204406,ENSG00000168542,ENSG00000125845,ENSG00000215193,ENSG00000133424,ENSG00000181449,ENSG00000164190,ENSG00000165671,ENSG00000124813,ENSG00000049618,ENSG00000164692,ENSG00000147316,ENSG00000029534,ENSG00000104331…
400	hp	HP:0004323	Abnormality of body weight	4	0.000484	498	199	22	0.111	0.044	ENSG00000188641,ENSG00000156110,ENSG00000107779,ENSG00000007372,ENSG00000128739,ENSG00000114062,ENSG00000140443,ENSG00000005339,ENSG00000108557,ENSG00000119888,ENSG00000095002,ENSG00000251322,ENSG00000114861,ENSG00000151623,ENSG00000198589,ENSG00000164190,ENSG00000165671,ENSG00000146085,ENSG00000164692,ENSG00000001626,ENSG00000171316,ENSG00000181090
401	hp	HP:0004324	Increased body weight	5	0.035	148	199	10	0.05	0.068	ENSG00000007372,ENSG00000128739,ENSG00000114062,ENSG00000005339,ENSG00000108557,ENSG00000251322,ENSG00000164190,ENSG00000165671,ENSG00000171316,ENSG00000181090
402	hp	HP:0001513	Obesity	6	0.0275	144	199	10	0.05	0.069	ENSG00000007372,ENSG00000128739,ENSG00000114062,ENSG00000005339,ENSG00000108557,ENSG00000251322,ENSG00000164190,ENSG00000165671,ENSG00000171316,ENSG00000181090
403	hp	HP:0000598	Abnormality of the ear	3	1.86e-22	832	199	55	0.276	0.066	ENSG00000142611,ENSG00000060718,ENSG00000066279,ENSG00000081237,ENSG00000198626,ENSG00000150275,ENSG00000156110,ENSG00000075891,ENSG00000166167,ENSG00000007372,ENSG00000102452,ENSG00000092054,ENSG00000128739,ENSG00000166147,ENSG00000213614,ENSG00000005339,ENSG00000051523,ENSG00000108557,ENSG00000196712,ENSG00000161533,ENSG00000196628,ENSG00000130158,ENSG00000141837,ENSG00000169554,ENSG00000204406…
404	hp	HP:0000364	Hearing abnormality	4	2.56e-11	566	199	34	0.171	0.06	ENSG00000142611,ENSG00000060718,ENSG00000066279,ENSG00000150275,ENSG00000156110,ENSG00000075891,ENSG00000166167,ENSG00000007372,ENSG00000092054,ENSG00000166147,ENSG00000213614,ENSG00000005339,ENSG00000108557,ENSG00000196712,ENSG00000161533,ENSG00000141837,ENSG00000144285,ENSG00000215193,ENSG00000186575,ENSG00000251322,ENSG00000181449,ENSG00000196159,ENSG00000164190,ENSG00000049860,ENSG00000070814…
405	hp	HP:0000365	Hearing impairment	5	7.6e-11	552	199	33	0.166	0.06	ENSG00000142611,ENSG00000060718,ENSG00000066279,ENSG00000150275,ENSG00000156110,ENSG00000075891,ENSG00000166167,ENSG00000092054,ENSG00000166147,ENSG00000213614,ENSG00000005339,ENSG00000108557,ENSG00000196712,ENSG00000161533,ENSG00000141837,ENSG00000144285,ENSG00000215193,ENSG00000186575,ENSG00000251322,ENSG00000181449,ENSG00000196159,ENSG00000164190,ENSG00000049860,ENSG00000070814,ENSG00000165671…
406	hp	HP:0000370	Abnormality of the middle ear	4	3.18e-05	191	199	15	0.075	0.079	ENSG00000081237,ENSG00000166147,ENSG00000051523,ENSG00000108557,ENSG00000196159,ENSG00000198589,ENSG00000164190,ENSG00000070814,ENSG00000165671,ENSG00000124813,ENSG00000164692,ENSG00000171316,ENSG00000107099,ENSG00000169071,ENSG00000181090
407	hp	HP:0000388	Otitis media	5	0.000208	85	199	10	0.05	0.118	ENSG00000081237,ENSG00000166147,ENSG00000051523,ENSG00000108557,ENSG00000198589,ENSG00000165671,ENSG00000124813,ENSG00000107099,ENSG00000169071,ENSG00000181090
408	hp	HP:0000359	Abnormality of the inner ear	4	1.9e-05	378	199	21	0.106	0.056	ENSG00000142611,ENSG00000060718,ENSG00000198626,ENSG00000150275,ENSG00000156110,ENSG00000075891,ENSG00000166167,ENSG00000092054,ENSG00000166147,ENSG00000196712,ENSG00000161533,ENSG00000141837,ENSG00000144285,ENSG00000168542,ENSG00000215193,ENSG00000186575,ENSG00000181449,ENSG00000196159,ENSG00000164190,ENSG00000054598,ENSG00000171316
409	hp	HP:0011389	Functional abnormality of the inner ear	5	1.57e-05	374	199	21	0.106	0.056	ENSG00000142611,ENSG00000060718,ENSG00000198626,ENSG00000150275,ENSG00000156110,ENSG00000075891,ENSG00000166167,ENSG00000092054,ENSG00000166147,ENSG00000196712,ENSG00000161533,ENSG00000141837,ENSG00000144285,ENSG00000168542,ENSG00000215193,ENSG00000186575,ENSG00000181449,ENSG00000196159,ENSG00000164190,ENSG00000054598,ENSG00000171316
410	hp	HP:0000407	Sensorineural hearing impairment	6	0.000169	353	199	19	0.095	0.054	ENSG00000142611,ENSG00000060718,ENSG00000150275,ENSG00000156110,ENSG00000075891,ENSG00000166167,ENSG00000092054,ENSG00000166147,ENSG00000196712,ENSG00000161533,ENSG00000141837,ENSG00000144285,ENSG00000215193,ENSG00000186575,ENSG00000181449,ENSG00000196159,ENSG00000164190,ENSG00000054598,ENSG00000171316
411	hp	HP:0000356	Abnormality of the outer ear	4	6.65e-16	400	199	34	0.171	0.085	ENSG00000060718,ENSG00000075891,ENSG00000102452,ENSG00000128739,ENSG00000166147,ENSG00000005339,ENSG00000108557,ENSG00000196712,ENSG00000161533,ENSG00000196628,ENSG00000130158,ENSG00000169554,ENSG00000204406,ENSG00000168542,ENSG00000125845,ENSG00000215193,ENSG00000133424,ENSG00000251322,ENSG00000183770,ENSG00000181449,ENSG00000196159,ENSG00000164190,ENSG00000081189,ENSG00000138829,ENSG00000070814…
412	hp	HP:0000377	Abnormality of the pinna	5	3.48e-13	214	199	24	0.121	0.112	ENSG00000060718,ENSG00000102452,ENSG00000128739,ENSG00000166147,ENSG00000005339,ENSG00000196712,ENSG00000196628,ENSG00000169554,ENSG00000204406,ENSG00000168542,ENSG00000125845,ENSG00000133424,ENSG00000251322,ENSG00000183770,ENSG00000196159,ENSG00000164190,ENSG00000138829,ENSG00000070814,ENSG00000165671,ENSG00000106571,ENSG00000171316,ENSG00000104447,ENSG00000185920,ENSG00000181090
413	hp	HP:0000400	Macrotia	6	0.0164	58	199	7	0.035	0.121	ENSG00000102452,ENSG00000196712,ENSG00000251322,ENSG00000164190,ENSG00000165671,ENSG00000104447,ENSG00000185920
414	hp	HP:0000378	Cupped ear	6	0.00664	19	199	5	0.025	0.263	ENSG00000196628,ENSG00000169554,ENSG00000204406,ENSG00000183770,ENSG00000171316
415	hp	HP:0000363	Abnormality of earlobe	6	0.0182	39	199	6	0.03	0.154	ENSG00000169554,ENSG00000168542,ENSG00000165671,ENSG00000106571,ENSG00000171316,ENSG00000185920
416	hp	HP:0011039	Abnormality of the helix	6	0.0206	60	199	7	0.035	0.117	ENSG00000196712,ENSG00000196628,ENSG00000125845,ENSG00000138829,ENSG00000165671,ENSG00000171316,ENSG00000181090
417	hp	HP:0000357	Abnormal location of ears	5	1.9e-06	268	199	19	0.095	0.071	ENSG00000060718,ENSG00000075891,ENSG00000102452,ENSG00000005339,ENSG00000196712,ENSG00000161533,ENSG00000130158,ENSG00000169554,ENSG00000204406,ENSG00000168542,ENSG00000215193,ENSG00000133424,ENSG00000164190,ENSG00000081189,ENSG00000049618,ENSG00000106571,ENSG00000171316,ENSG00000169071,ENSG00000185920
418	hp	HP:0000358	Posteriorly rotated ears	6	0.000759	210	199	14	0.07	0.067	ENSG00000060718,ENSG00000075891,ENSG00000196712,ENSG00000161533,ENSG00000169554,ENSG00000168542,ENSG00000215193,ENSG00000133424,ENSG00000164190,ENSG00000049618,ENSG00000106571,ENSG00000171316,ENSG00000169071,ENSG00000185920
419	hp	HP:0000369	Low-set ears	6	1.47e-06	264	199	19	0.095	0.072	ENSG00000060718,ENSG00000075891,ENSG00000102452,ENSG00000005339,ENSG00000196712,ENSG00000161533,ENSG00000130158,ENSG00000169554,ENSG00000204406,ENSG00000168542,ENSG00000215193,ENSG00000133424,ENSG00000164190,ENSG00000081189,ENSG00000049618,ENSG00000106571,ENSG00000171316,ENSG00000169071,ENSG00000185920
420	hp	HP:0000368	Low-set, posteriorly rotated ears	7	0.000207	189	199	14	0.07	0.074	ENSG00000060718,ENSG00000075891,ENSG00000196712,ENSG00000161533,ENSG00000169554,ENSG00000168542,ENSG00000215193,ENSG00000133424,ENSG00000164190,ENSG00000049618,ENSG00000106571,ENSG00000171316,ENSG00000169071,ENSG00000185920
421	hp	HP:0001574	Abnormality of the integument	3	3.43e-14	1033	199	50	0.251	0.048	ENSG00000142611,ENSG00000117425,ENSG00000060718,ENSG00000081237,ENSG00000133019,ENSG00000007372,ENSG00000060237,ENSG00000092054,ENSG00000128739,ENSG00000114062,ENSG00000104044,ENSG00000166147,ENSG00000188536,ENSG00000005339,ENSG00000051523,ENSG00000108557,ENSG00000196712,ENSG00000196628,ENSG00000130158,ENSG00000095002,ENSG00000169554,ENSG00000204406,ENSG00000168542,ENSG00000215193,ENSG00000186575…
422	hp	HP:0011138	Abnormality of skin adnexa	4	9.29e-07	534	199	27	0.136	0.051	ENSG00000060718,ENSG00000060237,ENSG00000128739,ENSG00000114062,ENSG00000104044,ENSG00000166147,ENSG00000005339,ENSG00000108557,ENSG00000196712,ENSG00000130158,ENSG00000169554,ENSG00000204406,ENSG00000168542,ENSG00000251322,ENSG00000114861,ENSG00000183770,ENSG00000164190,ENSG00000049860,ENSG00000081189,ENSG00000070814,ENSG00000165671,ENSG00000049618,ENSG00000106571,ENSG00000171316,ENSG00000104447…
423	hp	HP:0001595	Abnormality of the hair	5	9.69e-07	423	199	24	0.121	0.057	ENSG00000060718,ENSG00000128739,ENSG00000114062,ENSG00000104044,ENSG00000166147,ENSG00000005339,ENSG00000108557,ENSG00000196712,ENSG00000130158,ENSG00000169554,ENSG00000204406,ENSG00000168542,ENSG00000251322,ENSG00000183770,ENSG00000164190,ENSG00000081189,ENSG00000070814,ENSG00000165671,ENSG00000049618,ENSG00000106571,ENSG00000171316,ENSG00000104447,ENSG00000169071,ENSG00000181090
424	hp	HP:0010720	Abnormal hair pattern	6	0.0476	68	199	7	0.035	0.103	ENSG00000128739,ENSG00000005339,ENSG00000196712,ENSG00000130158,ENSG00000164190,ENSG00000070814,ENSG00000165671
425	hp	HP:0011361	Congenital abnormal hair pattern	7	0.0431	67	199	7	0.035	0.104	ENSG00000128739,ENSG00000005339,ENSG00000196712,ENSG00000130158,ENSG00000164190,ENSG00000070814,ENSG00000165671
426	hp	HP:0011362	Abnormal hair quantity	6	0.0156	271	199	14	0.07	0.052	ENSG00000060718,ENSG00000005339,ENSG00000108557,ENSG00000196712,ENSG00000130158,ENSG00000204406,ENSG00000168542,ENSG00000183770,ENSG00000164190,ENSG00000049618,ENSG00000106571,ENSG00000104447,ENSG00000169071,ENSG00000181090
427	hp	HP:0000499	Abnormality of the eyelashes	6	0.0178	82	199	8	0.04	0.098	ENSG00000166147,ENSG00000005339,ENSG00000168542,ENSG00000251322,ENSG00000164190,ENSG00000070814,ENSG00000049618,ENSG00000169071
428	hp	HP:0000527	Long eyelashes	7	0.00664	19	199	5	0.025	0.263	ENSG00000166147,ENSG00000005339,ENSG00000251322,ENSG00000164190,ENSG00000169071
429	hp	HP:0000534	Abnormality of the eyebrow	6	0.000193	188	199	14	0.07	0.074	ENSG00000060718,ENSG00000005339,ENSG00000108557,ENSG00000169554,ENSG00000204406,ENSG00000168542,ENSG00000251322,ENSG00000183770,ENSG00000164190,ENSG00000081189,ENSG00000049618,ENSG00000171316,ENSG00000104447,ENSG00000181090
430	hp	HP:0000574	Thick eyebrow	7	0.0155	38	199	6	0.03	0.158	ENSG00000005339,ENSG00000204406,ENSG00000251322,ENSG00000164190,ENSG00000081189,ENSG00000049618
431	hp	HP:0000951	Abnormality of the skin	4	1.08e-11	849	199	42	0.211	0.049	ENSG00000142611,ENSG00000117425,ENSG00000081237,ENSG00000133019,ENSG00000007372,ENSG00000060237,ENSG00000092054,ENSG00000128739,ENSG00000114062,ENSG00000104044,ENSG00000166147,ENSG00000188536,ENSG00000005339,ENSG00000051523,ENSG00000196712,ENSG00000196628,ENSG00000130158,ENSG00000095002,ENSG00000169554,ENSG00000168542,ENSG00000215193,ENSG00000186575,ENSG00000251322,ENSG00000196159,ENSG00000198589…
432	hp	HP:0011355	Localized skin lesion	5	4.99e-08	303	199	22	0.111	0.073	ENSG00000060237,ENSG00000166147,ENSG00000005339,ENSG00000051523,ENSG00000196712,ENSG00000196628,ENSG00000130158,ENSG00000095002,ENSG00000168542,ENSG00000186575,ENSG00000251322,ENSG00000196159,ENSG00000070814,ENSG00000120149,ENSG00000165671,ENSG00000164692,ENSG00000175445,ENSG00000029534,ENSG00000171316,ENSG00000107099,ENSG00000169071,ENSG00000185920
433	hp	HP:0011356	Regional abnormality of skin	5	1.18e-05	151	199	14	0.07	0.093	ENSG00000060237,ENSG00000128739,ENSG00000005339,ENSG00000196712,ENSG00000196628,ENSG00000130158,ENSG00000169554,ENSG00000215193,ENSG00000164190,ENSG00000049618,ENSG00000171316,ENSG00000169071,ENSG00000185920,ENSG00000181090
434	hp	HP:0007477	Abnormal dermatoglyphics	6	0.000142	104	199	11	0.055	0.106	ENSG00000128739,ENSG00000005339,ENSG00000196712,ENSG00000196628,ENSG00000130158,ENSG00000215193,ENSG00000164190,ENSG00000049618,ENSG00000171316,ENSG00000169071,ENSG00000181090
435	hp	HP:0011354	Generalized abnormality of skin	5	6.22e-06	709	199	30	0.151	0.042	ENSG00000142611,ENSG00000081237,ENSG00000007372,ENSG00000092054,ENSG00000128739,ENSG00000114062,ENSG00000104044,ENSG00000166147,ENSG00000188536,ENSG00000005339,ENSG00000051523,ENSG00000196712,ENSG00000196628,ENSG00000130158,ENSG00000095002,ENSG00000168542,ENSG00000215193,ENSG00000198589,ENSG00000171560,ENSG00000164190,ENSG00000165671,ENSG00000054598,ENSG00000049618,ENSG00000164692,ENSG00000130675…
436	hp	HP:0011121	Abnormality of skin morphology	6	0.0315	456	199	18	0.09	0.039	ENSG00000142611,ENSG00000007372,ENSG00000092054,ENSG00000128739,ENSG00000114062,ENSG00000104044,ENSG00000166147,ENSG00000051523,ENSG00000196712,ENSG00000196628,ENSG00000095002,ENSG00000168542,ENSG00000215193,ENSG00000165671,ENSG00000054598,ENSG00000164692,ENSG00000171316,ENSG00000185920
437	hp	HP:0000769	Abnormality of the breast	3	0.0155	135	199	10	0.05	0.074	ENSG00000140443,ENSG00000196712,ENSG00000161533,ENSG00000095002,ENSG00000169554,ENSG00000183770,ENSG00000164190,ENSG00000185345,ENSG00000171316,ENSG00000181090
438	hp	HP:0004404	Abnormality of the nipple	4	0.0476	68	199	7	0.035	0.103	ENSG00000140443,ENSG00000196712,ENSG00000161533,ENSG00000169554,ENSG00000164190,ENSG00000171316,ENSG00000181090
439	hp	HP:0000818	Abnormality of the endocrine system	3	2.98e-06	485	199	25	0.126	0.052	ENSG00000075891,ENSG00000128739,ENSG00000166147,ENSG00000005339,ENSG00000108557,ENSG00000196712,ENSG00000095002,ENSG00000168542,ENSG00000215193,ENSG00000114861,ENSG00000183770,ENSG00000181449,ENSG00000151623,ENSG00000198589,ENSG00000171560,ENSG00000164190,ENSG00000070814,ENSG00000165671,ENSG00000054598,ENSG00000145979,ENSG00000106571,ENSG00000029534,ENSG00000171316,ENSG00000107249,ENSG00000185920
440	hp	HP:0000834	Abnormality of the adrenal glands	4	0.0195	83	199	8	0.04	0.096	ENSG00000128739,ENSG00000215193,ENSG00000151623,ENSG00000070814,ENSG00000165671,ENSG00000145979,ENSG00000106571,ENSG00000171316
441	hp	HP:0008373	Puberty and gonadal disorders	4	0.00383	174	199	12	0.06	0.069	ENSG00000075891,ENSG00000128739,ENSG00000005339,ENSG00000108557,ENSG00000168542,ENSG00000183770,ENSG00000181449,ENSG00000171560,ENSG00000164190,ENSG00000165671,ENSG00000106571,ENSG00000171316
442	hp	HP:0000820	Abnormality of the thyroid gland	4	0.0314	116	199	9	0.045	0.078	ENSG00000108557,ENSG00000095002,ENSG00000114861,ENSG00000198589,ENSG00000070814,ENSG00000165671,ENSG00000106571,ENSG00000171316,ENSG00000107249
443	hp	HP:0000924	Abnormality of the skeletal system	3	1.48e-26	1245	199	71	0.357	0.057	ENSG00000188641,ENSG00000060718,ENSG00000066279,ENSG00000133019,ENSG00000117020,ENSG00000156110,ENSG00000107779,ENSG00000075891,ENSG00000166167,ENSG00000007372,ENSG00000187240,ENSG00000060237,ENSG00000151067,ENSG00000089225,ENSG00000102452,ENSG00000092054,ENSG00000128739,ENSG00000114062,ENSG00000166147,ENSG00000213614,ENSG00000140443,ENSG00000005339,ENSG00000051523,ENSG00000007168,ENSG00000108557…
444	hp	HP:0011843	Abnormality of skeletal physiology	4	1.01e-05	233	199	17	0.085	0.073	ENSG00000060237,ENSG00000128739,ENSG00000166147,ENSG00000140443,ENSG00000005339,ENSG00000051523,ENSG00000196712,ENSG00000251322,ENSG00000164190,ENSG00000165671,ENSG00000124813,ENSG00000106571,ENSG00000164692,ENSG00000171316,ENSG00000104447,ENSG00000169071,ENSG00000185920
445	hp	HP:0000927	Abnormality of skeletal maturation	5	1.86e-05	131	199	13	0.065	0.099	ENSG00000128739,ENSG00000166147,ENSG00000140443,ENSG00000005339,ENSG00000196712,ENSG00000251322,ENSG00000164190,ENSG00000165671,ENSG00000106571,ENSG00000171316,ENSG00000104447,ENSG00000169071,ENSG00000185920
446	hp	HP:0005616	Accelerated skeletal maturation	6	0.0426	27	199	5	0.025	0.185	ENSG00000251322,ENSG00000165671,ENSG00000106571,ENSG00000104447,ENSG00000185920
447	hp	HP:0002750	Delayed skeletal maturation	6	0.00284	112	199	10	0.05	0.089	ENSG00000128739,ENSG00000166147,ENSG00000140443,ENSG00000005339,ENSG00000196712,ENSG00000164190,ENSG00000165671,ENSG00000171316,ENSG00000104447,ENSG00000169071
448	hp	HP:0011842	Abnormality of skeletal morphology	4	2.34e-27	1209	199	71	0.357	0.059	ENSG00000188641,ENSG00000060718,ENSG00000066279,ENSG00000133019,ENSG00000117020,ENSG00000156110,ENSG00000107779,ENSG00000075891,ENSG00000166167,ENSG00000007372,ENSG00000187240,ENSG00000060237,ENSG00000151067,ENSG00000089225,ENSG00000102452,ENSG00000092054,ENSG00000128739,ENSG00000114062,ENSG00000166147,ENSG00000213614,ENSG00000140443,ENSG00000005339,ENSG00000051523,ENSG00000007168,ENSG00000108557…
449	hp	HP:0011314	Abnormality of long bone morphology	5	1.14e-05	266	199	18	0.09	0.068	ENSG00000060718,ENSG00000187240,ENSG00000060237,ENSG00000089225,ENSG00000166147,ENSG00000005339,ENSG00000196712,ENSG00000125845,ENSG00000215193,ENSG00000196159,ENSG00000164190,ENSG00000165671,ENSG00000124813,ENSG00000164692,ENSG00000104331,ENSG00000171316,ENSG00000104447,ENSG00000169071
450	hp	HP:0003026	Short long bones	6	0.000999	77	199	9	0.045	0.117	ENSG00000060718,ENSG00000187240,ENSG00000089225,ENSG00000166147,ENSG00000196159,ENSG00000164190,ENSG00000171316,ENSG00000104447,ENSG00000169071
451	hp	HP:0009121	Abnormal axial skeleton morphology	5	5.81e-27	969	199	64	0.322	0.066	ENSG00000188641,ENSG00000060718,ENSG00000066279,ENSG00000133019,ENSG00000117020,ENSG00000156110,ENSG00000075891,ENSG00000007372,ENSG00000187240,ENSG00000060237,ENSG00000089225,ENSG00000102452,ENSG00000092054,ENSG00000128739,ENSG00000114062,ENSG00000166147,ENSG00000213614,ENSG00000140443,ENSG00000005339,ENSG00000051523,ENSG00000007168,ENSG00000108557,ENSG00000196712,ENSG00000161533,ENSG00000196628…
452	hp	HP:0009144	Supernumerary bones of the axial skeleton	6	0.0109	10	199	4	0.02	0.4	ENSG00000181449,ENSG00000164190,ENSG00000124813,ENSG00000185920
453	hp	HP:0000925	Abnormality of the vertebral column	6	1.48e-18	521	199	41	0.206	0.079	ENSG00000060718,ENSG00000133019,ENSG00000117020,ENSG00000075891,ENSG00000007372,ENSG00000187240,ENSG00000060237,ENSG00000089225,ENSG00000102452,ENSG00000092054,ENSG00000128739,ENSG00000114062,ENSG00000166147,ENSG00000005339,ENSG00000108557,ENSG00000196712,ENSG00000196628,ENSG00000179915,ENSG00000168542,ENSG00000186575,ENSG00000133424,ENSG00000251322,ENSG00000181449,ENSG00000196159,ENSG00000164190…
454	hp	HP:0005107	Abnormality of the sacrum	7	1.71e-05	49	199	9	0.045	0.184	ENSG00000075891,ENSG00000251322,ENSG00000196159,ENSG00000165671,ENSG00000124813,ENSG00000130675,ENSG00000029534,ENSG00000169071,ENSG00000185920
455	hp	HP:0010767	Sacrococcygeal pilonidal abnormality	8	0.0185	23	199	5	0.025	0.217	ENSG00000251322,ENSG00000196159,ENSG00000029534,ENSG00000169071,ENSG00000185920
456	hp	HP:0003468	Abnormality of the vertebrae	7	6.29e-05	172	199	14	0.07	0.081	ENSG00000060718,ENSG00000133019,ENSG00000187240,ENSG00000089225,ENSG00000166147,ENSG00000108557,ENSG00000181449,ENSG00000120149,ENSG00000124813,ENSG00000106571,ENSG00000164692,ENSG00000171316,ENSG00000169071,ENSG00000185920
457	hp	HP:0003312	Abnormal form of the vertebral bodies	8	0.00087	124	199	11	0.055	0.089	ENSG00000060718,ENSG00000187240,ENSG00000166147,ENSG00000108557,ENSG00000181449,ENSG00000124813,ENSG00000106571,ENSG00000164692,ENSG00000171316,ENSG00000169071,ENSG00000185920
458	hp	HP:0010674	Abnormality of the curvature of the vertebral column	7	6.84e-12	381	199	29	0.146	0.076	ENSG00000133019,ENSG00000117020,ENSG00000007372,ENSG00000187240,ENSG00000060237,ENSG00000089225,ENSG00000102452,ENSG00000092054,ENSG00000128739,ENSG00000114062,ENSG00000166147,ENSG00000005339,ENSG00000108557,ENSG00000196712,ENSG00000179915,ENSG00000168542,ENSG00000196159,ENSG00000049860,ENSG00000138829,ENSG00000165671,ENSG00000124813,ENSG00000196569,ENSG00000049618,ENSG00000164692,ENSG00000171316…
459	hp	HP:0002808	Kyphosis	8	0.000901	152	199	12	0.06	0.079	ENSG00000117020,ENSG00000128739,ENSG00000166147,ENSG00000196712,ENSG00000049860,ENSG00000138829,ENSG00000124813,ENSG00000196569,ENSG00000049618,ENSG00000164692,ENSG00000169071,ENSG00000185920
460	hp	HP:0002650	Scoliosis	8	2.24e-11	339	199	27	0.136	0.08	ENSG00000133019,ENSG00000117020,ENSG00000007372,ENSG00000187240,ENSG00000089225,ENSG00000102452,ENSG00000092054,ENSG00000128739,ENSG00000114062,ENSG00000166147,ENSG00000005339,ENSG00000108557,ENSG00000196712,ENSG00000179915,ENSG00000168542,ENSG00000196159,ENSG00000138829,ENSG00000165671,ENSG00000124813,ENSG00000196569,ENSG00000049618,ENSG00000164692,ENSG00000171316,ENSG00000104447,ENSG00000169071…
461	hp	HP:0000765	Abnormality of the thorax	6	5.16e-13	318	199	28	0.141	0.088	ENSG00000060718,ENSG00000133019,ENSG00000117020,ENSG00000187240,ENSG00000089225,ENSG00000102452,ENSG00000092054,ENSG00000166147,ENSG00000140443,ENSG00000005339,ENSG00000196712,ENSG00000169554,ENSG00000168542,ENSG00000125845,ENSG00000181449,ENSG00000196159,ENSG00000164190,ENSG00000138829,ENSG00000120149,ENSG00000124813,ENSG00000049618,ENSG00000106571,ENSG00000164692,ENSG00000029534,ENSG00000171316…
462	hp	HP:0000766	Abnormality of the sternum	7	4.93e-09	144	199	17	0.085	0.118	ENSG00000133019,ENSG00000187240,ENSG00000089225,ENSG00000102452,ENSG00000166147,ENSG00000140443,ENSG00000005339,ENSG00000196712,ENSG00000169554,ENSG00000168542,ENSG00000125845,ENSG00000164190,ENSG00000138829,ENSG00000164692,ENSG00000104447,ENSG00000169071,ENSG00000185920
463	hp	HP:0000768	Pectus carinatum	8	6.87e-05	57	199	9	0.045	0.158	ENSG00000133019,ENSG00000102452,ENSG00000166147,ENSG00000196712,ENSG00000169554,ENSG00000125845,ENSG00000138829,ENSG00000104447,ENSG00000169071
464	hp	HP:0000767	Pectus excavatum	8	1.19e-06	85	199	12	0.06	0.141	ENSG00000133019,ENSG00000089225,ENSG00000166147,ENSG00000140443,ENSG00000005339,ENSG00000196712,ENSG00000169554,ENSG00000168542,ENSG00000164190,ENSG00000164692,ENSG00000169071,ENSG00000185920
465	hp	HP:0001547	Abnormality of the rib cage	7	4.54e-08	165	199	17	0.085	0.103	ENSG00000060718,ENSG00000133019,ENSG00000187240,ENSG00000089225,ENSG00000166147,ENSG00000140443,ENSG00000196712,ENSG00000169554,ENSG00000181449,ENSG00000164190,ENSG00000124813,ENSG00000106571,ENSG00000164692,ENSG00000029534,ENSG00000171316,ENSG00000169071,ENSG00000185920
466	hp	HP:0000772	Abnormality of the ribs	8	1.63e-06	130	199	14	0.07	0.108	ENSG00000060718,ENSG00000133019,ENSG00000187240,ENSG00000089225,ENSG00000166147,ENSG00000181449,ENSG00000164190,ENSG00000124813,ENSG00000106571,ENSG00000164692,ENSG00000029534,ENSG00000171316,ENSG00000169071,ENSG00000185920
467	hp	HP:0005815	Supernumerary ribs	9	0.0066	9	199	4	0.02	0.444	ENSG00000181449,ENSG00000164190,ENSG00000124813,ENSG00000185920
468	hp	HP:0000782	Abnormality of the scapula	7	0.00883	53	199	7	0.035	0.132	ENSG00000060718,ENSG00000089225,ENSG00000092054,ENSG00000168542,ENSG00000124813,ENSG00000104447,ENSG00000185920
469	hp	HP:0000929	Abnormality of the skull	6	4.26e-25	801	199	57	0.286	0.071	ENSG00000188641,ENSG00000060718,ENSG00000066279,ENSG00000117020,ENSG00000156110,ENSG00000075891,ENSG00000007372,ENSG00000187240,ENSG00000060237,ENSG00000102452,ENSG00000128739,ENSG00000114062,ENSG00000166147,ENSG00000213614,ENSG00000140443,ENSG00000005339,ENSG00000051523,ENSG00000007168,ENSG00000108557,ENSG00000196712,ENSG00000161533,ENSG00000196628,ENSG00000130158,ENSG00000169554,ENSG00000204406…
470	hp	HP:0002683	Abnormality of the calvaria	7	7.27e-17	373	199	34	0.171	0.091	ENSG00000060718,ENSG00000117020,ENSG00000156110,ENSG00000187240,ENSG00000060237,ENSG00000102452,ENSG00000128739,ENSG00000114062,ENSG00000166147,ENSG00000005339,ENSG00000108557,ENSG00000161533,ENSG00000130158,ENSG00000169554,ENSG00000204406,ENSG00000168542,ENSG00000215193,ENSG00000251322,ENSG00000181449,ENSG00000196159,ENSG00000164190,ENSG00000138829,ENSG00000070814,ENSG00000120149,ENSG00000165671…
471	hp	HP:0000235	Abnormality of the fontanelles and cranial sutures	8	0.000765	179	199	13	0.065	0.073	ENSG00000060718,ENSG00000060237,ENSG00000005339,ENSG00000168542,ENSG00000215193,ENSG00000196159,ENSG00000120149,ENSG00000165671,ENSG00000124813,ENSG00000106571,ENSG00000164692,ENSG00000104331,ENSG00000169071
472	hp	HP:0011328	Abnormality of fontanelles	9	0.00535	70	199	8	0.04	0.114	ENSG00000060718,ENSG00000005339,ENSG00000196159,ENSG00000120149,ENSG00000165671,ENSG00000124813,ENSG00000164692,ENSG00000169071
473	hp	HP:0000236	Abnormality of the anterior fontanelle	10	0.0112	36	199	6	0.03	0.167	ENSG00000060718,ENSG00000005339,ENSG00000196159,ENSG00000124813,ENSG00000164692,ENSG00000169071
474	hp	HP:0000239	Large fontanelles	10	0.0164	58	199	7	0.035	0.121	ENSG00000060718,ENSG00000005339,ENSG00000196159,ENSG00000120149,ENSG00000165671,ENSG00000164692,ENSG00000169071
475	hp	HP:0000260	Wide anterior fontanel	11	0.0286	25	199	5	0.025	0.2	ENSG00000060718,ENSG00000005339,ENSG00000196159,ENSG00000164692,ENSG00000169071
476	hp	HP:0011329	Abnormality of cranial sutures	9	0.000176	131	199	12	0.06	0.092	ENSG00000060718,ENSG00000060237,ENSG00000005339,ENSG00000168542,ENSG00000196159,ENSG00000120149,ENSG00000165671,ENSG00000124813,ENSG00000106571,ENSG00000164692,ENSG00000104331,ENSG00000169071
477	hp	HP:0002648	Abnormality of calvarial morphology	8	1.01e-16	300	199	31	0.156	0.103	ENSG00000060718,ENSG00000117020,ENSG00000156110,ENSG00000187240,ENSG00000102452,ENSG00000128739,ENSG00000114062,ENSG00000166147,ENSG00000005339,ENSG00000108557,ENSG00000161533,ENSG00000130158,ENSG00000169554,ENSG00000204406,ENSG00000215193,ENSG00000251322,ENSG00000181449,ENSG00000164190,ENSG00000138829,ENSG00000070814,ENSG00000120149,ENSG00000165671,ENSG00000054598,ENSG00000124813,ENSG00000106571…
478	hp	HP:0002696	Abnormality of the parietal bone	9	0.0066	9	199	4	0.02	0.444	ENSG00000005339,ENSG00000120149,ENSG00000124813,ENSG00000185920
479	hp	HP:0000248	Brachycephaly	9	0.000226	47	199	8	0.04	0.17	ENSG00000102452,ENSG00000114062,ENSG00000166147,ENSG00000108557,ENSG00000161533,ENSG00000164190,ENSG00000138829,ENSG00000181090
480	hp	HP:0011218	Abnormal shape of the frontal region	9	5.51e-13	154	199	21	0.106	0.136	ENSG00000060718,ENSG00000117020,ENSG00000156110,ENSG00000187240,ENSG00000005339,ENSG00000108557,ENSG00000161533,ENSG00000169554,ENSG00000204406,ENSG00000181449,ENSG00000138829,ENSG00000070814,ENSG00000120149,ENSG00000165671,ENSG00000054598,ENSG00000124813,ENSG00000106571,ENSG00000164692,ENSG00000104447,ENSG00000169071,ENSG00000185920
481	hp	HP:0002007	Frontal bossing	10	5.51e-13	154	199	21	0.106	0.136	ENSG00000060718,ENSG00000117020,ENSG00000156110,ENSG00000187240,ENSG00000005339,ENSG00000108557,ENSG00000161533,ENSG00000169554,ENSG00000204406,ENSG00000181449,ENSG00000138829,ENSG00000070814,ENSG00000120149,ENSG00000165671,ENSG00000054598,ENSG00000124813,ENSG00000106571,ENSG00000164692,ENSG00000104447,ENSG00000169071,ENSG00000185920
482	hp	HP:0011821	Abnormality of facial skeleton	7	5.88e-15	400	199	33	0.166	0.083	ENSG00000060718,ENSG00000075891,ENSG00000007372,ENSG00000187240,ENSG00000102452,ENSG00000114062,ENSG00000166147,ENSG00000005339,ENSG00000051523,ENSG00000108557,ENSG00000196712,ENSG00000130158,ENSG00000204406,ENSG00000168542,ENSG00000119042,ENSG00000215193,ENSG00000196159,ENSG00000198589,ENSG00000164190,ENSG00000138829,ENSG00000070814,ENSG00000165671,ENSG00000124813,ENSG00000106571,ENSG00000164692…
483	hp	HP:0000277	Abnormality of the mandible	8	2.08e-14	333	199	30	0.151	0.09	ENSG00000060718,ENSG00000075891,ENSG00000007372,ENSG00000187240,ENSG00000102452,ENSG00000114062,ENSG00000166147,ENSG00000005339,ENSG00000108557,ENSG00000196712,ENSG00000130158,ENSG00000204406,ENSG00000168542,ENSG00000119042,ENSG00000215193,ENSG00000196159,ENSG00000164190,ENSG00000138829,ENSG00000070814,ENSG00000165671,ENSG00000124813,ENSG00000106571,ENSG00000164692,ENSG00000029534,ENSG00000104331…
484	hp	HP:0000326	Abnormality of the maxilla	8	0.0182	39	199	6	0.03	0.154	ENSG00000114062,ENSG00000166147,ENSG00000005339,ENSG00000196159,ENSG00000124813,ENSG00000185920
485	hp	HP:0000240	Abnormality of skull size	7	2.54e-17	501	199	39	0.196	0.078	ENSG00000188641,ENSG00000066279,ENSG00000117020,ENSG00000156110,ENSG00000007372,ENSG00000187240,ENSG00000102452,ENSG00000128739,ENSG00000114062,ENSG00000213614,ENSG00000140443,ENSG00000005339,ENSG00000007168,ENSG00000108557,ENSG00000196712,ENSG00000196628,ENSG00000130158,ENSG00000169554,ENSG00000204406,ENSG00000168280,ENSG00000144285,ENSG00000125845,ENSG00000215193,ENSG00000133424,ENSG00000251322…
486	hp	HP:0000256	Macrocephaly	8	3.64e-07	188	199	17	0.085	0.09	ENSG00000117020,ENSG00000156110,ENSG00000187240,ENSG00000213614,ENSG00000196712,ENSG00000130158,ENSG00000125845,ENSG00000215193,ENSG00000133424,ENSG00000251322,ENSG00000049860,ENSG00000165671,ENSG00000145979,ENSG00000124813,ENSG00000106571,ENSG00000169071,ENSG00000185920
487	hp	HP:0000252	Microcephaly	8	1.65e-10	368	199	27	0.136	0.073	ENSG00000188641,ENSG00000066279,ENSG00000007372,ENSG00000102452,ENSG00000128739,ENSG00000114062,ENSG00000140443,ENSG00000005339,ENSG00000007168,ENSG00000108557,ENSG00000196628,ENSG00000130158,ENSG00000169554,ENSG00000204406,ENSG00000168280,ENSG00000144285,ENSG00000215193,ENSG00000133424,ENSG00000251322,ENSG00000181449,ENSG00000164190,ENSG00000165671,ENSG00000049618,ENSG00000147316,ENSG00000029534…
488	hp	HP:0009115	Aplasia/Hypoplasia involving the skeleton	5	5.79e-17	425	199	36	0.181	0.085	ENSG00000060718,ENSG00000075891,ENSG00000166167,ENSG00000007372,ENSG00000187240,ENSG00000089225,ENSG00000102452,ENSG00000128739,ENSG00000114062,ENSG00000166147,ENSG00000005339,ENSG00000108557,ENSG00000196712,ENSG00000130158,ENSG00000204406,ENSG00000119042,ENSG00000125845,ENSG00000215193,ENSG00000181449,ENSG00000196159,ENSG00000164190,ENSG00000138829,ENSG00000070814,ENSG00000120149,ENSG00000165671…
489	hp	HP:0009122	Aplasia/Hypoplasia affecting bones of the axial skeleton	6	9.69e-16	324	199	31	0.156	0.096	ENSG00000060718,ENSG00000075891,ENSG00000007372,ENSG00000187240,ENSG00000102452,ENSG00000114062,ENSG00000166147,ENSG00000005339,ENSG00000108557,ENSG00000196712,ENSG00000130158,ENSG00000204406,ENSG00000119042,ENSG00000215193,ENSG00000181449,ENSG00000196159,ENSG00000164190,ENSG00000138829,ENSG00000070814,ENSG00000120149,ENSG00000165671,ENSG00000124813,ENSG00000106571,ENSG00000164692,ENSG00000130675…
490	hp	HP:0006711	Aplasia/Hypoplasia involving bones of the thorax	7	0.000127	61	199	9	0.045	0.148	ENSG00000060718,ENSG00000187240,ENSG00000181449,ENSG00000196159,ENSG00000164190,ENSG00000120149,ENSG00000124813,ENSG00000169071,ENSG00000185920
491	hp	HP:0006712	Aplasia/Hypoplasia of the ribs	8	0.0132	37	199	6	0.03	0.162	ENSG00000060718,ENSG00000187240,ENSG00000181449,ENSG00000124813,ENSG00000169071,ENSG00000185920
492	hp	HP:0009116	Aplasia/Hypoplasia involving bones of the skull	7	4.61e-14	290	199	28	0.141	0.097	ENSG00000060718,ENSG00000075891,ENSG00000007372,ENSG00000187240,ENSG00000102452,ENSG00000114062,ENSG00000166147,ENSG00000005339,ENSG00000108557,ENSG00000196712,ENSG00000130158,ENSG00000204406,ENSG00000119042,ENSG00000215193,ENSG00000196159,ENSG00000164190,ENSG00000138829,ENSG00000070814,ENSG00000165671,ENSG00000124813,ENSG00000106571,ENSG00000164692,ENSG00000029534,ENSG00000104331,ENSG00000171316…
493	hp	HP:0009118	Aplasia/Hypoplasia of the mandible	8	1.29e-12	276	199	26	0.131	0.094	ENSG00000060718,ENSG00000075891,ENSG00000007372,ENSG00000187240,ENSG00000102452,ENSG00000166147,ENSG00000005339,ENSG00000108557,ENSG00000196712,ENSG00000130158,ENSG00000204406,ENSG00000119042,ENSG00000215193,ENSG00000196159,ENSG00000164190,ENSG00000138829,ENSG00000070814,ENSG00000165671,ENSG00000124813,ENSG00000106571,ENSG00000164692,ENSG00000029534,ENSG00000104331,ENSG00000171316,ENSG00000104447…
494	hp	HP:0000347	Micrognathia	9	1.18e-12	275	199	26	0.131	0.095	ENSG00000060718,ENSG00000075891,ENSG00000007372,ENSG00000187240,ENSG00000102452,ENSG00000166147,ENSG00000005339,ENSG00000108557,ENSG00000196712,ENSG00000130158,ENSG00000204406,ENSG00000119042,ENSG00000215193,ENSG00000196159,ENSG00000164190,ENSG00000138829,ENSG00000070814,ENSG00000165671,ENSG00000124813,ENSG00000106571,ENSG00000164692,ENSG00000029534,ENSG00000104331,ENSG00000171316,ENSG00000104447…
495	hp	HP:0009117	Aplasia/Hypoplasia of the maxilla	8	0.00445	31	199	6	0.03	0.194	ENSG00000114062,ENSG00000166147,ENSG00000005339,ENSG00000196159,ENSG00000124813,ENSG00000185920
496	hp	HP:0000327	Hypoplasia of the maxilla	9	0.00445	31	199	6	0.03	0.194	ENSG00000114062,ENSG00000166147,ENSG00000005339,ENSG00000196159,ENSG00000124813,ENSG00000185920
497	hp	HP:0001367	Abnormal joint morphology	5	1.68e-12	584	199	36	0.181	0.062	ENSG00000060718,ENSG00000133019,ENSG00000117020,ENSG00000075891,ENSG00000187240,ENSG00000060237,ENSG00000089225,ENSG00000128739,ENSG00000166147,ENSG00000005339,ENSG00000108557,ENSG00000196712,ENSG00000119888,ENSG00000095002,ENSG00000169554,ENSG00000204406,ENSG00000168280,ENSG00000168542,ENSG00000133424,ENSG00000181449,ENSG00000196159,ENSG00000198589,ENSG00000171560,ENSG00000164190,ENSG00000138829…
498	hp	HP:0011729	Abnormality of joint mobility	6	7.09e-09	431	199	27	0.136	0.063	ENSG00000060718,ENSG00000117020,ENSG00000075891,ENSG00000089225,ENSG00000166147,ENSG00000005339,ENSG00000108557,ENSG00000196712,ENSG00000095002,ENSG00000169554,ENSG00000168280,ENSG00000168542,ENSG00000133424,ENSG00000181449,ENSG00000196159,ENSG00000164190,ENSG00000138829,ENSG00000165671,ENSG00000124813,ENSG00000196569,ENSG00000049618,ENSG00000106571,ENSG00000164692,ENSG00000104447,ENSG00000169071…
499	hp	HP:0001382	Joint hypermobility	7	0.000943	125	199	11	0.055	0.088	ENSG00000060718,ENSG00000075891,ENSG00000166147,ENSG00000005339,ENSG00000196712,ENSG00000168542,ENSG00000196159,ENSG00000165671,ENSG00000049618,ENSG00000164692,ENSG00000185920
500	hp	HP:0011844	Abnormal appendicular skeleton morphology	5	2.76e-17	764	199	47	0.236	0.062	ENSG00000060718,ENSG00000133019,ENSG00000117020,ENSG00000156110,ENSG00000107779,ENSG00000075891,ENSG00000166167,ENSG00000187240,ENSG00000060237,ENSG00000151067,ENSG00000089225,ENSG00000092054,ENSG00000128739,ENSG00000166147,ENSG00000140443,ENSG00000005339,ENSG00000108557,ENSG00000196712,ENSG00000161533,ENSG00000196628,ENSG00000130158,ENSG00000169554,ENSG00000204406,ENSG00000168542,ENSG00000125845…
501	hp	HP:0002644	Abnormality of pelvic girdle bone morphology	6	1.03e-06	229	199	18	0.09	0.079	ENSG00000060718,ENSG00000133019,ENSG00000187240,ENSG00000060237,ENSG00000128739,ENSG00000166147,ENSG00000005339,ENSG00000204406,ENSG00000168542,ENSG00000164190,ENSG00000138829,ENSG00000165671,ENSG00000124813,ENSG00000049618,ENSG00000106571,ENSG00000164692,ENSG00000104447,ENSG00000169071
502	hp	HP:0002813	Abnormality of limb bone morphology	6	2.11e-17	759	199	47	0.236	0.062	ENSG00000060718,ENSG00000133019,ENSG00000117020,ENSG00000156110,ENSG00000107779,ENSG00000075891,ENSG00000166167,ENSG00000187240,ENSG00000060237,ENSG00000151067,ENSG00000089225,ENSG00000092054,ENSG00000128739,ENSG00000166147,ENSG00000140443,ENSG00000005339,ENSG00000108557,ENSG00000196712,ENSG00000161533,ENSG00000196628,ENSG00000130158,ENSG00000169554,ENSG00000204406,ENSG00000168542,ENSG00000125845…
503	hp	HP:0002817	Abnormality of the upper limb	7	4.23e-15	547	199	38	0.191	0.069	ENSG00000060718,ENSG00000117020,ENSG00000166167,ENSG00000187240,ENSG00000060237,ENSG00000089225,ENSG00000092054,ENSG00000128739,ENSG00000166147,ENSG00000140443,ENSG00000005339,ENSG00000108557,ENSG00000196712,ENSG00000161533,ENSG00000196628,ENSG00000130158,ENSG00000169554,ENSG00000204406,ENSG00000168542,ENSG00000125845,ENSG00000215193,ENSG00000133424,ENSG00000251322,ENSG00000196159,ENSG00000198589…
504	hp	HP:0001155	Abnormality of the hand	8	8.58e-16	522	199	38	0.191	0.073	ENSG00000060718,ENSG00000117020,ENSG00000166167,ENSG00000187240,ENSG00000060237,ENSG00000089225,ENSG00000092054,ENSG00000128739,ENSG00000166147,ENSG00000140443,ENSG00000005339,ENSG00000108557,ENSG00000196712,ENSG00000161533,ENSG00000196628,ENSG00000130158,ENSG00000169554,ENSG00000204406,ENSG00000168542,ENSG00000125845,ENSG00000215193,ENSG00000133424,ENSG00000251322,ENSG00000196159,ENSG00000198589…
505	hp	HP:0100871	Abnormality of the palm	9	4.79e-06	141	199	14	0.07	0.099	ENSG00000060718,ENSG00000128739,ENSG00000166147,ENSG00000005339,ENSG00000108557,ENSG00000196628,ENSG00000130158,ENSG00000215193,ENSG00000164190,ENSG00000049618,ENSG00000171316,ENSG00000104447,ENSG00000169071,ENSG00000181090
506	hp	HP:0001018	Abnormal palmar dermatoglyphics	10	0.000208	85	199	10	0.05	0.118	ENSG00000128739,ENSG00000005339,ENSG00000196628,ENSG00000130158,ENSG00000215193,ENSG00000164190,ENSG00000049618,ENSG00000171316,ENSG00000169071,ENSG00000181090
507	hp	HP:0010490	Abnormality of the palmar creases	11	0.00191	83	199	9	0.045	0.108	ENSG00000128739,ENSG00000005339,ENSG00000196628,ENSG00000130158,ENSG00000215193,ENSG00000164190,ENSG00000049618,ENSG00000169071,ENSG00000181090
508	hp	HP:0000954	Single transverse palmar crease	12	0.000335	68	199	9	0.045	0.132	ENSG00000128739,ENSG00000005339,ENSG00000196628,ENSG00000130158,ENSG00000215193,ENSG00000164190,ENSG00000049618,ENSG00000169071,ENSG00000181090
509	hp	HP:0009484	Deviation of the hand or of fingers of the hand	9	9.05e-05	177	199	14	0.07	0.079	ENSG00000060718,ENSG00000128739,ENSG00000140443,ENSG00000005339,ENSG00000108557,ENSG00000196712,ENSG00000204406,ENSG00000125845,ENSG00000251322,ENSG00000164190,ENSG00000138829,ENSG00000171316,ENSG00000104447,ENSG00000169071
510	hp	HP:0009485	Radial deviation of the hand or of fingers of the hand	10	0.000104	151	199	13	0.065	0.086	ENSG00000060718,ENSG00000128739,ENSG00000140443,ENSG00000005339,ENSG00000108557,ENSG00000196712,ENSG00000204406,ENSG00000125845,ENSG00000251322,ENSG00000164190,ENSG00000171316,ENSG00000104447,ENSG00000169071
511	hp	HP:0001163	Abnormality of the metacarpal bones	9	5.02e-06	96	199	12	0.06	0.125	ENSG00000089225,ENSG00000166147,ENSG00000130158,ENSG00000125845,ENSG00000196159,ENSG00000164190,ENSG00000124813,ENSG00000106571,ENSG00000104331,ENSG00000104447,ENSG00000169071,ENSG00000185920
512	hp	HP:0005916	Abnormal metacarpal morphology	10	0.00267	64	199	8	0.04	0.125	ENSG00000166147,ENSG00000196159,ENSG00000124813,ENSG00000106571,ENSG00000104331,ENSG00000104447,ENSG00000169071,ENSG00000185920
513	hp	HP:0009810	Abnormality of the joints of the upper limbs	8	0.000444	201	199	14	0.07	0.07	ENSG00000060718,ENSG00000089225,ENSG00000005339,ENSG00000196712,ENSG00000169554,ENSG00000168542,ENSG00000133424,ENSG00000164190,ENSG00000138829,ENSG00000124813,ENSG00000049618,ENSG00000106571,ENSG00000104447,ENSG00000169071
514	hp	HP:0009811	Abnormality of the elbow	9	0.0254	113	199	9	0.045	0.08	ENSG00000005339,ENSG00000196712,ENSG00000168542,ENSG00000133424,ENSG00000164190,ENSG00000138829,ENSG00000049618,ENSG00000106571,ENSG00000169071
515	hp	HP:0003042	Elbow dislocation	10	0.0374	44	199	6	0.03	0.136	ENSG00000005339,ENSG00000168542,ENSG00000164190,ENSG00000049618,ENSG00000106571,ENSG00000169071
516	hp	HP:0002814	Abnormality of the lower limb	7	3.62e-14	583	199	38	0.191	0.065	ENSG00000060718,ENSG00000133019,ENSG00000117020,ENSG00000156110,ENSG00000075891,ENSG00000187240,ENSG00000060237,ENSG00000092054,ENSG00000128739,ENSG00000166147,ENSG00000005339,ENSG00000108557,ENSG00000196712,ENSG00000196628,ENSG00000130158,ENSG00000169554,ENSG00000204406,ENSG00000168542,ENSG00000125845,ENSG00000133424,ENSG00000251322,ENSG00000196159,ENSG00000164190,ENSG00000081189,ENSG00000138829…
517	hp	HP:0001760	Abnormality of the foot	8	1.06e-12	476	199	33	0.166	0.069	ENSG00000060718,ENSG00000133019,ENSG00000156110,ENSG00000075891,ENSG00000187240,ENSG00000060237,ENSG00000092054,ENSG00000128739,ENSG00000166147,ENSG00000005339,ENSG00000108557,ENSG00000196628,ENSG00000130158,ENSG00000169554,ENSG00000204406,ENSG00000168542,ENSG00000125845,ENSG00000133424,ENSG00000251322,ENSG00000196159,ENSG00000164190,ENSG00000081189,ENSG00000138829,ENSG00000165671,ENSG00000106571…
518	hp	HP:0001763	Pes planus	9	0.00381	67	199	8	0.04	0.119	ENSG00000166147,ENSG00000005339,ENSG00000108557,ENSG00000196628,ENSG00000168542,ENSG00000165671,ENSG00000164692,ENSG00000104447
519	hp	HP:0005656	Positional foot deformity	9	6.47e-07	195	199	17	0.085	0.087	ENSG00000060718,ENSG00000133019,ENSG00000187240,ENSG00000128739,ENSG00000166147,ENSG00000130158,ENSG00000204406,ENSG00000168542,ENSG00000133424,ENSG00000196159,ENSG00000164190,ENSG00000138829,ENSG00000029534,ENSG00000104331,ENSG00000171316,ENSG00000104447,ENSG00000181090
520	hp	HP:0001883	Talipes	10	5.97e-07	194	199	17	0.085	0.088	ENSG00000060718,ENSG00000133019,ENSG00000187240,ENSG00000128739,ENSG00000166147,ENSG00000130158,ENSG00000204406,ENSG00000168542,ENSG00000133424,ENSG00000196159,ENSG00000164190,ENSG00000138829,ENSG00000029534,ENSG00000104331,ENSG00000171316,ENSG00000104447,ENSG00000181090
521	hp	HP:0100491	Abnormality of the joints of the lower limbs	8	1.05e-07	284	199	21	0.106	0.074	ENSG00000060718,ENSG00000133019,ENSG00000117020,ENSG00000187240,ENSG00000060237,ENSG00000128739,ENSG00000166147,ENSG00000005339,ENSG00000196712,ENSG00000204406,ENSG00000168542,ENSG00000164190,ENSG00000138829,ENSG00000165671,ENSG00000124813,ENSG00000049618,ENSG00000106571,ENSG00000164692,ENSG00000104331,ENSG00000104447,ENSG00000169071
522	hp	HP:0002815	Abnormality of the knees	9	0.000266	136	199	12	0.06	0.088	ENSG00000060718,ENSG00000117020,ENSG00000060237,ENSG00000166147,ENSG00000005339,ENSG00000196712,ENSG00000138829,ENSG00000165671,ENSG00000124813,ENSG00000049618,ENSG00000164692,ENSG00000104331
523	hp	HP:0003272	Abnormality of the hip bone	9	3.35e-07	187	199	17	0.085	0.091	ENSG00000060718,ENSG00000133019,ENSG00000187240,ENSG00000060237,ENSG00000128739,ENSG00000166147,ENSG00000005339,ENSG00000204406,ENSG00000168542,ENSG00000164190,ENSG00000165671,ENSG00000124813,ENSG00000049618,ENSG00000106571,ENSG00000164692,ENSG00000104447,ENSG00000169071
524	hp	HP:0011297	Abnormality of the digits	7	1.5e-15	469	199	36	0.181	0.077	ENSG00000060718,ENSG00000117020,ENSG00000107779,ENSG00000166167,ENSG00000187240,ENSG00000060237,ENSG00000151067,ENSG00000089225,ENSG00000128739,ENSG00000166147,ENSG00000140443,ENSG00000005339,ENSG00000108557,ENSG00000196712,ENSG00000161533,ENSG00000196628,ENSG00000130158,ENSG00000169554,ENSG00000204406,ENSG00000168542,ENSG00000125845,ENSG00000251322,ENSG00000196159,ENSG00000198589,ENSG00000164190…
525	hp	HP:0001159	Syndactyly	8	1.96e-07	156	199	16	0.08	0.103	ENSG00000166167,ENSG00000187240,ENSG00000151067,ENSG00000089225,ENSG00000128739,ENSG00000005339,ENSG00000108557,ENSG00000130158,ENSG00000169554,ENSG00000125845,ENSG00000251322,ENSG00000196159,ENSG00000164190,ENSG00000081189,ENSG00000106571,ENSG00000169071
526	hp	HP:0011927	Short digit	8	8.32e-09	196	199	19	0.095	0.097	ENSG00000060718,ENSG00000187240,ENSG00000128739,ENSG00000166147,ENSG00000140443,ENSG00000108557,ENSG00000196712,ENSG00000130158,ENSG00000204406,ENSG00000125845,ENSG00000164190,ENSG00000124813,ENSG00000049618,ENSG00000106571,ENSG00000104331,ENSG00000171316,ENSG00000104447,ENSG00000169071,ENSG00000185920
527	hp	HP:0001156	Brachydactyly syndrome	9	2.99e-08	138	199	16	0.08	0.116	ENSG00000060718,ENSG00000187240,ENSG00000128739,ENSG00000166147,ENSG00000140443,ENSG00000108557,ENSG00000196712,ENSG00000130158,ENSG00000204406,ENSG00000125845,ENSG00000124813,ENSG00000106571,ENSG00000171316,ENSG00000104447,ENSG00000169071,ENSG00000185920
528	hp	HP:0010442	Polydactyly	8	0.000572	119	199	11	0.055	0.092	ENSG00000117020,ENSG00000187240,ENSG00000005339,ENSG00000108557,ENSG00000161533,ENSG00000169554,ENSG00000125845,ENSG00000106571,ENSG00000171316,ENSG00000169071,ENSG00000185920
529	hp	HP:0001167	Abnormality of finger	8	2.14e-12	394	199	30	0.151	0.076	ENSG00000060718,ENSG00000117020,ENSG00000187240,ENSG00000060237,ENSG00000089225,ENSG00000128739,ENSG00000166147,ENSG00000140443,ENSG00000005339,ENSG00000108557,ENSG00000196712,ENSG00000161533,ENSG00000196628,ENSG00000130158,ENSG00000169554,ENSG00000204406,ENSG00000168542,ENSG00000125845,ENSG00000251322,ENSG00000198589,ENSG00000164190,ENSG00000138829,ENSG00000120149,ENSG00000124813,ENSG00000049618…
530	hp	HP:0005918	Abnormality of phalanx of finger	9	9.75e-09	279	199	22	0.111	0.079	ENSG00000060718,ENSG00000117020,ENSG00000187240,ENSG00000060237,ENSG00000089225,ENSG00000166147,ENSG00000005339,ENSG00000108557,ENSG00000161533,ENSG00000130158,ENSG00000169554,ENSG00000168542,ENSG00000125845,ENSG00000138829,ENSG00000120149,ENSG00000124813,ENSG00000049618,ENSG00000106571,ENSG00000171316,ENSG00000104447,ENSG00000169071,ENSG00000185920
531	hp	HP:0009774	Triangular shaped phalanges of the hand	10	0.00381	67	199	8	0.04	0.119	ENSG00000089225,ENSG00000005339,ENSG00000125845,ENSG00000120149,ENSG00000124813,ENSG00000106571,ENSG00000169071,ENSG00000185920
532	hp	HP:0009767	Aplasia/Hypoplasia of the phalanges of the hand	10	0.000128	103	199	11	0.055	0.107	ENSG00000060718,ENSG00000166147,ENSG00000005339,ENSG00000130158,ENSG00000125845,ENSG00000124813,ENSG00000049618,ENSG00000106571,ENSG00000104447,ENSG00000169071,ENSG00000185920
533	hp	HP:0009803	Short phalanx of finger	11	3.07e-05	90	199	11	0.055	0.122	ENSG00000060718,ENSG00000166147,ENSG00000005339,ENSG00000130158,ENSG00000125845,ENSG00000124813,ENSG00000049618,ENSG00000106571,ENSG00000104447,ENSG00000169071,ENSG00000185920
534	hp	HP:0009835	Aplasia/Hypoplasia of the distal phalanges of the hand	11	0.0374	44	199	6	0.03	0.136	ENSG00000130158,ENSG00000125845,ENSG00000049618,ENSG00000104447,ENSG00000169071,ENSG00000185920
535	hp	HP:0100807	Long fingers	9	0.0006	53	199	8	0.04	0.151	ENSG00000060718,ENSG00000060237,ENSG00000166147,ENSG00000196628,ENSG00000169554,ENSG00000138829,ENSG00000124813,ENSG00000185920
536	hp	HP:0001172	Abnormality of the thumb	9	0.000245	135	199	12	0.06	0.089	ENSG00000187240,ENSG00000089225,ENSG00000005339,ENSG00000125845,ENSG00000164190,ENSG00000138829,ENSG00000120149,ENSG00000124813,ENSG00000106571,ENSG00000171316,ENSG00000169071,ENSG00000185920
537	hp	HP:0009602	Abnormality of the phalanges of the thumb	10	0.0257	62	199	7	0.035	0.113	ENSG00000089225,ENSG00000005339,ENSG00000125845,ENSG00000120149,ENSG00000106571,ENSG00000169071,ENSG00000185920
538	hp	HP:0004207	Abnormality of the 5th finger	9	1.67e-06	180	199	16	0.08	0.089	ENSG00000060718,ENSG00000117020,ENSG00000187240,ENSG00000128739,ENSG00000005339,ENSG00000108557,ENSG00000196712,ENSG00000204406,ENSG00000125845,ENSG00000251322,ENSG00000164190,ENSG00000124813,ENSG00000106571,ENSG00000171316,ENSG00000104447,ENSG00000169071
539	hp	HP:0004097	Deviation of finger	9	5.42e-05	170	199	14	0.07	0.082	ENSG00000060718,ENSG00000128739,ENSG00000140443,ENSG00000005339,ENSG00000108557,ENSG00000196712,ENSG00000204406,ENSG00000125845,ENSG00000251322,ENSG00000164190,ENSG00000138829,ENSG00000171316,ENSG00000104447,ENSG00000169071
540	hp	HP:0009466	Radial deviation of finger	10	9.57e-05	150	199	13	0.065	0.087	ENSG00000060718,ENSG00000128739,ENSG00000140443,ENSG00000005339,ENSG00000108557,ENSG00000196712,ENSG00000204406,ENSG00000125845,ENSG00000251322,ENSG00000164190,ENSG00000171316,ENSG00000104447,ENSG00000169071
541	hp	HP:0009179	Deviation of the 5th finger	10	0.000114	126	199	12	0.06	0.095	ENSG00000060718,ENSG00000128739,ENSG00000005339,ENSG00000108557,ENSG00000196712,ENSG00000204406,ENSG00000125845,ENSG00000251322,ENSG00000164190,ENSG00000171316,ENSG00000104447,ENSG00000169071
542	hp	HP:0004209	Clinodactyly of the 5th finger	11	0.000104	125	199	12	0.06	0.096	ENSG00000060718,ENSG00000128739,ENSG00000005339,ENSG00000108557,ENSG00000196712,ENSG00000204406,ENSG00000125845,ENSG00000251322,ENSG00000164190,ENSG00000171316,ENSG00000104447,ENSG00000169071
543	hp	HP:0001780	Abnormality of toe	8	5.84e-07	250	199	19	0.095	0.076	ENSG00000060718,ENSG00000187240,ENSG00000060237,ENSG00000166147,ENSG00000005339,ENSG00000108557,ENSG00000130158,ENSG00000169554,ENSG00000204406,ENSG00000168542,ENSG00000125845,ENSG00000251322,ENSG00000164190,ENSG00000081189,ENSG00000138829,ENSG00000106571,ENSG00000104331,ENSG00000169071,ENSG00000185920
544	hp	HP:0010161	Abnormality of the phalanges of the toes	9	0.0486	46	199	6	0.03	0.13	ENSG00000060237,ENSG00000005339,ENSG00000168542,ENSG00000125845,ENSG00000106571,ENSG00000169071
545	hp	HP:0001770	Toe syndactyly	9	0.0163	81	199	8	0.04	0.099	ENSG00000187240,ENSG00000108557,ENSG00000125845,ENSG00000251322,ENSG00000164190,ENSG00000081189,ENSG00000106571,ENSG00000169071
546	hp	HP:0006009	Broad phalanx	8	0.0426	27	199	5	0.025	0.185	ENSG00000060718,ENSG00000166147,ENSG00000005339,ENSG00000106571,ENSG00000169071
547	hp	HP:0009815	Aplasia/Hypoplasia of the extremities	7	1.08e-07	255	199	20	0.101	0.078	ENSG00000060718,ENSG00000166167,ENSG00000187240,ENSG00000089225,ENSG00000128739,ENSG00000166147,ENSG00000108557,ENSG00000130158,ENSG00000204406,ENSG00000125845,ENSG00000196159,ENSG00000164190,ENSG00000124813,ENSG00000049618,ENSG00000106571,ENSG00000104331,ENSG00000171316,ENSG00000104447,ENSG00000169071,ENSG00000185920
548	hp	HP:0006496	Aplasia/Hypoplasia involving bones of the upper limbs	8	2.47e-10	184	199	20	0.101	0.109	ENSG00000060718,ENSG00000166167,ENSG00000187240,ENSG00000089225,ENSG00000128739,ENSG00000166147,ENSG00000108557,ENSG00000130158,ENSG00000204406,ENSG00000125845,ENSG00000196159,ENSG00000164190,ENSG00000124813,ENSG00000049618,ENSG00000106571,ENSG00000104331,ENSG00000171316,ENSG00000104447,ENSG00000169071,ENSG00000185920
549	hp	HP:0005927	Aplasia/Hypoplasia involving bones of the hand	9	2.62e-10	162	199	19	0.095	0.117	ENSG00000060718,ENSG00000166167,ENSG00000089225,ENSG00000128739,ENSG00000166147,ENSG00000108557,ENSG00000130158,ENSG00000204406,ENSG00000125845,ENSG00000196159,ENSG00000164190,ENSG00000124813,ENSG00000049618,ENSG00000106571,ENSG00000104331,ENSG00000171316,ENSG00000104447,ENSG00000169071,ENSG00000185920
550	hp	HP:0006265	Aplasia/Hypoplasia of fingers	10	0.00119	102	199	10	0.05	0.098	ENSG00000089225,ENSG00000130158,ENSG00000125845,ENSG00000164190,ENSG00000124813,ENSG00000049618,ENSG00000171316,ENSG00000104447,ENSG00000169071,ENSG00000185920
551	hp	HP:0009381	Short finger	11	0.0233	85	199	8	0.04	0.094	ENSG00000130158,ENSG00000125845,ENSG00000124813,ENSG00000049618,ENSG00000171316,ENSG00000104447,ENSG00000169071,ENSG00000185920
552	hp	HP:0009882	Short distal phalanx of finger	12	0.0374	44	199	6	0.03	0.136	ENSG00000130158,ENSG00000125845,ENSG00000049618,ENSG00000104447,ENSG00000169071,ENSG00000185920
553	hp	HP:0004279	Short palm	10	0.00057	36	199	7	0.035	0.194	ENSG00000060718,ENSG00000128739,ENSG00000166147,ENSG00000108557,ENSG00000164190,ENSG00000104447,ENSG00000169071
554	hp	HP:0005914	Aplasia/Hypoplasia involving the metacarpal bones	10	0.000807	55	199	8	0.04	0.145	ENSG00000166147,ENSG00000196159,ENSG00000124813,ENSG00000106571,ENSG00000104331,ENSG00000104447,ENSG00000169071,ENSG00000185920
555	hp	HP:0010049	Short metacarpal	11	0.00513	49	199	7	0.035	0.143	ENSG00000166147,ENSG00000196159,ENSG00000124813,ENSG00000106571,ENSG00000104331,ENSG00000104447,ENSG00000185920
556	hp	HP:0010042	Aplasia/Hypoplasia of the 4th metacarpal	11	0.045	5	199	3	0.015	0.6	ENSG00000196159,ENSG00000106571,ENSG00000185920
557	hp	HP:0010044	Short 4th metacarpal	12	0.045	5	199	3	0.015	0.6	ENSG00000196159,ENSG00000106571,ENSG00000185920
558	hp	HP:0006493	Aplasia/Hypoplasia involving bones of the lower limbs	8	1.18e-05	151	199	14	0.07	0.093	ENSG00000060718,ENSG00000187240,ENSG00000128739,ENSG00000166147,ENSG00000130158,ENSG00000204406,ENSG00000125845,ENSG00000196159,ENSG00000164190,ENSG00000124813,ENSG00000049618,ENSG00000104331,ENSG00000104447,ENSG00000169071
559	hp	HP:0006494	Aplasia/Hypoplasia involving bones of the feet	9	2.99e-05	112	199	12	0.06	0.107	ENSG00000060718,ENSG00000187240,ENSG00000128739,ENSG00000166147,ENSG00000130158,ENSG00000204406,ENSG00000125845,ENSG00000196159,ENSG00000164190,ENSG00000104331,ENSG00000104447,ENSG00000169071
560	hp	HP:0001991	Aplasia/Hypoplasia of toe	10	0.0352	65	199	7	0.035	0.108	ENSG00000187240,ENSG00000166147,ENSG00000130158,ENSG00000125845,ENSG00000164190,ENSG00000104331,ENSG00000169071
561	hp	HP:0001939	Abnormality of metabolism/homeostasis	3	4.51e-10	1079	199	45	0.226	0.042	ENSG00000117425,ENSG00000188641,ENSG00000060718,ENSG00000156110,ENSG00000107779,ENSG00000075891,ENSG00000110090,ENSG00000187240,ENSG00000060237,ENSG00000092054,ENSG00000128739,ENSG00000166147,ENSG00000213614,ENSG00000140443,ENSG00000188536,ENSG00000086506,ENSG00000051523,ENSG00000108557,ENSG00000196712,ENSG00000161533,ENSG00000141837,ENSG00000134324,ENSG00000169554,ENSG00000168542,ENSG00000215193…
562	hp	HP:0011032	Abnormality of fluid regulation	4	0.0488	223	199	12	0.06	0.054	ENSG00000060718,ENSG00000075891,ENSG00000187240,ENSG00000188536,ENSG00000196712,ENSG00000251322,ENSG00000151623,ENSG00000171560,ENSG00000164190,ENSG00000146085,ENSG00000164692,ENSG00000001626
563	hp	HP:0001197	Abnormality of prenatal development or birth	3	4.13e-07	245	199	19	0.095	0.078	ENSG00000060718,ENSG00000133019,ENSG00000075891,ENSG00000110090,ENSG00000187240,ENSG00000128739,ENSG00000188536,ENSG00000005339,ENSG00000108557,ENSG00000196712,ENSG00000130158,ENSG00000168280,ENSG00000168542,ENSG00000215193,ENSG00000151623,ENSG00000171560,ENSG00000164190,ENSG00000164692,ENSG00000171316
564	hp	HP:0002664	Neoplasm	3	0.000828	391	199	19	0.095	0.049	ENSG00000117425,ENSG00000107779,ENSG00000104044,ENSG00000188536,ENSG00000005339,ENSG00000196712,ENSG00000119888,ENSG00000095002,ENSG00000186575,ENSG00000114861,ENSG00000181449,ENSG00000145012,ENSG00000198589,ENSG00000165671,ENSG00000185345,ENSG00000106571,ENSG00000130675,ENSG00000107099,ENSG00000185920
565	hp	HP:0011793	Neoplasm by anatomical site	4	0.000369	371	199	19	0.095	0.051	ENSG00000117425,ENSG00000107779,ENSG00000104044,ENSG00000188536,ENSG00000005339,ENSG00000196712,ENSG00000119888,ENSG00000095002,ENSG00000186575,ENSG00000114861,ENSG00000181449,ENSG00000145012,ENSG00000198589,ENSG00000165671,ENSG00000185345,ENSG00000106571,ENSG00000130675,ENSG00000107099,ENSG00000185920
566	hp	HP:0008069	Neoplasm of the skin	5	0.0219	111	199	9	0.045	0.081	ENSG00000117425,ENSG00000104044,ENSG00000005339,ENSG00000196712,ENSG00000095002,ENSG00000186575,ENSG00000106571,ENSG00000107099,ENSG00000185920
567	hp	HP:0004375	Neoplasm of the nervous system	5	0.00381	67	199	8	0.04	0.119	ENSG00000117425,ENSG00000196712,ENSG00000095002,ENSG00000186575,ENSG00000181449,ENSG00000165671,ENSG00000106571,ENSG00000185920
568	hp	HP:0100006	Neoplasm of the central nervous system	6	0.00044	51	199	8	0.04	0.157	ENSG00000117425,ENSG00000196712,ENSG00000095002,ENSG00000186575,ENSG00000181449,ENSG00000165671,ENSG00000106571,ENSG00000185920
569	hp	HP:0100835	Benign neoplasm of the central nervous system	7	0.0426	27	199	5	0.025	0.185	ENSG00000196712,ENSG00000095002,ENSG00000186575,ENSG00000181449,ENSG00000106571
570	hp	HP:0100836	Malignant neoplasm of the central nervous system	7	0.00656	33	199	6	0.03	0.182	ENSG00000117425,ENSG00000196712,ENSG00000095002,ENSG00000186575,ENSG00000165671,ENSG00000185920
571	hp	HP:0011792	Neoplasm by histology	4	0.015	106	199	9	0.045	0.085	ENSG00000104044,ENSG00000196712,ENSG00000095002,ENSG00000186575,ENSG00000181449,ENSG00000165671,ENSG00000106571,ENSG00000130675,ENSG00000185920
572	hp	HP:0010566	Hamartoma	5	0.0231	24	199	5	0.025	0.208	ENSG00000196712,ENSG00000186575,ENSG00000181449,ENSG00000106571,ENSG00000185920
573	hp	HP:0003549	Abnormality of connective tissue	3	3.2e-09	520	199	30	0.151	0.058	ENSG00000142611,ENSG00000060718,ENSG00000117020,ENSG00000007372,ENSG00000187240,ENSG00000092054,ENSG00000114062,ENSG00000166147,ENSG00000005339,ENSG00000051523,ENSG00000196712,ENSG00000095002,ENSG00000169554,ENSG00000168280,ENSG00000168542,ENSG00000133424,ENSG00000251322,ENSG00000164190,ENSG00000138829,ENSG00000165671,ENSG00000124813,ENSG00000196569,ENSG00000049618,ENSG00000106571,ENSG00000164692…
574	hp	HP:0100790	Hernia	4	3.64e-07	188	199	17	0.085	0.09	ENSG00000060718,ENSG00000007372,ENSG00000187240,ENSG00000114062,ENSG00000166147,ENSG00000196712,ENSG00000168542,ENSG00000251322,ENSG00000164190,ENSG00000165671,ENSG00000049618,ENSG00000106571,ENSG00000164692,ENSG00000171316,ENSG00000169071,ENSG00000185920,ENSG00000181090
575	hp	HP:0004299	Hernia of the abdominal wall	5	5e-07	166	199	16	0.08	0.096	ENSG00000060718,ENSG00000007372,ENSG00000187240,ENSG00000114062,ENSG00000166147,ENSG00000196712,ENSG00000168542,ENSG00000251322,ENSG00000164190,ENSG00000165671,ENSG00000106571,ENSG00000164692,ENSG00000171316,ENSG00000169071,ENSG00000185920,ENSG00000181090
576	hp	HP:0001371	Flexion contracture	4	0.000125	243	199	16	0.08	0.066	ENSG00000060718,ENSG00000117020,ENSG00000166147,ENSG00000005339,ENSG00000095002,ENSG00000169554,ENSG00000168280,ENSG00000168542,ENSG00000133424,ENSG00000164190,ENSG00000138829,ENSG00000124813,ENSG00000196569,ENSG00000106571,ENSG00000104447,ENSG00000169071
577	hp	HP:0003121	Limb joint contracture	5	0.0258	143	199	10	0.05	0.07	ENSG00000060718,ENSG00000117020,ENSG00000169554,ENSG00000133424,ENSG00000164190,ENSG00000138829,ENSG00000124813,ENSG00000106571,ENSG00000104447,ENSG00000169071
578	hp	HP:0100360	Contractures of the joints of the upper limbs	6	0.0441	121	199	9	0.045	0.074	ENSG00000060718,ENSG00000169554,ENSG00000133424,ENSG00000164190,ENSG00000138829,ENSG00000124813,ENSG00000106571,ENSG00000104447,ENSG00000169071
579	hp	HP:0001626	Abnormality of the cardiovascular system	3	3.35e-18	905	199	52	0.261	0.057	ENSG00000142611,ENSG00000060718,ENSG00000198626,ENSG00000133019,ENSG00000117020,ENSG00000156110,ENSG00000107779,ENSG00000075891,ENSG00000007372,ENSG00000110090,ENSG00000187240,ENSG00000060237,ENSG00000151067,ENSG00000089225,ENSG00000123066,ENSG00000092054,ENSG00000166147,ENSG00000005339,ENSG00000108557,ENSG00000196712,ENSG00000130158,ENSG00000095002,ENSG00000179915,ENSG00000169554,ENSG00000168542…
580	hp	HP:0011025	Abnormality of cardiovascular system physiology	4	2.16e-07	393	199	24	0.121	0.061	ENSG00000142611,ENSG00000198626,ENSG00000107779,ENSG00000075891,ENSG00000110090,ENSG00000060237,ENSG00000151067,ENSG00000089225,ENSG00000092054,ENSG00000166147,ENSG00000005339,ENSG00000196712,ENSG00000130158,ENSG00000095002,ENSG00000168542,ENSG00000125845,ENSG00000215193,ENSG00000151623,ENSG00000171560,ENSG00000049860,ENSG00000146085,ENSG00000164692,ENSG00000107099,ENSG00000181090
581	hp	HP:0011675	Arrhythmia	5	0.00486	178	199	12	0.06	0.067	ENSG00000142611,ENSG00000198626,ENSG00000110090,ENSG00000151067,ENSG00000089225,ENSG00000092054,ENSG00000005339,ENSG00000196712,ENSG00000168542,ENSG00000125845,ENSG00000215193,ENSG00000181090
582	hp	HP:0001627	Abnormality of cardiac morphology	4	2.5e-16	566	199	40	0.201	0.071	ENSG00000142611,ENSG00000060718,ENSG00000198626,ENSG00000133019,ENSG00000117020,ENSG00000156110,ENSG00000075891,ENSG00000110090,ENSG00000187240,ENSG00000089225,ENSG00000123066,ENSG00000092054,ENSG00000166147,ENSG00000005339,ENSG00000108557,ENSG00000196712,ENSG00000130158,ENSG00000179915,ENSG00000169554,ENSG00000168542,ENSG00000125845,ENSG00000215193,ENSG00000251322,ENSG00000181449,ENSG00000164190…
583	hp	HP:0002564	Malformation of the heart and great vessels	5	6.91e-15	555	199	38	0.191	0.068	ENSG00000142611,ENSG00000060718,ENSG00000198626,ENSG00000133019,ENSG00000117020,ENSG00000156110,ENSG00000075891,ENSG00000110090,ENSG00000187240,ENSG00000089225,ENSG00000123066,ENSG00000092054,ENSG00000166147,ENSG00000005339,ENSG00000108557,ENSG00000196712,ENSG00000130158,ENSG00000179915,ENSG00000169554,ENSG00000168542,ENSG00000125845,ENSG00000215193,ENSG00000251322,ENSG00000181449,ENSG00000164190…
584	hp	HP:0001713	Abnormality of cardiac ventricle	6	7.86e-10	172	199	19	0.095	0.11	ENSG00000198626,ENSG00000133019,ENSG00000117020,ENSG00000089225,ENSG00000092054,ENSG00000166147,ENSG00000005339,ENSG00000169554,ENSG00000215193,ENSG00000251322,ENSG00000181449,ENSG00000164190,ENSG00000138829,ENSG00000165671,ENSG00000106571,ENSG00000001626,ENSG00000171316,ENSG00000169071,ENSG00000181090
585	hp	HP:0011603	Congenital malformation of the great arteries	6	1.6e-09	96	199	15	0.075	0.156	ENSG00000133019,ENSG00000089225,ENSG00000123066,ENSG00000166147,ENSG00000005339,ENSG00000169554,ENSG00000251322,ENSG00000181449,ENSG00000138829,ENSG00000070814,ENSG00000165671,ENSG00000054598,ENSG00000106571,ENSG00000029534,ENSG00000171316
586	hp	HP:0001643	Patent ductus arteriosus	7	1.2e-08	91	199	14	0.07	0.154	ENSG00000133019,ENSG00000089225,ENSG00000166147,ENSG00000005339,ENSG00000169554,ENSG00000251322,ENSG00000181449,ENSG00000138829,ENSG00000070814,ENSG00000165671,ENSG00000054598,ENSG00000106571,ENSG00000029534,ENSG00000171316
587	hp	HP:0001654	Abnormality of the heart valves	6	8.63e-07	124	199	14	0.07	0.113	ENSG00000156110,ENSG00000092054,ENSG00000166147,ENSG00000196712,ENSG00000130158,ENSG00000179915,ENSG00000169554,ENSG00000168542,ENSG00000138829,ENSG00000106571,ENSG00000164692,ENSG00000171316,ENSG00000169071,ENSG00000181090
588	hp	HP:0001641	Abnormality of the pulmonary valve	7	0.000294	67	199	9	0.045	0.134	ENSG00000156110,ENSG00000166147,ENSG00000196712,ENSG00000130158,ENSG00000179915,ENSG00000169554,ENSG00000164692,ENSG00000171316,ENSG00000169071
589	hp	HP:0001642	Pulmonic stenosis	8	0.00788	34	199	6	0.03	0.176	ENSG00000156110,ENSG00000166147,ENSG00000196712,ENSG00000179915,ENSG00000169554,ENSG00000171316
590	hp	HP:0005120	Abnormality of cardiac atrium	6	1.32e-09	133	199	17	0.085	0.128	ENSG00000060718,ENSG00000133019,ENSG00000117020,ENSG00000156110,ENSG00000089225,ENSG00000166147,ENSG00000005339,ENSG00000196712,ENSG00000169554,ENSG00000125845,ENSG00000164190,ENSG00000138829,ENSG00000165671,ENSG00000054598,ENSG00000029534,ENSG00000171316,ENSG00000169071
591	hp	HP:0006705	Abnormality of the atrioventricular valves	6	0.000335	68	199	9	0.045	0.132	ENSG00000142611,ENSG00000117020,ENSG00000092054,ENSG00000166147,ENSG00000168542,ENSG00000138829,ENSG00000164692,ENSG00000029534,ENSG00000169071
592	hp	HP:0001633	Abnormality of the mitral valve	7	0.0145	57	199	7	0.035	0.123	ENSG00000142611,ENSG00000117020,ENSG00000166147,ENSG00000168542,ENSG00000138829,ENSG00000164692,ENSG00000029534
593	hp	HP:0001653	Mitral regurgitation	8	0.0185	23	199	5	0.025	0.217	ENSG00000142611,ENSG00000117020,ENSG00000166147,ENSG00000138829,ENSG00000164692
594	hp	HP:0001671	Abnormality of the cardiac septa	6	4.38e-12	192	199	22	0.111	0.115	ENSG00000060718,ENSG00000133019,ENSG00000117020,ENSG00000156110,ENSG00000089225,ENSG00000166147,ENSG00000005339,ENSG00000196712,ENSG00000169554,ENSG00000125845,ENSG00000215193,ENSG00000251322,ENSG00000181449,ENSG00000164190,ENSG00000138829,ENSG00000165671,ENSG00000054598,ENSG00000106571,ENSG00000029534,ENSG00000171316,ENSG00000169071,ENSG00000181090
595	hp	HP:0011994	Abnormality of the atrial septum	7	1.02e-09	131	199	17	0.085	0.13	ENSG00000060718,ENSG00000133019,ENSG00000117020,ENSG00000156110,ENSG00000089225,ENSG00000166147,ENSG00000005339,ENSG00000196712,ENSG00000169554,ENSG00000125845,ENSG00000164190,ENSG00000138829,ENSG00000165671,ENSG00000054598,ENSG00000029534,ENSG00000171316,ENSG00000169071
596	hp	HP:0001631	Defect in the atrial septum	8	1.02e-09	131	199	17	0.085	0.13	ENSG00000060718,ENSG00000133019,ENSG00000117020,ENSG00000156110,ENSG00000089225,ENSG00000166147,ENSG00000005339,ENSG00000196712,ENSG00000169554,ENSG00000125845,ENSG00000164190,ENSG00000138829,ENSG00000165671,ENSG00000054598,ENSG00000029534,ENSG00000171316,ENSG00000169071
597	hp	HP:0010438	Abnormality of the ventricular septum	7	6.39e-09	125	199	16	0.08	0.128	ENSG00000133019,ENSG00000117020,ENSG00000089225,ENSG00000166147,ENSG00000005339,ENSG00000169554,ENSG00000215193,ENSG00000251322,ENSG00000181449,ENSG00000164190,ENSG00000138829,ENSG00000165671,ENSG00000106571,ENSG00000171316,ENSG00000169071,ENSG00000181090
598	hp	HP:0001629	Ventricular septal defect	8	4.96e-09	123	199	16	0.08	0.13	ENSG00000133019,ENSG00000117020,ENSG00000089225,ENSG00000166147,ENSG00000005339,ENSG00000169554,ENSG00000215193,ENSG00000251322,ENSG00000181449,ENSG00000164190,ENSG00000138829,ENSG00000165671,ENSG00000106571,ENSG00000171316,ENSG00000169071,ENSG00000181090
599	hp	HP:0002597	Abnormality of the vasculature	4	3.31e-08	392	199	25	0.126	0.064	ENSG00000198626,ENSG00000117020,ENSG00000156110,ENSG00000007372,ENSG00000089225,ENSG00000092054,ENSG00000166147,ENSG00000005339,ENSG00000196712,ENSG00000130158,ENSG00000169554,ENSG00000168542,ENSG00000186575,ENSG00000198589,ENSG00000171560,ENSG00000138829,ENSG00000146085,ENSG00000106571,ENSG00000164692,ENSG00000130675,ENSG00000175445,ENSG00000171316,ENSG00000107099,ENSG00000169071,ENSG00000181090
600	hp	HP:0011004	Abnormality of the systemic arterial tree	5	5.03e-05	169	199	14	0.07	0.083	ENSG00000117020,ENSG00000156110,ENSG00000089225,ENSG00000092054,ENSG00000166147,ENSG00000005339,ENSG00000196712,ENSG00000168542,ENSG00000138829,ENSG00000106571,ENSG00000175445,ENSG00000171316,ENSG00000169071,ENSG00000181090
601	hp	HP:0001679	Abnormality of the aorta	6	7.19e-06	99	199	12	0.06	0.121	ENSG00000117020,ENSG00000156110,ENSG00000089225,ENSG00000092054,ENSG00000166147,ENSG00000005339,ENSG00000168542,ENSG00000138829,ENSG00000106571,ENSG00000171316,ENSG00000169071,ENSG00000181090
602	hp	HP:0004930	Abnormality of the pulmonary vasculature	5	0.00108	101	199	10	0.05	0.099	ENSG00000007372,ENSG00000089225,ENSG00000092054,ENSG00000166147,ENSG00000196712,ENSG00000130158,ENSG00000169554,ENSG00000168542,ENSG00000164692,ENSG00000181090
603	hp	HP:0004414	Abnormality of the pulmonary artery	6	0.0046	92	199	9	0.045	0.098	ENSG00000007372,ENSG00000092054,ENSG00000166147,ENSG00000196712,ENSG00000130158,ENSG00000169554,ENSG00000168542,ENSG00000164692,ENSG00000181090
604	hp	HP:0000119	Abnormality of the genitourinary system	3	1.6e-10	961	199	43	0.216	0.045	ENSG00000133019,ENSG00000117020,ENSG00000075891,ENSG00000007372,ENSG00000110090,ENSG00000187240,ENSG00000102452,ENSG00000128739,ENSG00000166147,ENSG00000005339,ENSG00000108557,ENSG00000196712,ENSG00000196628,ENSG00000134324,ENSG00000095002,ENSG00000169554,ENSG00000204406,ENSG00000168542,ENSG00000215193,ENSG00000133424,ENSG00000251322,ENSG00000183770,ENSG00000181449,ENSG00000196159,ENSG00000171560…
605	hp	HP:0000079	Abnormality of the urinary system	4	4.54e-09	718	199	35	0.176	0.049	ENSG00000133019,ENSG00000117020,ENSG00000075891,ENSG00000007372,ENSG00000110090,ENSG00000187240,ENSG00000128739,ENSG00000166147,ENSG00000005339,ENSG00000108557,ENSG00000196712,ENSG00000134324,ENSG00000095002,ENSG00000169554,ENSG00000168542,ENSG00000215193,ENSG00000133424,ENSG00000251322,ENSG00000181449,ENSG00000196159,ENSG00000171560,ENSG00000164190,ENSG00000049860,ENSG00000165671,ENSG00000054598…
606	hp	HP:0010935	Abnormality of the upper urinary tract	5	3.04e-09	519	199	30	0.151	0.058	ENSG00000133019,ENSG00000117020,ENSG00000075891,ENSG00000110090,ENSG00000187240,ENSG00000128739,ENSG00000166147,ENSG00000005339,ENSG00000108557,ENSG00000196712,ENSG00000134324,ENSG00000095002,ENSG00000169554,ENSG00000168542,ENSG00000215193,ENSG00000133424,ENSG00000251322,ENSG00000196159,ENSG00000171560,ENSG00000164190,ENSG00000165671,ENSG00000146085,ENSG00000049618,ENSG00000106571,ENSG00000130675…
607	hp	HP:0000069	Abnormality of the ureter	6	4.89e-06	76	199	11	0.055	0.145	ENSG00000133019,ENSG00000075891,ENSG00000108557,ENSG00000169554,ENSG00000251322,ENSG00000164190,ENSG00000165671,ENSG00000130675,ENSG00000147316,ENSG00000171316,ENSG00000181090
608	hp	HP:0000077	Abnormality of the kidney	6	4.2e-09	490	199	29	0.146	0.059	ENSG00000133019,ENSG00000117020,ENSG00000075891,ENSG00000110090,ENSG00000187240,ENSG00000128739,ENSG00000166147,ENSG00000005339,ENSG00000108557,ENSG00000196712,ENSG00000134324,ENSG00000095002,ENSG00000169554,ENSG00000168542,ENSG00000215193,ENSG00000251322,ENSG00000196159,ENSG00000171560,ENSG00000164190,ENSG00000165671,ENSG00000146085,ENSG00000049618,ENSG00000106571,ENSG00000130675,ENSG00000147316…
609	hp	HP:0012210	Abnormal renal morphology	7	5.21e-08	367	199	24	0.121	0.065	ENSG00000133019,ENSG00000117020,ENSG00000075891,ENSG00000110090,ENSG00000187240,ENSG00000128739,ENSG00000166147,ENSG00000108557,ENSG00000196712,ENSG00000169554,ENSG00000215193,ENSG00000251322,ENSG00000196159,ENSG00000164190,ENSG00000165671,ENSG00000146085,ENSG00000049618,ENSG00000106571,ENSG00000130675,ENSG00000147316,ENSG00000171316,ENSG00000107249,ENSG00000169071,ENSG00000181090
610	hp	HP:0100542	Abnormal localization of kidney	8	0.000294	67	199	9	0.045	0.134	ENSG00000117020,ENSG00000075891,ENSG00000108557,ENSG00000169554,ENSG00000164190,ENSG00000049618,ENSG00000106571,ENSG00000130675,ENSG00000171316
611	hp	HP:0000107	Renal cyst	8	0.00111	127	199	11	0.055	0.087	ENSG00000133019,ENSG00000075891,ENSG00000187240,ENSG00000215193,ENSG00000251322,ENSG00000164190,ENSG00000165671,ENSG00000106571,ENSG00000107249,ENSG00000169071,ENSG00000181090
612	hp	HP:0010936	Abnormality of the lower urinary tract	5	1.01e-07	254	199	20	0.101	0.079	ENSG00000133019,ENSG00000075891,ENSG00000007372,ENSG00000187240,ENSG00000005339,ENSG00000196712,ENSG00000169554,ENSG00000168542,ENSG00000215193,ENSG00000251322,ENSG00000181449,ENSG00000196159,ENSG00000164190,ENSG00000049860,ENSG00000165671,ENSG00000054598,ENSG00000106571,ENSG00000130675,ENSG00000171316,ENSG00000181090
613	hp	HP:0000014	Abnormality of the bladder	6	0.0228	141	199	10	0.05	0.071	ENSG00000133019,ENSG00000075891,ENSG00000169554,ENSG00000168542,ENSG00000251322,ENSG00000164190,ENSG00000049860,ENSG00000130675,ENSG00000171316,ENSG00000181090
614	hp	HP:0000009	Functional abnormality of the bladder	7	0.00602	95	199	9	0.045	0.095	ENSG00000133019,ENSG00000075891,ENSG00000169554,ENSG00000251322,ENSG00000164190,ENSG00000049860,ENSG00000130675,ENSG00000171316,ENSG00000181090
615	hp	HP:0000076	Vesicoureteral reflux	8	0.000226	47	199	8	0.04	0.17	ENSG00000133019,ENSG00000075891,ENSG00000169554,ENSG00000251322,ENSG00000164190,ENSG00000130675,ENSG00000171316,ENSG00000181090
616	hp	HP:0000078	Abnormality of the genital system	4	1.51e-11	591	199	35	0.176	0.059	ENSG00000133019,ENSG00000075891,ENSG00000007372,ENSG00000187240,ENSG00000102452,ENSG00000128739,ENSG00000005339,ENSG00000108557,ENSG00000196712,ENSG00000196628,ENSG00000095002,ENSG00000169554,ENSG00000204406,ENSG00000168542,ENSG00000215193,ENSG00000133424,ENSG00000183770,ENSG00000181449,ENSG00000196159,ENSG00000171560,ENSG00000164190,ENSG00000049860,ENSG00000070814,ENSG00000165671,ENSG00000054598…
617	hp	HP:0012243	Abnormal genital system morphology	5	1.92e-11	526	199	33	0.166	0.063	ENSG00000133019,ENSG00000075891,ENSG00000007372,ENSG00000187240,ENSG00000102452,ENSG00000128739,ENSG00000005339,ENSG00000196712,ENSG00000196628,ENSG00000095002,ENSG00000169554,ENSG00000204406,ENSG00000168542,ENSG00000215193,ENSG00000133424,ENSG00000183770,ENSG00000181449,ENSG00000196159,ENSG00000171560,ENSG00000164190,ENSG00000049860,ENSG00000070814,ENSG00000165671,ENSG00000054598,ENSG00000049618…
618	hp	HP:0000811	Abnormal external genitalia	6	2.12e-10	403	199	28	0.141	0.069	ENSG00000133019,ENSG00000007372,ENSG00000187240,ENSG00000102452,ENSG00000128739,ENSG00000005339,ENSG00000196712,ENSG00000196628,ENSG00000169554,ENSG00000204406,ENSG00000168542,ENSG00000215193,ENSG00000133424,ENSG00000181449,ENSG00000196159,ENSG00000164190,ENSG00000049860,ENSG00000070814,ENSG00000165671,ENSG00000054598,ENSG00000049618,ENSG00000106571,ENSG00000130675,ENSG00000029534,ENSG00000171316…
619	hp	HP:0003241	Genital hypoplasia	7	2.57e-05	188	199	15	0.075	0.08	ENSG00000187240,ENSG00000128739,ENSG00000196628,ENSG00000204406,ENSG00000133424,ENSG00000181449,ENSG00000196159,ENSG00000164190,ENSG00000070814,ENSG00000106571,ENSG00000130675,ENSG00000029534,ENSG00000171316,ENSG00000169071,ENSG00000181090
620	hp	HP:0010461	Abnormality of the male genitalia	6	4.38e-10	415	199	28	0.141	0.067	ENSG00000133019,ENSG00000007372,ENSG00000187240,ENSG00000102452,ENSG00000128739,ENSG00000005339,ENSG00000196712,ENSG00000196628,ENSG00000169554,ENSG00000204406,ENSG00000168542,ENSG00000215193,ENSG00000133424,ENSG00000181449,ENSG00000196159,ENSG00000164190,ENSG00000049860,ENSG00000070814,ENSG00000165671,ENSG00000054598,ENSG00000049618,ENSG00000106571,ENSG00000130675,ENSG00000029534,ENSG00000171316…
621	hp	HP:0000032	Abnormality of male external genitalia	7	1.06e-10	392	199	28	0.141	0.071	ENSG00000133019,ENSG00000007372,ENSG00000187240,ENSG00000102452,ENSG00000128739,ENSG00000005339,ENSG00000196712,ENSG00000196628,ENSG00000169554,ENSG00000204406,ENSG00000168542,ENSG00000215193,ENSG00000133424,ENSG00000181449,ENSG00000196159,ENSG00000164190,ENSG00000049860,ENSG00000070814,ENSG00000165671,ENSG00000054598,ENSG00000049618,ENSG00000106571,ENSG00000130675,ENSG00000029534,ENSG00000171316…
622	hp	HP:0000045	Abnormality of the scrotum	8	0.00057	36	199	7	0.035	0.194	ENSG00000128739,ENSG00000005339,ENSG00000169554,ENSG00000196159,ENSG00000070814,ENSG00000130675,ENSG00000171316
623	hp	HP:0000036	Abnormality of the penis	8	1.53e-10	280	199	24	0.121	0.086	ENSG00000007372,ENSG00000187240,ENSG00000128739,ENSG00000005339,ENSG00000196712,ENSG00000196628,ENSG00000169554,ENSG00000204406,ENSG00000168542,ENSG00000215193,ENSG00000133424,ENSG00000181449,ENSG00000196159,ENSG00000164190,ENSG00000049860,ENSG00000070814,ENSG00000165671,ENSG00000054598,ENSG00000106571,ENSG00000130675,ENSG00000029534,ENSG00000171316,ENSG00000169071,ENSG00000181090
624	hp	HP:0000050	Hypoplastic genitalia	8	1.53e-05	181	199	15	0.075	0.083	ENSG00000187240,ENSG00000128739,ENSG00000196628,ENSG00000204406,ENSG00000133424,ENSG00000181449,ENSG00000196159,ENSG00000164190,ENSG00000070814,ENSG00000106571,ENSG00000130675,ENSG00000029534,ENSG00000171316,ENSG00000169071,ENSG00000181090
625	hp	HP:0008736	Hypoplasia of penis	9	5.48e-06	168	199	15	0.075	0.089	ENSG00000187240,ENSG00000128739,ENSG00000196628,ENSG00000204406,ENSG00000133424,ENSG00000181449,ENSG00000196159,ENSG00000164190,ENSG00000070814,ENSG00000106571,ENSG00000130675,ENSG00000029534,ENSG00000171316,ENSG00000169071,ENSG00000181090
626	hp	HP:0000054	Micropenis	10	0.000294	67	199	9	0.045	0.134	ENSG00000187240,ENSG00000128739,ENSG00000196628,ENSG00000181449,ENSG00000196159,ENSG00000106571,ENSG00000171316,ENSG00000169071,ENSG00000181090
627	hp	HP:0000795	Abnormality of the urethra	8	2.37e-07	158	199	16	0.08	0.101	ENSG00000133019,ENSG00000007372,ENSG00000187240,ENSG00000005339,ENSG00000196712,ENSG00000169554,ENSG00000168542,ENSG00000215193,ENSG00000181449,ENSG00000196159,ENSG00000164190,ENSG00000165671,ENSG00000054598,ENSG00000106571,ENSG00000130675,ENSG00000181090
628	hp	HP:0100627	Displacement of the external urethral meatus	9	2.23e-07	134	199	15	0.075	0.112	ENSG00000007372,ENSG00000187240,ENSG00000005339,ENSG00000196712,ENSG00000169554,ENSG00000168542,ENSG00000215193,ENSG00000181449,ENSG00000196159,ENSG00000164190,ENSG00000165671,ENSG00000054598,ENSG00000106571,ENSG00000130675,ENSG00000181090
629	hp	HP:0000047	Hypospadias	10	0.0206	60	199	7	0.035	0.117	ENSG00000005339,ENSG00000169554,ENSG00000181449,ENSG00000196159,ENSG00000164190,ENSG00000106571,ENSG00000181090
630	hp	HP:0000812	Abnormal internal genitalia	6	2.62e-10	472	199	30	0.151	0.064	ENSG00000133019,ENSG00000075891,ENSG00000007372,ENSG00000102452,ENSG00000128739,ENSG00000005339,ENSG00000196712,ENSG00000196628,ENSG00000095002,ENSG00000169554,ENSG00000204406,ENSG00000168542,ENSG00000215193,ENSG00000133424,ENSG00000183770,ENSG00000181449,ENSG00000196159,ENSG00000171560,ENSG00000164190,ENSG00000070814,ENSG00000165671,ENSG00000049618,ENSG00000185345,ENSG00000106571,ENSG00000130675…
631	hp	HP:0000022	Abnormality of male internal genitalia	7	2.75e-08	356	199	24	0.121	0.067	ENSG00000133019,ENSG00000007372,ENSG00000102452,ENSG00000128739,ENSG00000005339,ENSG00000196712,ENSG00000196628,ENSG00000169554,ENSG00000204406,ENSG00000168542,ENSG00000215193,ENSG00000133424,ENSG00000181449,ENSG00000196159,ENSG00000164190,ENSG00000070814,ENSG00000165671,ENSG00000049618,ENSG00000106571,ENSG00000029534,ENSG00000171316,ENSG00000169071,ENSG00000185920,ENSG00000181090
632	hp	HP:0000035	Abnormality of the testis	8	1.5e-08	346	199	24	0.121	0.069	ENSG00000133019,ENSG00000007372,ENSG00000102452,ENSG00000128739,ENSG00000005339,ENSG00000196712,ENSG00000196628,ENSG00000169554,ENSG00000204406,ENSG00000168542,ENSG00000215193,ENSG00000133424,ENSG00000181449,ENSG00000196159,ENSG00000164190,ENSG00000070814,ENSG00000165671,ENSG00000049618,ENSG00000106571,ENSG00000029534,ENSG00000171316,ENSG00000169071,ENSG00000185920,ENSG00000181090
633	hp	HP:0000028	Cryptorchidism	9	4.14e-11	264	199	24	0.121	0.091	ENSG00000133019,ENSG00000007372,ENSG00000102452,ENSG00000128739,ENSG00000005339,ENSG00000196712,ENSG00000196628,ENSG00000169554,ENSG00000204406,ENSG00000168542,ENSG00000215193,ENSG00000133424,ENSG00000181449,ENSG00000196159,ENSG00000164190,ENSG00000070814,ENSG00000165671,ENSG00000049618,ENSG00000106571,ENSG00000029534,ENSG00000171316,ENSG00000169071,ENSG00000185920,ENSG00000181090
634	hp	HP:0010460	Abnormality of the female genitalia	6	0.00503	282	199	15	0.075	0.053	ENSG00000133019,ENSG00000075891,ENSG00000128739,ENSG00000005339,ENSG00000095002,ENSG00000168542,ENSG00000215193,ENSG00000183770,ENSG00000171560,ENSG00000164190,ENSG00000185345,ENSG00000130675,ENSG00000171316,ENSG00000169071,ENSG00000185920
635	hp	HP:0000008	Abnormality of female internal genitalia	7	0.0254	245	199	13	0.065	0.053	ENSG00000133019,ENSG00000075891,ENSG00000128739,ENSG00000005339,ENSG00000095002,ENSG00000168542,ENSG00000183770,ENSG00000171560,ENSG00000164190,ENSG00000185345,ENSG00000130675,ENSG00000171316,ENSG00000185920
636	hp	HP:0100589	Urogenital fistula	4	0.023	61	199	7	0.035	0.115	ENSG00000133019,ENSG00000075891,ENSG00000070814,ENSG00000165671,ENSG00000054598,ENSG00000106571,ENSG00000130675
637	hp	HP:0000478	Abnormality of the eye	3	2.24e-22	1207	199	65	0.327	0.054	ENSG00000188641,ENSG00000060718,ENSG00000117020,ENSG00000150275,ENSG00000156110,ENSG00000075891,ENSG00000166167,ENSG00000007372,ENSG00000187240,ENSG00000060237,ENSG00000102452,ENSG00000128739,ENSG00000114062,ENSG00000104044,ENSG00000128731,ENSG00000166147,ENSG00000213614,ENSG00000005339,ENSG00000051523,ENSG00000108557,ENSG00000196712,ENSG00000161533,ENSG00000196628,ENSG00000130158,ENSG00000141837…
638	hp	HP:0012373	Abnormal eye physiology	4	2.19e-16	916	199	50	0.251	0.055	ENSG00000188641,ENSG00000060718,ENSG00000117020,ENSG00000150275,ENSG00000075891,ENSG00000007372,ENSG00000102452,ENSG00000128739,ENSG00000114062,ENSG00000104044,ENSG00000166147,ENSG00000213614,ENSG00000005339,ENSG00000051523,ENSG00000108557,ENSG00000196712,ENSG00000161533,ENSG00000196628,ENSG00000130158,ENSG00000141837,ENSG00000095002,ENSG00000179915,ENSG00000169554,ENSG00000204406,ENSG00000144285…
639	hp	HP:0000508	Ptosis	5	0.000898	246	199	15	0.075	0.061	ENSG00000117020,ENSG00000007372,ENSG00000005339,ENSG00000196712,ENSG00000169554,ENSG00000168542,ENSG00000215193,ENSG00000251322,ENSG00000183770,ENSG00000196159,ENSG00000164190,ENSG00000070814,ENSG00000049618,ENSG00000171316,ENSG00000169071
640	hp	HP:0000504	Abnormality of vision	5	2.19e-05	418	199	22	0.111	0.053	ENSG00000060718,ENSG00000117020,ENSG00000150275,ENSG00000075891,ENSG00000007372,ENSG00000104044,ENSG00000166147,ENSG00000213614,ENSG00000161533,ENSG00000141837,ENSG00000095002,ENSG00000204406,ENSG00000144285,ENSG00000215193,ENSG00000186575,ENSG00000133424,ENSG00000251322,ENSG00000181449,ENSG00000049860,ENSG00000070814,ENSG00000079841,ENSG00000171316
641	hp	HP:0000505	Visual impairment	6	1.9e-05	378	199	21	0.106	0.056	ENSG00000060718,ENSG00000117020,ENSG00000150275,ENSG00000075891,ENSG00000007372,ENSG00000104044,ENSG00000166147,ENSG00000213614,ENSG00000141837,ENSG00000095002,ENSG00000204406,ENSG00000144285,ENSG00000215193,ENSG00000186575,ENSG00000133424,ENSG00000251322,ENSG00000181449,ENSG00000049860,ENSG00000070814,ENSG00000079841,ENSG00000171316
642	hp	HP:0000496	Abnormality of eye movement	5	9.95e-10	605	199	33	0.166	0.055	ENSG00000188641,ENSG00000060718,ENSG00000075891,ENSG00000007372,ENSG00000102452,ENSG00000128739,ENSG00000114062,ENSG00000104044,ENSG00000166147,ENSG00000005339,ENSG00000108557,ENSG00000196712,ENSG00000161533,ENSG00000196628,ENSG00000130158,ENSG00000141837,ENSG00000179915,ENSG00000169554,ENSG00000204406,ENSG00000144285,ENSG00000215193,ENSG00000133424,ENSG00000251322,ENSG00000183770,ENSG00000164190…
643	hp	HP:0000549	Abnormal conjugate eye movement	6	2.77e-14	310	199	29	0.146	0.094	ENSG00000060718,ENSG00000075891,ENSG00000007372,ENSG00000102452,ENSG00000128739,ENSG00000114062,ENSG00000104044,ENSG00000166147,ENSG00000005339,ENSG00000108557,ENSG00000196712,ENSG00000161533,ENSG00000196628,ENSG00000130158,ENSG00000179915,ENSG00000169554,ENSG00000204406,ENSG00000215193,ENSG00000133424,ENSG00000251322,ENSG00000183770,ENSG00000164190,ENSG00000081189,ENSG00000070814,ENSG00000165671…
644	hp	HP:0000486	Strabismus	7	2.77e-14	310	199	29	0.146	0.094	ENSG00000060718,ENSG00000075891,ENSG00000007372,ENSG00000102452,ENSG00000128739,ENSG00000114062,ENSG00000104044,ENSG00000166147,ENSG00000005339,ENSG00000108557,ENSG00000196712,ENSG00000161533,ENSG00000196628,ENSG00000130158,ENSG00000179915,ENSG00000169554,ENSG00000204406,ENSG00000215193,ENSG00000133424,ENSG00000251322,ENSG00000183770,ENSG00000164190,ENSG00000081189,ENSG00000070814,ENSG00000165671…
645	hp	HP:0012547	Abnormal involuntary eye movements	6	6.59e-05	406	199	21	0.106	0.052	ENSG00000188641,ENSG00000060718,ENSG00000075891,ENSG00000007372,ENSG00000102452,ENSG00000114062,ENSG00000104044,ENSG00000166147,ENSG00000196712,ENSG00000161533,ENSG00000141837,ENSG00000169554,ENSG00000144285,ENSG00000215193,ENSG00000133424,ENSG00000183770,ENSG00000164190,ENSG00000165671,ENSG00000049618,ENSG00000029534,ENSG00000171316
646	hp	HP:0000639	Nystagmus	7	6.05e-05	404	199	21	0.106	0.052	ENSG00000188641,ENSG00000060718,ENSG00000075891,ENSG00000007372,ENSG00000102452,ENSG00000114062,ENSG00000104044,ENSG00000166147,ENSG00000196712,ENSG00000161533,ENSG00000141837,ENSG00000169554,ENSG00000144285,ENSG00000215193,ENSG00000133424,ENSG00000183770,ENSG00000164190,ENSG00000165671,ENSG00000049618,ENSG00000029534,ENSG00000171316
647	hp	HP:0000501	Glaucoma	5	0.00147	159	199	12	0.06	0.075	ENSG00000060718,ENSG00000007372,ENSG00000166147,ENSG00000005339,ENSG00000196712,ENSG00000168542,ENSG00000215193,ENSG00000133424,ENSG00000164190,ENSG00000054598,ENSG00000107249,ENSG00000185920
648	hp	HP:0000539	Abnormality of refraction	5	3.64e-07	188	199	17	0.085	0.09	ENSG00000060718,ENSG00000150275,ENSG00000075891,ENSG00000128739,ENSG00000114062,ENSG00000166147,ENSG00000005339,ENSG00000108557,ENSG00000161533,ENSG00000196628,ENSG00000204406,ENSG00000133424,ENSG00000183770,ENSG00000164190,ENSG00000138829,ENSG00000120149,ENSG00000165671
649	hp	HP:0000545	Myopia	6	6.92e-07	145	199	15	0.075	0.103	ENSG00000060718,ENSG00000075891,ENSG00000128739,ENSG00000114062,ENSG00000166147,ENSG00000108557,ENSG00000161533,ENSG00000196628,ENSG00000204406,ENSG00000133424,ENSG00000183770,ENSG00000164190,ENSG00000138829,ENSG00000120149,ENSG00000165671
650	hp	HP:0012372	Abnormal eye morphology	4	1.71e-22	936	199	58	0.291	0.062	ENSG00000188641,ENSG00000060718,ENSG00000117020,ENSG00000150275,ENSG00000156110,ENSG00000075891,ENSG00000166167,ENSG00000007372,ENSG00000187240,ENSG00000102452,ENSG00000128739,ENSG00000114062,ENSG00000104044,ENSG00000128731,ENSG00000166147,ENSG00000213614,ENSG00000005339,ENSG00000108557,ENSG00000196712,ENSG00000161533,ENSG00000196628,ENSG00000130158,ENSG00000141837,ENSG00000169554,ENSG00000204406…
651	hp	HP:0012374	Abnormality of the globe	5	2.95e-22	910	199	57	0.286	0.063	ENSG00000188641,ENSG00000060718,ENSG00000117020,ENSG00000150275,ENSG00000156110,ENSG00000075891,ENSG00000166167,ENSG00000007372,ENSG00000187240,ENSG00000102452,ENSG00000128739,ENSG00000114062,ENSG00000104044,ENSG00000128731,ENSG00000166147,ENSG00000213614,ENSG00000005339,ENSG00000108557,ENSG00000196712,ENSG00000161533,ENSG00000196628,ENSG00000130158,ENSG00000141837,ENSG00000169554,ENSG00000204406…
652	hp	HP:0000553	Abnormality of the uvea	6	5.59e-09	217	199	20	0.101	0.092	ENSG00000075891,ENSG00000166167,ENSG00000007372,ENSG00000128739,ENSG00000114062,ENSG00000104044,ENSG00000128731,ENSG00000166147,ENSG00000005339,ENSG00000196712,ENSG00000169554,ENSG00000168542,ENSG00000215193,ENSG00000133424,ENSG00000181449,ENSG00000070814,ENSG00000054598,ENSG00000029534,ENSG00000171316,ENSG00000185920
653	hp	HP:0008056	Aplasia/Hypoplasia affecting the eye	6	1.67e-06	180	199	16	0.08	0.089	ENSG00000188641,ENSG00000075891,ENSG00000166167,ENSG00000007372,ENSG00000104044,ENSG00000166147,ENSG00000130158,ENSG00000169554,ENSG00000133424,ENSG00000183770,ENSG00000181449,ENSG00000070814,ENSG00000054598,ENSG00000106571,ENSG00000171316,ENSG00000185920
654	hp	HP:0004329	Abnormality of the posterior segment of the eye	6	1.85e-09	509	199	30	0.151	0.059	ENSG00000188641,ENSG00000060718,ENSG00000150275,ENSG00000075891,ENSG00000007372,ENSG00000187240,ENSG00000102452,ENSG00000104044,ENSG00000166147,ENSG00000213614,ENSG00000005339,ENSG00000108557,ENSG00000161533,ENSG00000130158,ENSG00000141837,ENSG00000144285,ENSG00000215193,ENSG00000186575,ENSG00000133424,ENSG00000181449,ENSG00000164190,ENSG00000049860,ENSG00000081189,ENSG00000145979,ENSG00000146085…
655	hp	HP:0001098	Abnormality of the fundus	7	9.75e-09	507	199	29	0.146	0.057	ENSG00000188641,ENSG00000060718,ENSG00000150275,ENSG00000075891,ENSG00000007372,ENSG00000187240,ENSG00000102452,ENSG00000104044,ENSG00000166147,ENSG00000213614,ENSG00000005339,ENSG00000108557,ENSG00000161533,ENSG00000130158,ENSG00000141837,ENSG00000144285,ENSG00000215193,ENSG00000186575,ENSG00000133424,ENSG00000181449,ENSG00000164190,ENSG00000049860,ENSG00000081189,ENSG00000145979,ENSG00000146085…
656	hp	HP:0000587	Abnormality of the optic nerve	8	0.00238	302	199	16	0.08	0.053	ENSG00000188641,ENSG00000075891,ENSG00000007372,ENSG00000102452,ENSG00000104044,ENSG00000213614,ENSG00000161533,ENSG00000130158,ENSG00000215193,ENSG00000133424,ENSG00000181449,ENSG00000164190,ENSG00000081189,ENSG00000145979,ENSG00000146085,ENSG00000171316
657	hp	HP:0000648	Optic atrophy	9	0.002	262	199	15	0.075	0.057	ENSG00000188641,ENSG00000075891,ENSG00000007372,ENSG00000102452,ENSG00000104044,ENSG00000213614,ENSG00000161533,ENSG00000130158,ENSG00000215193,ENSG00000133424,ENSG00000164190,ENSG00000081189,ENSG00000145979,ENSG00000146085,ENSG00000171316
658	hp	HP:0000479	Abnormality of the retina	8	1.81e-05	377	199	21	0.106	0.056	ENSG00000060718,ENSG00000150275,ENSG00000075891,ENSG00000007372,ENSG00000187240,ENSG00000104044,ENSG00000166147,ENSG00000213614,ENSG00000005339,ENSG00000108557,ENSG00000161533,ENSG00000141837,ENSG00000144285,ENSG00000215193,ENSG00000186575,ENSG00000133424,ENSG00000049860,ENSG00000079841,ENSG00000175445,ENSG00000029534,ENSG00000171316
659	hp	HP:0000541	Retinal detachment	9	0.0284	42	199	6	0.03	0.143	ENSG00000060718,ENSG00000075891,ENSG00000007372,ENSG00000166147,ENSG00000108557,ENSG00000133424
660	hp	HP:0001103	Abnormality of the macula	9	0.0114	55	199	7	0.035	0.127	ENSG00000075891,ENSG00000007372,ENSG00000104044,ENSG00000213614,ENSG00000186575,ENSG00000049860,ENSG00000079841
661	hp	HP:0004328	Abnormality of the anterior segment of the eye	6	1.65e-10	532	199	32	0.161	0.06	ENSG00000060718,ENSG00000150275,ENSG00000075891,ENSG00000166167,ENSG00000007372,ENSG00000187240,ENSG00000128739,ENSG00000114062,ENSG00000104044,ENSG00000128731,ENSG00000166147,ENSG00000005339,ENSG00000108557,ENSG00000196712,ENSG00000196628,ENSG00000130158,ENSG00000169554,ENSG00000204406,ENSG00000168542,ENSG00000215193,ENSG00000186575,ENSG00000133424,ENSG00000183770,ENSG00000181449,ENSG00000164190…
662	hp	HP:0000517	Abnormality of the lens	7	0.0185	354	199	16	0.08	0.045	ENSG00000060718,ENSG00000150275,ENSG00000075891,ENSG00000007372,ENSG00000187240,ENSG00000166147,ENSG00000005339,ENSG00000130158,ENSG00000215193,ENSG00000186575,ENSG00000133424,ENSG00000164190,ENSG00000138829,ENSG00000070814,ENSG00000049618,ENSG00000185920
663	hp	HP:0000481	Abnormality of the cornea	7	0.0099	298	199	15	0.075	0.05	ENSG00000060718,ENSG00000007372,ENSG00000005339,ENSG00000108557,ENSG00000196628,ENSG00000204406,ENSG00000168542,ENSG00000215193,ENSG00000186575,ENSG00000133424,ENSG00000183770,ENSG00000181449,ENSG00000164190,ENSG00000054598,ENSG00000029534
664	hp	HP:0000525	Abnormality of the iris	7	2.98e-08	185	199	18	0.09	0.097	ENSG00000166167,ENSG00000007372,ENSG00000128739,ENSG00000114062,ENSG00000104044,ENSG00000128731,ENSG00000166147,ENSG00000196712,ENSG00000169554,ENSG00000168542,ENSG00000215193,ENSG00000133424,ENSG00000181449,ENSG00000070814,ENSG00000054598,ENSG00000029534,ENSG00000171316,ENSG00000185920
665	hp	HP:0100887	Abnormality of globe size	6	9.83e-06	81	199	11	0.055	0.136	ENSG00000188641,ENSG00000117020,ENSG00000075891,ENSG00000166147,ENSG00000130158,ENSG00000183770,ENSG00000181449,ENSG00000070814,ENSG00000106571,ENSG00000171316,ENSG00000185920
666	hp	HP:0000568	Microphthalmos	7	0.000433	70	199	9	0.045	0.129	ENSG00000188641,ENSG00000075891,ENSG00000130158,ENSG00000183770,ENSG00000181449,ENSG00000070814,ENSG00000106571,ENSG00000171316,ENSG00000185920
667	hp	HP:0100886	Abnormality of globe location	6	3.52e-16	313	199	31	0.156	0.099	ENSG00000060718,ENSG00000117020,ENSG00000156110,ENSG00000075891,ENSG00000114062,ENSG00000166147,ENSG00000005339,ENSG00000108557,ENSG00000196712,ENSG00000161533,ENSG00000196628,ENSG00000130158,ENSG00000169554,ENSG00000168542,ENSG00000125845,ENSG00000251322,ENSG00000196159,ENSG00000164190,ENSG00000081189,ENSG00000070814,ENSG00000165671,ENSG00000054598,ENSG00000124813,ENSG00000106571,ENSG00000164692…
668	hp	HP:0000490	Deeply set eye	7	1.71e-05	49	199	9	0.045	0.184	ENSG00000114062,ENSG00000166147,ENSG00000005339,ENSG00000108557,ENSG00000196628,ENSG00000169554,ENSG00000168542,ENSG00000251322,ENSG00000081189
669	hp	HP:0000520	Proptosis	7	0.000669	96	199	10	0.05	0.104	ENSG00000060718,ENSG00000166147,ENSG00000005339,ENSG00000196712,ENSG00000168542,ENSG00000164190,ENSG00000165671,ENSG00000054598,ENSG00000104331,ENSG00000169071
670	hp	HP:0000316	Hypertelorism	7	5.56e-13	242	199	25	0.126	0.103	ENSG00000060718,ENSG00000117020,ENSG00000156110,ENSG00000075891,ENSG00000166147,ENSG00000108557,ENSG00000196712,ENSG00000161533,ENSG00000130158,ENSG00000169554,ENSG00000168542,ENSG00000125845,ENSG00000196159,ENSG00000081189,ENSG00000070814,ENSG00000165671,ENSG00000054598,ENSG00000124813,ENSG00000106571,ENSG00000164692,ENSG00000029534,ENSG00000171316,ENSG00000169071,ENSG00000185920,ENSG00000181090
671	hp	HP:0000589	Coloboma	5	2.99e-05	112	199	12	0.06	0.107	ENSG00000188641,ENSG00000075891,ENSG00000007372,ENSG00000005339,ENSG00000169554,ENSG00000133424,ENSG00000181449,ENSG00000164190,ENSG00000070814,ENSG00000029534,ENSG00000171316,ENSG00000185920
672	hp	HP:0000612	Iris coloboma	6	0.0135	79	199	8	0.04	0.101	ENSG00000007372,ENSG00000169554,ENSG00000133424,ENSG00000181449,ENSG00000070814,ENSG00000029534,ENSG00000171316,ENSG00000185920
673	hp	HP:0002086	Abnormality of the respiratory system	3	1.25e-12	760	199	41	0.206	0.054	ENSG00000060718,ENSG00000133019,ENSG00000075891,ENSG00000187240,ENSG00000092054,ENSG00000128739,ENSG00000166147,ENSG00000213614,ENSG00000188536,ENSG00000005339,ENSG00000051523,ENSG00000108557,ENSG00000161533,ENSG00000196628,ENSG00000130158,ENSG00000095002,ENSG00000179915,ENSG00000168542,ENSG00000215193,ENSG00000133424,ENSG00000114861,ENSG00000181449,ENSG00000198589,ENSG00000164190,ENSG00000049860…
674	hp	HP:0012252	Abnormal respiratory system morphology	4	9.53e-11	704	199	37	0.186	0.053	ENSG00000060718,ENSG00000133019,ENSG00000075891,ENSG00000187240,ENSG00000128739,ENSG00000166147,ENSG00000213614,ENSG00000005339,ENSG00000051523,ENSG00000108557,ENSG00000161533,ENSG00000130158,ENSG00000095002,ENSG00000168542,ENSG00000215193,ENSG00000133424,ENSG00000114861,ENSG00000181449,ENSG00000198589,ENSG00000164190,ENSG00000049860,ENSG00000138829,ENSG00000070814,ENSG00000165671,ENSG00000124813…
675	hp	HP:0002087	Abnormality of the upper respiratory tract	5	2.69e-05	281	199	18	0.09	0.064	ENSG00000075891,ENSG00000128739,ENSG00000166147,ENSG00000005339,ENSG00000051523,ENSG00000108557,ENSG00000095002,ENSG00000133424,ENSG00000181449,ENSG00000198589,ENSG00000164190,ENSG00000138829,ENSG00000070814,ENSG00000106571,ENSG00000001626,ENSG00000171316,ENSG00000104447,ENSG00000181090
676	hp	HP:0005607	Abnormality of the tracheobronchial system	6	0.000114	126	199	12	0.06	0.095	ENSG00000075891,ENSG00000166147,ENSG00000051523,ENSG00000108557,ENSG00000181449,ENSG00000198589,ENSG00000138829,ENSG00000070814,ENSG00000106571,ENSG00000001626,ENSG00000171316,ENSG00000181090
677	hp	HP:0002778	Abnormality of the trachea	7	0.000794	75	199	9	0.045	0.12	ENSG00000075891,ENSG00000166147,ENSG00000051523,ENSG00000181449,ENSG00000138829,ENSG00000070814,ENSG00000106571,ENSG00000171316,ENSG00000181090
678	hp	HP:0002575	Tracheoesophageal fistula	8	0.00329	46	199	7	0.035	0.152	ENSG00000075891,ENSG00000051523,ENSG00000181449,ENSG00000138829,ENSG00000070814,ENSG00000106571,ENSG00000171316
679	hp	HP:0002088	Abnormality of the lung	5	6.93e-09	573	199	31	0.156	0.054	ENSG00000060718,ENSG00000133019,ENSG00000075891,ENSG00000187240,ENSG00000128739,ENSG00000166147,ENSG00000213614,ENSG00000005339,ENSG00000051523,ENSG00000161533,ENSG00000130158,ENSG00000168542,ENSG00000215193,ENSG00000114861,ENSG00000198589,ENSG00000164190,ENSG00000049860,ENSG00000070814,ENSG00000124813,ENSG00000146085,ENSG00000196569,ENSG00000049618,ENSG00000185345,ENSG00000106571,ENSG00000164692…
680	hp	HP:0011947	Respiratory tract infection	6	1.9e-06	209	199	17	0.085	0.081	ENSG00000133019,ENSG00000128739,ENSG00000166147,ENSG00000213614,ENSG00000005339,ENSG00000051523,ENSG00000114861,ENSG00000198589,ENSG00000164190,ENSG00000049860,ENSG00000124813,ENSG00000049618,ENSG00000001626,ENSG00000104447,ENSG00000107099,ENSG00000169071,ENSG00000181090
681	hp	HP:0002205	Recurrent respiratory infections	7	7.82e-06	200	199	16	0.08	0.08	ENSG00000133019,ENSG00000128739,ENSG00000166147,ENSG00000213614,ENSG00000005339,ENSG00000051523,ENSG00000114861,ENSG00000198589,ENSG00000049860,ENSG00000124813,ENSG00000049618,ENSG00000001626,ENSG00000104447,ENSG00000107099,ENSG00000169071,ENSG00000181090
682	hp	HP:0002795	Functional respiratory abnormality	4	1.73e-05	376	199	21	0.106	0.056	ENSG00000060718,ENSG00000187240,ENSG00000092054,ENSG00000128739,ENSG00000166147,ENSG00000213614,ENSG00000188536,ENSG00000005339,ENSG00000161533,ENSG00000196628,ENSG00000179915,ENSG00000168542,ENSG00000215193,ENSG00000070814,ENSG00000165671,ENSG00000124813,ENSG00000146085,ENSG00000196569,ENSG00000164692,ENSG00000171316,ENSG00000181090
683	hp	HP:0000004	Onset and clinical course	2	1.1e-08	782	199	36	0.181	0.046	ENSG00000116288,ENSG00000188641,ENSG00000060718,ENSG00000066279,ENSG00000198626,ENSG00000150275,ENSG00000156110,ENSG00000060237,ENSG00000151067,ENSG00000102452,ENSG00000092054,ENSG00000128731,ENSG00000213614,ENSG00000140443,ENSG00000005339,ENSG00000051523,ENSG00000007168,ENSG00000161533,ENSG00000141837,ENSG00000168280,ENSG00000144285,ENSG00000215193,ENSG00000186575,ENSG00000133424,ENSG00000196159…
684	hp	HP:0003674	Onset	3	0.00651	492	199	20	0.101	0.041	ENSG00000116288,ENSG00000066279,ENSG00000150275,ENSG00000156110,ENSG00000060237,ENSG00000092054,ENSG00000128731,ENSG00000213614,ENSG00000140443,ENSG00000051523,ENSG00000161533,ENSG00000168280,ENSG00000144285,ENSG00000186575,ENSG00000133424,ENSG00000196159,ENSG00000151623,ENSG00000196569,ENSG00000185345,ENSG00000107099
685	hp	HP:0011007	Age of onset	4	0.00447	480	199	20	0.101	0.042	ENSG00000116288,ENSG00000066279,ENSG00000150275,ENSG00000156110,ENSG00000060237,ENSG00000092054,ENSG00000128731,ENSG00000213614,ENSG00000140443,ENSG00000051523,ENSG00000161533,ENSG00000168280,ENSG00000144285,ENSG00000186575,ENSG00000133424,ENSG00000196159,ENSG00000151623,ENSG00000196569,ENSG00000185345,ENSG00000107099
686	hp	HP:0003812	Phenotypic variability	3	0.0227	280	199	14	0.07	0.05	ENSG00000188641,ENSG00000092054,ENSG00000005339,ENSG00000007168,ENSG00000141837,ENSG00000144285,ENSG00000186575,ENSG00000151623,ENSG00000164190,ENSG00000113327,ENSG00000106571,ENSG00000130675,ENSG00000171316,ENSG00000185920
687	hp	HP:0000005	Mode of inheritance	2	9.98e-29	2184	199	95	0.477	0.043	ENSG00000142611,ENSG00000116288,ENSG00000117425,ENSG00000188641,ENSG00000060718,ENSG00000066279,ENSG00000081237,ENSG00000198626,ENSG00000133019,ENSG00000117020,ENSG00000150275,ENSG00000183230,ENSG00000156110,ENSG00000107779,ENSG00000075891,ENSG00000007372,ENSG00000110090,ENSG00000187240,ENSG00000149571,ENSG00000060237,ENSG00000151067,ENSG00000089225,ENSG00000102452,ENSG00000092054,ENSG00000128739…
688	hp	HP:0003745	Sporadic	3	1.99e-07	43	199	10	0.05	0.233	ENSG00000128739,ENSG00000114062,ENSG00000005339,ENSG00000007168,ENSG00000108557,ENSG00000251322,ENSG00000164190,ENSG00000165671,ENSG00000171316,ENSG00000181090
689	hp	HP:0000007	Autosomal recessive inheritance	3	0.00185	1452	199	40	0.201	0.028	ENSG00000116288,ENSG00000188641,ENSG00000060718,ENSG00000066279,ENSG00000081237,ENSG00000133019,ENSG00000150275,ENSG00000156110,ENSG00000007372,ENSG00000110090,ENSG00000187240,ENSG00000060237,ENSG00000102452,ENSG00000104044,ENSG00000128731,ENSG00000213614,ENSG00000140443,ENSG00000051523,ENSG00000161533,ENSG00000130158,ENSG00000134324,ENSG00000119888,ENSG00000095002,ENSG00000179915,ENSG00000215193…
690	hp	HP:0000006	Autosomal dominant inheritance	3	1.23e-25	986	199	63	0.317	0.064	ENSG00000142611,ENSG00000117425,ENSG00000060718,ENSG00000198626,ENSG00000117020,ENSG00000183230,ENSG00000107779,ENSG00000075891,ENSG00000007372,ENSG00000149571,ENSG00000060237,ENSG00000151067,ENSG00000089225,ENSG00000092054,ENSG00000114062,ENSG00000166147,ENSG00000140443,ENSG00000188536,ENSG00000086506,ENSG00000005339,ENSG00000108557,ENSG00000196712,ENSG00000196628,ENSG00000141837,ENSG00000095002…
691	hp	HP:0001744	Splenomegaly	1	0.0434	185	199	11	0.055	0.059	ENSG00000081237,ENSG00000213614,ENSG00000188536,ENSG00000051523,ENSG00000198589,ENSG00000171560,ENSG00000049860,ENSG00000165671,ENSG00000146085,ENSG00000175445,ENSG00000029534
692	hp	HP:0002937	Hemivertebrae	1	0.00494	18	199	5	0.025	0.278	ENSG00000181449,ENSG00000106571,ENSG00000171316,ENSG00000169071,ENSG00000185920
693	hp	HP:0001773	Short foot	1	0.0427	45	199	6	0.03	0.133	ENSG00000060718,ENSG00000128739,ENSG00000166147,ENSG00000204406,ENSG00000104331,ENSG00000104447
694	hp	HP:0000089	Renal hypoplasia	1	0.0146	22	199	5	0.025	0.227	ENSG00000075891,ENSG00000196159,ENSG00000164190,ENSG00000106571,ENSG00000171316
695	ke	KEGG:00000	KEGG pathways	1	0.00603	5363	199	93	0.467	0.017	ENSG00000067606,ENSG00000116288,ENSG00000117425,ENSG00000184005,ENSG00000188641,ENSG00000060718,ENSG00000081237,ENSG00000143507,ENSG00000198626,ENSG00000133019,ENSG00000117020,ENSG00000183230,ENSG00000156110,ENSG00000107779,ENSG00000166167,ENSG00000068383,ENSG00000214026,ENSG00000007372,ENSG00000110090,ENSG00000187240,ENSG00000151067,ENSG00000123066,ENSG00000100888,ENSG00000092054,ENSG00000100592…
696	ke	KEGG:04390	Hippo signaling pathway	2	0.0435	131	199	8	0.04	0.061	ENSG00000067606,ENSG00000183230,ENSG00000107779,ENSG00000166167,ENSG00000108953,ENSG00000125845,ENSG00000186575,ENSG00000181449
697	ke	KEGG:04340	Hedgehog signaling pathway	2	0.05	46	199	5	0.025	0.109	ENSG00000117425,ENSG00000166167,ENSG00000125845,ENSG00000106571,ENSG00000185920
698	mi	MI:hsa-miR-223	MI:hsa-miR-223	1	0.05	527	199	15	0.075	0.028	ENSG00000162599,ENSG00000143507,ENSG00000128731,ENSG00000140743,ENSG00000161533,ENSG00000130158,ENSG00000119888,ENSG00000095002,ENSG00000121989,ENSG00000144285,ENSG00000196132,ENSG00000164342,ENSG00000113100,ENSG00000145979,ENSG00000029534
699	re	REAC:201453	Phospho-R-Smad1/5/8 dissociates from the receptor complex	1	0.05	9	199	3	0.015	0.333	ENSG00000107779,ENSG00000121989,ENSG00000125845
700	re	REAC:201648	An anchoring protein, Endofin, recruits R-Smad1/5/8	1	0.05	9	199	3	0.015	0.333	ENSG00000107779,ENSG00000121989,ENSG00000125845
701	re	REAC:201457	BMP2 binds to the receptor complex	1	0.0122	6	199	3	0.015	0.5	ENSG00000107779,ENSG00000121989,ENSG00000125845
702	re	REAC:201476	Activated type I receptor phosphorylates R-Smad1/5/8 directly	1	0.05	9	199	3	0.015	0.333	ENSG00000107779,ENSG00000121989,ENSG00000125845
703	re	REAC:201443	Type II receptor phosphorylates type I receptor	1	0.0122	6	199	3	0.015	0.5	ENSG00000107779,ENSG00000121989,ENSG00000125845
704	re	REAC:201821	I-Smad binds to type I receptor, preventing Smad1/5/8 from being activated	1	0.05	9	199	3	0.015	0.333	ENSG00000107779,ENSG00000121989,ENSG00000125845
705	tf	TF:M00190_3	Factor: C/EBP; motif: NNATTGCNNAANNN; match class: 3	1	0.05	3513	199	66	0.332	0.019	ENSG00000116731,ENSG00000162599,ENSG00000184005,ENSG00000060718,ENSG00000174827,ENSG00000152042,ENSG00000080910,ENSG00000081237,ENSG00000143507,ENSG00000077585,ENSG00000198626,ENSG00000185420,ENSG00000150275,ENSG00000156110,ENSG00000109911,ENSG00000007372,ENSG00000089225,ENSG00000021645,ENSG00000128739,ENSG00000213614,ENSG00000169371,ENSG00000168904,ENSG00000188536,ENSG00000078328,ENSG00000140945…

## Sheet: Best per parent
#	t type	term ID	t group	t name	t depth	p-value (Bonferroni-adjusted)	T	Q	Q&T	Q&T/Q	Q&T/T	Q&T list
1	BP	GO:0009612	33	response to mechanical stimulus	1	0.0282	135	199	10	0.05	0.074	ENSG00000060718,ENSG00000150275,ENSG00000075891,ENSG00000051523,ENSG00000179915,ENSG00000168542,ENSG00000251322,ENSG00000181449,ENSG00000164342,ENSG00000185920
2	BP	GO:0032501	30	multicellular organismal process	1	6.53e-12	4860	199	113	0.568	0.023	ENSG00000067606,ENSG00000142611,ENSG00000116288,ENSG00000117425,ENSG00000060718,ENSG00000066279,ENSG00000081237,ENSG00000143507,ENSG00000198626,ENSG00000133019,ENSG00000162849,ENSG00000150275,ENSG00000156110,ENSG00000107779,ENSG00000075891,ENSG00000166167,ENSG00000007372,ENSG00000187240,ENSG00000149571,ENSG00000060237,ENSG00000151067,ENSG00000089225,ENSG00000100888,ENSG00000092054,ENSG00000021645…
3	BP	GO:0006357	27	regulation of transcription from RNA polymerase II promoter	1	4.75e-06	1143	199	40	0.201	0.035	ENSG00000142611,ENSG00000162599,ENSG00000198626,ENSG00000107779,ENSG00000075891,ENSG00000109911,ENSG00000007372,ENSG00000089225,ENSG00000100888,ENSG00000114062,ENSG00000166147,ENSG00000005339,ENSG00000140945,ENSG00000108557,ENSG00000196628,ENSG00000131848,ENSG00000134324,ENSG00000119888,ENSG00000082898,ENSG00000121989,ENSG00000119042,ENSG00000125845,ENSG00000114861,ENSG00000183770,ENSG00000181449…
4	BP	GO:0045893	28	positive regulation of transcription, DNA-templated	1	0.00196	894	199	30	0.151	0.034	ENSG00000142611,ENSG00000162599,ENSG00000107779,ENSG00000075891,ENSG00000166167,ENSG00000007372,ENSG00000089225,ENSG00000100888,ENSG00000114062,ENSG00000005339,ENSG00000140945,ENSG00000196628,ENSG00000134324,ENSG00000119888,ENSG00000119042,ENSG00000125845,ENSG00000114861,ENSG00000183770,ENSG00000181449,ENSG00000164342,ENSG00000049860,ENSG00000081189,ENSG00000165671,ENSG00000054598,ENSG00000124813…
5	BP	GO:1901362	20	organic cyclic compound biosynthetic process	1	0.00946	3144	199	66	0.332	0.021	ENSG00000067606,ENSG00000142611,ENSG00000116731,ENSG00000162599,ENSG00000188641,ENSG00000198626,ENSG00000156110,ENSG00000107779,ENSG00000075891,ENSG00000166167,ENSG00000109911,ENSG00000007372,ENSG00000089225,ENSG00000100888,ENSG00000114062,ENSG00000104044,ENSG00000166147,ENSG00000140443,ENSG00000005339,ENSG00000140945,ENSG00000170425,ENSG00000108557,ENSG00000196712,ENSG00000196628,ENSG00000131848…
6	BP	GO:0007178	24	transmembrane receptor protein serine/threonine kinase signaling pathway	1	0.0117	251	199	14	0.07	0.056	ENSG00000067606,ENSG00000142611,ENSG00000198626,ENSG00000107779,ENSG00000166147,ENSG00000082898,ENSG00000121989,ENSG00000168542,ENSG00000125845,ENSG00000138829,ENSG00000120149,ENSG00000124813,ENSG00000164692,ENSG00000104447
7	BP	GO:0019438	10	aromatic compound biosynthetic process	1	0.0151	3051	199	64	0.322	0.021	ENSG00000067606,ENSG00000142611,ENSG00000116731,ENSG00000162599,ENSG00000188641,ENSG00000198626,ENSG00000156110,ENSG00000107779,ENSG00000075891,ENSG00000166167,ENSG00000109911,ENSG00000007372,ENSG00000089225,ENSG00000100888,ENSG00000114062,ENSG00000104044,ENSG00000166147,ENSG00000005339,ENSG00000140945,ENSG00000170425,ENSG00000108557,ENSG00000196712,ENSG00000196628,ENSG00000131848,ENSG00000134324…
8	BP	GO:0018130	31	heterocycle biosynthetic process	1	0.0316	3050	199	63	0.317	0.021	ENSG00000067606,ENSG00000142611,ENSG00000116731,ENSG00000162599,ENSG00000188641,ENSG00000198626,ENSG00000156110,ENSG00000107779,ENSG00000075891,ENSG00000166167,ENSG00000109911,ENSG00000007372,ENSG00000089225,ENSG00000100888,ENSG00000114062,ENSG00000166147,ENSG00000005339,ENSG00000140945,ENSG00000170425,ENSG00000108557,ENSG00000196712,ENSG00000196628,ENSG00000131848,ENSG00000134324,ENSG00000119888…
9	BP	GO:0050673	22	epithelial cell proliferation	1	0.00968	247	199	14	0.07	0.057	ENSG00000107779,ENSG00000075891,ENSG00000166167,ENSG00000007372,ENSG00000140945,ENSG00000051523,ENSG00000196712,ENSG00000121989,ENSG00000125845,ENSG00000114861,ENSG00000169855,ENSG00000181449,ENSG00000081189,ENSG00000185920
10	BP	GO:0072089	19	stem cell proliferation	1	0.000347	107	199	11	0.055	0.103	ENSG00000066279,ENSG00000081237,ENSG00000107779,ENSG00000007372,ENSG00000007168,ENSG00000196712,ENSG00000119888,ENSG00000125845,ENSG00000114861,ENSG00000181449,ENSG00000106571
11	CC	GO:0043005	1	neuron projection	1	8.85e-06	576	199	27	0.136	0.047	ENSG00000133019,ENSG00000182901,ENSG00000107779,ENSG00000149571,ENSG00000151067,ENSG00000140443,ENSG00000140945,ENSG00000051523,ENSG00000007168,ENSG00000196712,ENSG00000141837,ENSG00000072071,ENSG00000179915,ENSG00000144285,ENSG00000116106,ENSG00000251322,ENSG00000134121,ENSG00000196277,ENSG00000169855,ENSG00000175161,ENSG00000152208,ENSG00000113327,ENSG00000196569,ENSG00000158528,ENSG00000174469…
12	MF	GO:0043565	2	sequence-specific DNA binding	1	0.000182	578	199	25	0.126	0.043	ENSG00000142611,ENSG00000075891,ENSG00000007372,ENSG00000089225,ENSG00000182979,ENSG00000005339,ENSG00000070366,ENSG00000196628,ENSG00000095002,ENSG00000169554,ENSG00000119042,ENSG00000196132,ENSG00000114861,ENSG00000183770,ENSG00000181449,ENSG00000151623,ENSG00000170561,ENSG00000170549,ENSG00000081189,ENSG00000120149,ENSG00000054598,ENSG00000124813,ENSG00000106571,ENSG00000130675,ENSG00000104447
13	MF	GO:0005515	11	protein binding	1	1.5e-06	6770	199	126	0.633	0.019	ENSG00000067606,ENSG00000142611,ENSG00000130762,ENSG00000116288,ENSG00000117425,ENSG00000162599,ENSG00000188641,ENSG00000060718,ENSG00000174827,ENSG00000066279,ENSG00000081237,ENSG00000198626,ENSG00000133019,ENSG00000182901,ENSG00000117020,ENSG00000162849,ENSG00000183230,ENSG00000107779,ENSG00000075891,ENSG00000166167,ENSG00000068383,ENSG00000109911,ENSG00000007372,ENSG00000110090,ENSG00000149571…
14	MF	GO:0022836	23	gated channel activity	1	0.0462	245	199	13	0.065	0.053	ENSG00000117262,ENSG00000188092,ENSG00000162687,ENSG00000198626,ENSG00000151067,ENSG00000102452,ENSG00000166664,ENSG00000141837,ENSG00000144285,ENSG00000196277,ENSG00000152208,ENSG00000113327,ENSG00000001626
15	MF	GO:0000987	34	core promoter proximal region sequence-specific DNA binding	1	0.00438	44	199	7	0.035	0.159	ENSG00000075891,ENSG00000005339,ENSG00000196628,ENSG00000081189,ENSG00000120149,ENSG00000124813,ENSG00000106571
16	co	CORUM:3043	32	BMP2-BRIA complex	1	0.05	3	199	2	0.01	0.667	ENSG00000107779,ENSG00000125845
17	co	CORUM:1045	26	Snurportin-CRM1-RanGTP complex	1	0.05	3	199	2	0.01	0.667	ENSG00000169371,ENSG00000082898
18	co	CORUM:2226	18	MutS-alpha-PK-zeta complex	1	0.05	3	199	2	0.01	0.667	ENSG00000067606,ENSG00000095002
19	co	CORUM:5264	25	TCF4-CTNNB1-CREBBP complex	1	0.0168	2	199	2	0.01	1	ENSG00000005339,ENSG00000196628
20	co	CORUM:5837	12	PPD complex	1	0.05	3	199	2	0.01	0.667	ENSG00000116288,ENSG00000185345
21	co	CORUM:2803	15	PAX6-SOX2 DNA-protein complex	1	0.0168	2	199	2	0.01	1	ENSG00000007372,ENSG00000181449
22	hp	HP:0000001	4	All	1	1.49e-31	2356	199	102	0.513	0.043	ENSG00000142611,ENSG00000116288,ENSG00000117425,ENSG00000188641,ENSG00000060718,ENSG00000066279,ENSG00000081237,ENSG00000198626,ENSG00000133019,ENSG00000117020,ENSG00000150275,ENSG00000183230,ENSG00000156110,ENSG00000107779,ENSG00000075891,ENSG00000166167,ENSG00000007372,ENSG00000110090,ENSG00000187240,ENSG00000149571,ENSG00000060237,ENSG00000151067,ENSG00000089225,ENSG00000123066,ENSG00000102452…
23	hp	HP:0000089	5	Renal hypoplasia	1	0.0146	22	199	5	0.025	0.227	ENSG00000075891,ENSG00000196159,ENSG00000164190,ENSG00000106571,ENSG00000171316
24	ke	KEGG:00000	21	KEGG pathways	1	0.00603	5363	199	93	0.467	0.017	ENSG00000067606,ENSG00000116288,ENSG00000117425,ENSG00000184005,ENSG00000188641,ENSG00000060718,ENSG00000081237,ENSG00000143507,ENSG00000198626,ENSG00000133019,ENSG00000117020,ENSG00000183230,ENSG00000156110,ENSG00000107779,ENSG00000166167,ENSG00000068383,ENSG00000214026,ENSG00000007372,ENSG00000110090,ENSG00000187240,ENSG00000151067,ENSG00000123066,ENSG00000100888,ENSG00000092054,ENSG00000100592…
25	mi	MI:hsa-miR-223	16	MI:hsa-miR-223	1	0.05	527	199	15	0.075	0.028	ENSG00000162599,ENSG00000143507,ENSG00000128731,ENSG00000140743,ENSG00000161533,ENSG00000130158,ENSG00000119888,ENSG00000095002,ENSG00000121989,ENSG00000144285,ENSG00000196132,ENSG00000164342,ENSG00000113100,ENSG00000145979,ENSG00000029534
26	re	REAC:201648	17	An anchoring protein, Endofin, recruits R-Smad1/5/8	1	0.05	9	199	3	0.015	0.333	ENSG00000107779,ENSG00000121989,ENSG00000125845
27	re	REAC:201476	14	Activated type I receptor phosphorylates R-Smad1/5/8 directly	1	0.05	9	199	3	0.015	0.333	ENSG00000107779,ENSG00000121989,ENSG00000125845
28	re	REAC:201453	29	Phospho-R-Smad1/5/8 dissociates from the receptor complex	1	0.05	9	199	3	0.015	0.333	ENSG00000107779,ENSG00000121989,ENSG00000125845
29	re	REAC:201443	6	Type II receptor phosphorylates type I receptor	1	0.0122	6	199	3	0.015	0.5	ENSG00000107779,ENSG00000121989,ENSG00000125845
30	re	REAC:201457	9	BMP2 binds to the receptor complex	1	0.0122	6	199	3	0.015	0.5	ENSG00000107779,ENSG00000121989,ENSG00000125845
31	re	REAC:201821	8	I-Smad binds to type I receptor, preventing Smad1/5/8 from being activated	1	0.05	9	199	3	0.015	0.333	ENSG00000107779,ENSG00000121989,ENSG00000125845
32	tf	TF:M00190_3	7	Factor: C/EBP; motif: NNATTGCNNAANNN; match class: 3	1	0.05	3513	199	66	0.332	0.019	ENSG00000116731,ENSG00000162599,ENSG00000184005,ENSG00000060718,ENSG00000174827,ENSG00000152042,ENSG00000080910,ENSG00000081237,ENSG00000143507,ENSG00000077585,ENSG00000198626,ENSG00000185420,ENSG00000150275,ENSG00000156110,ENSG00000109911,ENSG00000007372,ENSG00000089225,ENSG00000021645,ENSG00000128739,ENSG00000213614,ENSG00000169371,ENSG00000168904,ENSG00000188536,ENSG00000078328,ENSG00000140945…
33
34
35
36
37
38
39
40
41
42
43
44
45
46
47
48
