# Supplementary material for: Dosage sensitivity is a major determinant of human copy number variant pathogenicity
Source: Nat Commun. 2017 Feb 8;8:14366. doi: 10.1038/ncomms14366 (PMC5309798; doi:10.1038/ncomms14366)
Supplement: Supplementary Data 3 — Genes with conserved copy number across mammalians [file ncomms14366-s4.xlsx]

## Sheet: Genes conserved across mammals
Ensembl Gene ID	Associated Gene Name	Description	Ohnolog	Dev gene	CNVR	CNV Peak	Chromosome
ENSG00000000005	TNMD	tenomodulin [Source:HGNC Symbol;Acc:17757]	No	Yes			chrX
ENSG00000000457	SCYL3	SCY1-like 3 (S. cerevisiae) [Source:HGNC Symbol;Acc:19285]	No	No	Pathogenic	None	chr1
ENSG00000000460	C1orf112	chromosome 1 open reading frame 112 [Source:HGNC Symbol;Acc:25565]	No	No	Pathogenic	Pathogenic	chr1
ENSG00000000938	FGR	feline Gardner-Rasheed sarcoma viral oncogene homolog [Source:HGNC Symbol;Acc:3697]	Yes	No	Pathogenic	Pathogenic	chr1
ENSG00000001084	GCLC	glutamate-cysteine ligase, catalytic subunit [Source:HGNC Symbol;Acc:4311]	No	No	Pathogenic	None	chr6
ENSG00000001460	STPG1	sperm-tail PG-rich repeat containing 1 [Source:HGNC Symbol;Acc:28070]	No	No	Pathogenic	None	chr1
ENSG00000001461	NIPAL3	NIPA-like domain containing 3 [Source:HGNC Symbol;Acc:25233]	Yes	No	Pathogenic	None	chr1
ENSG00000001497	LAS1L	LAS1-like (S. cerevisiae) [Source:HGNC Symbol;Acc:25726]	No	No			chrX
ENSG00000001617	SEMA3F	sema domain, immunoglobulin domain (Ig), short basic domain, secreted, (semaphorin) 3F [Source:HGNC Symbol;Acc:10728]	Yes	Yes	Pathogenic	Pathogenic	chr3
ENSG00000001631	KRIT1	KRIT1, ankyrin repeat containing [Source:HGNC Symbol;Acc:1573]	No	Yes	Pathogenic	None	chr7
ENSG00000002330	BAD	BCL2-associated agonist of cell death [Source:HGNC Symbol;Acc:936]	No	No	None	None	chr11
ENSG00000002549	LAP3	leucine aminopeptidase 3 [Source:HGNC Symbol;Acc:18449]	No	No	Pathogenic	None	chr4
ENSG00000002587	HS3ST1	heparan sulfate (glucosamine) 3-O-sulfotransferase 1 [Source:HGNC Symbol;Acc:5194]	No	No	Pathogenic	None	chr4
ENSG00000002745	WNT16	wingless-type MMTV integration site family, member 16 [Source:HGNC Symbol;Acc:16267]	No	Yes	Pathogenic	None	chr7
ENSG00000002746	HECW1	HECT, C2 and WW domain containing E3 ubiquitin protein ligase 1 [Source:HGNC Symbol;Acc:22195]	Yes	No	Pathogenic	None	chr7
ENSG00000002919	SNX11	sorting nexin 11 [Source:HGNC Symbol;Acc:14975]	Yes	No	Pathogenic	None	chr17
ENSG00000003137	CYP26B1	cytochrome P450, family 26, subfamily B, polypeptide 1 [Source:HGNC Symbol;Acc:20581]	Yes	Yes	None	None	chr2
ENSG00000003249	DBNDD1	dysbindin (dystrobrevin binding protein 1) domain containing 1 [Source:HGNC Symbol;Acc:28455]	No	No	Pathogenic	None	chr16
ENSG00000003509	NDUFAF7	NADH dehydrogenase (ubiquinone) complex I, assembly factor 7 [Source:HGNC Symbol;Acc:28816]	No	No	Pathogenic	None	chr2
ENSG00000003756	RBM5	RNA binding motif protein 5 [Source:HGNC Symbol;Acc:9902]	Yes	No	Pathogenic	Pathogenic	chr3
ENSG00000003987	MTMR7	myotubularin related protein 7 [Source:HGNC Symbol;Acc:7454]	Yes	No	Pathogenic	None	chr8
ENSG00000003989	SLC7A2	solute carrier family 7 (cationic amino acid transporter, y+ system), member 2 [Source:HGNC Symbol;Acc:11060]	Yes	No	Pathogenic	None	chr8
ENSG00000004059	ARF5	ADP-ribosylation factor 5 [Source:HGNC Symbol;Acc:658]	Yes	No	Pathogenic	None	chr7
ENSG00000004478	FKBP4	FK506 binding protein 4, 59kDa [Source:HGNC Symbol;Acc:3720]	Yes	Yes	Pathogenic	None	chr12
ENSG00000004487	KDM1A	lysine (K)-specific demethylase 1A [Source:HGNC Symbol;Acc:29079]	No	Yes	None	None	chr1
ENSG00000004534	RBM6	RNA binding motif protein 6 [Source:HGNC Symbol;Acc:9903]	Yes	No	Pathogenic	Pathogenic	chr3
ENSG00000004660	CAMKK1	calcium/calmodulin-dependent protein kinase kinase 1, alpha [Source:HGNC Symbol;Acc:1469]	Yes	No	Pathogenic	None	chr17
ENSG00000004776	HSPB6	heat shock protein, alpha-crystallin-related, B6 [Source:HGNC Symbol;Acc:26511]	Yes	No	None	None	chr19
ENSG00000004799	PDK4	pyruvate dehydrogenase kinase, isozyme 4 [Source:HGNC Symbol;Acc:8812]	Yes	No	Pathogenic	None	chr7
ENSG00000004838	ZMYND10	zinc finger, MYND-type containing 10 [Source:HGNC Symbol;Acc:19412]	No	Yes	Pathogenic	Pathogenic	chr3
ENSG00000004846	ABCB5	ATP-binding cassette, sub-family B (MDR/TAP), member 5 [Source:HGNC Symbol;Acc:46]	Yes	No	Pathogenic	None	chr7
ENSG00000004864	SLC25A13	solute carrier family 25 (aspartate/glutamate carrier), member 13 [Source:HGNC Symbol;Acc:10983]	Yes	No	Pathogenic	Pathogenic	chr7
ENSG00000004866	ST7	suppression of tumorigenicity 7 [Source:HGNC Symbol;Acc:11351]	Yes	No	Pathogenic	None	chr7
ENSG00000004939	SLC4A1	solute carrier family 4 (anion exchanger), member 1 (Diego blood group) [Source:HGNC Symbol;Acc:11027]	Yes	No	Pathogenic	Pathogenic	chr17
ENSG00000004948	CALCR	calcitonin receptor [Source:HGNC Symbol;Acc:1440]	Yes	Yes	Pathogenic	None	chr7
ENSG00000004961	HCCS	holocytochrome c synthase [Source:HGNC Symbol;Acc:4837]	No	Yes			chrX
ENSG00000004975	DVL2	dishevelled segment polarity protein 2 [Source:HGNC Symbol;Acc:3086]	Yes	Yes	Pathogenic	None	chr17
ENSG00000005102	MEOX1	mesenchyme homeobox 1 [Source:HGNC Symbol;Acc:7013]	Yes	Yes	Pathogenic	None	chr17
ENSG00000005108	THSD7A	thrombospondin, type I, domain containing 7A [Source:HGNC Symbol;Acc:22207]	Yes	Yes	Pathogenic	None	chr7
ENSG00000005175	RPAP3	RNA polymerase II associated protein 3 [Source:HGNC Symbol;Acc:26151]	No	No	None	None	chr12
ENSG00000005187	ACSM3	acyl-CoA synthetase medium-chain family member 3 [Source:HGNC Symbol;Acc:10522]	Yes	No	None	None	chr16
ENSG00000005189	AC004381.6	Putative RNA exonuclease NEF-sp [Source:UniProtKB/Swiss-Prot;Acc:Q96IC2]	No	No	None	None	chr16
ENSG00000005238	FAM214B	family with sequence similarity 214, member B [Source:HGNC Symbol;Acc:25666]	No	No	Pathogenic	None	chr9
ENSG00000005243	COPZ2	coatomer protein complex, subunit zeta 2 [Source:HGNC Symbol;Acc:19356]	Yes	No	Pathogenic	None	chr17
ENSG00000005249	PRKAR2B	protein kinase, cAMP-dependent, regulatory, type II, beta [Source:HGNC Symbol;Acc:9392]	Yes	No	Pathogenic	None	chr7
ENSG00000005339	CREBBP	CREB binding protein [Source:HGNC Symbol;Acc:2348]	Yes	Yes	Pathogenic	Pathogenic	chr16
ENSG00000005379	BZRAP1	benzodiazepine receptor (peripheral) associated protein 1 [Source:HGNC Symbol;Acc:16831]	Yes	No	Pathogenic	None	chr17
ENSG00000005381	MPO	myeloperoxidase [Source:HGNC Symbol;Acc:7218]	No	Yes	Pathogenic	None	chr17
ENSG00000005436	GCFC2	GC-rich sequence DNA-binding factor 2 [Source:HGNC Symbol;Acc:1317]	No	No	None	None	chr2
ENSG00000005469	CROT	carnitine O-octanoyltransferase [Source:HGNC Symbol;Acc:2366]	No	No	Pathogenic	None	chr7
ENSG00000005483	KMT2E	lysine (K)-specific methyltransferase 2E [Source:HGNC Symbol;Acc:18541]	Yes	Yes	Pathogenic	Pathogenic	chr7
ENSG00000005486	RHBDD2	rhomboid domain containing 2 [Source:HGNC Symbol;Acc:23082]	No	No	Pathogenic	Pathogenic	chr7
ENSG00000005700	IBTK	inhibitor of Bruton agammaglobulinemia tyrosine kinase [Source:HGNC Symbol;Acc:17853]	No	No	None	None	chr6
ENSG00000005810	MYCBP2	MYC binding protein 2, E3 ubiquitin protein ligase [Source:HGNC Symbol;Acc:23386]	No	Yes	Pathogenic	None	chr13
ENSG00000005812	FBXL3	F-box and leucine-rich repeat protein 3 [Source:HGNC Symbol;Acc:13599]	No	No	Pathogenic	None	chr13
ENSG00000005844	ITGAL	integrin, alpha L (antigen CD11A (p180), lymphocyte function-associated antigen 1; alpha polypeptide) [Source:HGNC Symbol;Acc:6148]	Yes	No	Pathogenic	None	chr16
ENSG00000005882	PDK2	pyruvate dehydrogenase kinase, isozyme 2 [Source:HGNC Symbol;Acc:8810]	Yes	No	Pathogenic	Pathogenic	chr17
ENSG00000005884	ITGA3	integrin, alpha 3 (antigen CD49C, alpha 3 subunit of VLA-3 receptor) [Source:HGNC Symbol;Acc:6139]	Yes	Yes	Pathogenic	Pathogenic	chr17
ENSG00000005955	GGNBP2	gametogenetin binding protein 2 [Source:HGNC Symbol;Acc:19357]	No	Yes	Both	Benign	chr17
ENSG00000005981	ASB4	ankyrin repeat and SOCS box containing 4 [Source:HGNC Symbol;Acc:16009]	No	No	Pathogenic	None	chr7
ENSG00000006025	OSBPL7	oxysterol binding protein-like 7 [Source:HGNC Symbol;Acc:16387]	Yes	No	Pathogenic	None	chr17
ENSG00000006042	TMEM98	transmembrane protein 98 [Source:HGNC Symbol;Acc:24529]	No	No	None	None	chr17
ENSG00000006071	ABCC8	ATP-binding cassette, sub-family C (CFTR/MRP), member 8 [Source:HGNC Symbol;Acc:59]	Yes	No	None	None	chr11
ENSG00000006116	CACNG3	calcium channel, voltage-dependent, gamma subunit 3 [Source:HGNC Symbol;Acc:1407]	Yes	No	Pathogenic	None	chr16
ENSG00000006118	TMEM132A	transmembrane protein 132A [Source:HGNC Symbol;Acc:31092]	Yes	No	None	None	chr11
ENSG00000006128	TAC1	tachykinin, precursor 1 [Source:HGNC Symbol;Acc:11517]	No	No	Pathogenic	None	chr7
ENSG00000006194	ZNF263	zinc finger protein 263 [Source:HGNC Symbol;Acc:13056]	No	No	Pathogenic	None	chr16
ENSG00000006210	CX3CL1	chemokine (C-X3-C motif) ligand 1 [Source:HGNC Symbol;Acc:10647]	No	Yes	Pathogenic	None	chr16
ENSG00000006327	TNFRSF12A	tumor necrosis factor receptor superfamily, member 12A [Source:HGNC Symbol;Acc:18152]	No	Yes	Pathogenic	Pathogenic	chr16
ENSG00000006432	MAP3K9	mitogen-activated protein kinase kinase kinase 9 [Source:HGNC Symbol;Acc:6861]	Yes	No	None	None	chr14
ENSG00000006453	BAIAP2L1	BAI1-associated protein 2-like 1 [Source:HGNC Symbol;Acc:21649]	Yes	No	Pathogenic	None	chr7
ENSG00000006459	KDM7A	lysine (K)-specific demethylase 7A [Source:HGNC Symbol;Acc:22224]	Yes	Yes	Pathogenic	None	chr7
ENSG00000006555	TTC22	tetratricopeptide repeat domain 22 [Source:HGNC Symbol;Acc:26067]	No	No	Pathogenic	None	chr1
ENSG00000006607	FARP2	FERM, RhoGEF and pleckstrin domain protein 2 [Source:HGNC Symbol;Acc:16460]	Yes	Yes	Both	Pathogenic	chr2
ENSG00000006611	USH1C	Usher syndrome 1C (autosomal recessive, severe) [Source:HGNC Symbol;Acc:12597]	No	Yes	None	None	chr11
ENSG00000006740	ARHGAP44	Rho GTPase activating protein 44 [Source:HGNC Symbol;Acc:29096]	Yes	No	Pathogenic	None	chr17
ENSG00000006744	ELAC2	elaC ribonuclease Z 2 [Source:HGNC Symbol;Acc:14198]	No	No	Pathogenic	None	chr17
ENSG00000006831	ADIPOR2	adiponectin receptor 2 [Source:HGNC Symbol;Acc:24041]	Yes	Yes	Pathogenic	Pathogenic	chr12
ENSG00000006837	CDKL3	cyclin-dependent kinase-like 3 [Source:HGNC Symbol;Acc:15483]	Yes	No	Pathogenic	Pathogenic	chr5
ENSG00000007062	PROM1	prominin 1 [Source:HGNC Symbol;Acc:9454]	Yes	Yes	Pathogenic	None	chr4
ENSG00000007202	KIAA0100	KIAA0100 [Source:HGNC Symbol;Acc:28960]	No	No	Benign	Benign	chr17
ENSG00000007312	CD79B	CD79b molecule, immunoglobulin-associated beta [Source:HGNC Symbol;Acc:1699]	No	No	Pathogenic	None	chr17
ENSG00000007314	SCN4A	sodium channel, voltage-gated, type IV, alpha subunit [Source:HGNC Symbol;Acc:10591]	Yes	No	Pathogenic	None	chr17
ENSG00000007341	ST7L	suppression of tumorigenicity 7 like [Source:HGNC Symbol;Acc:18441]	Yes	No	Pathogenic	None	chr1
ENSG00000007350	TKTL1	transketolase-like 1 [Source:HGNC Symbol;Acc:11835]	Yes	No			chrX
ENSG00000007392	LUC7L	LUC7-like (S. cerevisiae) [Source:HGNC Symbol;Acc:6723]	No	No	Pathogenic	None	chr16
ENSG00000007402	CACNA2D2	calcium channel, voltage-dependent, alpha 2/delta subunit 2 [Source:HGNC Symbol;Acc:1400]	Yes	Yes	Pathogenic	Pathogenic	chr3
ENSG00000007541	PIGQ	phosphatidylinositol glycan anchor biosynthesis, class Q [Source:HGNC Symbol;Acc:14135]	No	No	Both	Pathogenic	chr16
ENSG00000007545	CRAMP1L	Crm, cramped-like (Drosophila) [Source:HGNC Symbol;Acc:14122]	No	No	Pathogenic	None	chr16
ENSG00000007866	TEAD3	TEA domain family member 3 [Source:HGNC Symbol;Acc:11716]	Yes	No	None	None	chr6
ENSG00000007923	DNAJC11	DnaJ (Hsp40) homolog, subfamily C, member 11 [Source:HGNC Symbol;Acc:25570]	No	No	Pathogenic	None	chr1
ENSG00000007933	FMO3	flavin containing monooxygenase 3 [Source:HGNC Symbol;Acc:3771]	No	No	Pathogenic	Pathogenic	chr1
ENSG00000008018	PSMB1	proteasome (prosome, macropain) subunit, beta type, 1 [Source:HGNC Symbol;Acc:9537]	No	No	Both	Both	chr6
ENSG00000008083	JARID2	jumonji, AT rich interactive domain 2 [Source:HGNC Symbol;Acc:6196]	No	Yes	Pathogenic	None	chr6
ENSG00000008086	CDKL5	cyclin-dependent kinase-like 5 [Source:HGNC Symbol;Acc:11411]	No	Yes			chrX
ENSG00000008118	CAMK1G	calcium/calmodulin-dependent protein kinase IG [Source:HGNC Symbol;Acc:14585]	Yes	No	Pathogenic	Pathogenic	chr1
ENSG00000008197	TFAP2D	transcription factor AP-2 delta (activating enhancer binding protein 2 delta) [Source:HGNC Symbol;Acc:15581]	Yes	Yes	Pathogenic	None	chr6
ENSG00000008226	DLEC1	deleted in lung and esophageal cancer 1 [Source:HGNC Symbol;Acc:2899]	No	No	Pathogenic	None	chr3
ENSG00000008277	ADAM22	ADAM metallopeptidase domain 22 [Source:HGNC Symbol;Acc:201]	Yes	Yes	Pathogenic	None	chr7
ENSG00000008294	SPAG9	sperm associated antigen 9 [Source:HGNC Symbol;Acc:14524]	Yes	Yes	Pathogenic	None	chr17
ENSG00000008300	CELSR3	cadherin, EGF LAG seven-pass G-type receptor 3 [Source:HGNC Symbol;Acc:3230]	Yes	Yes	Pathogenic	None	chr3
ENSG00000008323	PLEKHG6	pleckstrin homology domain containing, family G (with RhoGef domain) member 6 [Source:HGNC Symbol;Acc:25562]	No	No	Pathogenic	None	chr12
ENSG00000008405	CRY1	cryptochrome 1 (photolyase-like) [Source:HGNC Symbol;Acc:2384]	Yes	No	Pathogenic	Pathogenic	chr12
ENSG00000008441	NFIX	nuclear factor I/X (CCAAT-binding transcription factor) [Source:HGNC Symbol;Acc:7788]	Yes	Yes	Pathogenic	Pathogenic	chr19
ENSG00000008513	ST3GAL1	ST3 beta-galactoside alpha-2,3-sialyltransferase 1 [Source:HGNC Symbol;Acc:10862]	Yes	No	Pathogenic	Pathogenic	chr8
ENSG00000008710	PKD1	polycystic kidney disease 1 (autosomal dominant) [Source:HGNC Symbol;Acc:9008]	No	Yes	Pathogenic	None	chr16
ENSG00000008869	HEATR5B	HEAT repeat containing 5B [Source:HGNC Symbol;Acc:29273]	Yes	No	Pathogenic	None	chr2
ENSG00000009307	CSDE1	cold shock domain containing E1, RNA-binding [Source:HGNC Symbol;Acc:29905]	No	Yes	Pathogenic	None	chr1
ENSG00000009335	UBE3C	ubiquitin protein ligase E3C [Source:HGNC Symbol;Acc:16803]	No	No	Both	Pathogenic	chr7
ENSG00000009765	IYD	iodotyrosine deiodinase [Source:HGNC Symbol;Acc:21071]	No	No	Pathogenic	Pathogenic	chr6
ENSG00000009780	FAM76A	family with sequence similarity 76, member A [Source:HGNC Symbol;Acc:28530]	Yes	No	Pathogenic	None	chr1
ENSG00000009790	TRAF3IP3	TRAF3 interacting protein 3 [Source:HGNC Symbol;Acc:30766]	No	No	Pathogenic	Pathogenic	chr1
ENSG00000009830	POMT2	protein-O-mannosyltransferase 2 [Source:HGNC Symbol;Acc:19743]	No	No	Pathogenic	Pathogenic	chr14
ENSG00000009844	VTA1	vesicle (multivesicular body) trafficking 1 [Source:HGNC Symbol;Acc:20954]	No	No	None	None	chr6
ENSG00000009954	BAZ1B	bromodomain adjacent to zinc finger domain, 1B [Source:HGNC Symbol;Acc:961]	No	Yes	Pathogenic	None	chr7
ENSG00000010017	RANBP9	RAN binding protein 9 [Source:HGNC Symbol;Acc:13727]	Yes	Yes	Pathogenic	Pathogenic	chr6
ENSG00000010072	SPRTN	SprT-like N-terminal domain [Source:HGNC Symbol;Acc:25356]	No	No	Pathogenic	None	chr1
ENSG00000010219	DYRK4	dual-specificity tyrosine-(Y)-phosphorylation regulated kinase 4 [Source:HGNC Symbol;Acc:3095]	No	No	Pathogenic	None	chr12
ENSG00000010256	UQCRC1	ubiquinol-cytochrome c reductase core protein I [Source:HGNC Symbol;Acc:12585]	Yes	No	Pathogenic	None	chr3
ENSG00000010270	STARD3NL	STARD3 N-terminal like [Source:HGNC Symbol;Acc:19169]	Yes	No	Pathogenic	None	chr7
ENSG00000010282	HHATL	hedgehog acyltransferase-like [Source:HGNC Symbol;Acc:13242]	Yes	No	None	None	chr3
ENSG00000010292	NCAPD2	non-SMC condensin I complex, subunit D2 [Source:HGNC Symbol;Acc:24305]	No	No	Pathogenic	None	chr12
ENSG00000010295	IFFO1	intermediate filament family orphan 1 [Source:HGNC Symbol;Acc:24970]	No	No	Pathogenic	None	chr12
ENSG00000010318	PHF7	PHD finger protein 7 [Source:HGNC Symbol;Acc:18458]	No	No	Pathogenic	None	chr3
ENSG00000010319	SEMA3G	sema domain, immunoglobulin domain (Ig), short basic domain, secreted, (semaphorin) 3G [Source:HGNC Symbol;Acc:30400]	Yes	Yes	Pathogenic	None	chr3
ENSG00000010322	NISCH	nischarin [Source:HGNC Symbol;Acc:18006]	No	No	Pathogenic	None	chr3
ENSG00000010327	STAB1	stabilin 1 [Source:HGNC Symbol;Acc:18628]	Yes	No	Pathogenic	None	chr3
ENSG00000010361	FUZ	fuzzy planar cell polarity protein [Source:HGNC Symbol;Acc:26219]	No	Yes	None	None	chr19
ENSG00000010379	SLC6A13	solute carrier family 6 (neurotransmitter transporter), member 13 [Source:HGNC Symbol;Acc:11046]	Yes	No	Both	None	chr12
ENSG00000010803	SCMH1	sex comb on midleg homolog 1 (Drosophila) [Source:HGNC Symbol;Acc:19003]	Yes	Yes	Pathogenic	None	chr1
ENSG00000010810	FYN	FYN oncogene related to SRC, FGR, YES [Source:HGNC Symbol;Acc:4037]	Yes	Yes	Pathogenic	None	chr6
ENSG00000010818	HIVEP2	human immunodeficiency virus type I enhancer binding protein 2 [Source:HGNC Symbol;Acc:4921]	Yes	No	None	None	chr6
ENSG00000010932	FMO1	flavin containing monooxygenase 1 [Source:HGNC Symbol;Acc:3769]	No	No	Pathogenic	Pathogenic	chr1
ENSG00000011007	TCEB3	transcription elongation factor B (SIII), polypeptide 3 (110kDa, elongin A) [Source:HGNC Symbol;Acc:11620]	No	No	None	None	chr1
ENSG00000011009	LYPLA2	lysophospholipase II [Source:HGNC Symbol;Acc:6738]	Yes	No	None	None	chr1
ENSG00000011021	CLCN6	chloride channel, voltage-sensitive 6 [Source:HGNC Symbol;Acc:2024]	No	No	Pathogenic	None	chr1
ENSG00000011028	MRC2	mannose receptor, C type 2 [Source:HGNC Symbol;Acc:16875]	Yes	No	Pathogenic	None	chr17
ENSG00000011143	MKS1	Meckel syndrome, type 1 [Source:HGNC Symbol;Acc:7121]	No	Yes	Pathogenic	None	chr17
ENSG00000011198	ABHD5	abhydrolase domain containing 5 [Source:HGNC Symbol;Acc:21396]	Yes	Yes	None	None	chr3
ENSG00000011258	MBTD1	mbt domain containing 1 [Source:HGNC Symbol;Acc:19866]	Yes	Yes	Pathogenic	None	chr17
ENSG00000011295	TTC19	tetratricopeptide repeat domain 19 [Source:HGNC Symbol;Acc:26006]	No	No	Pathogenic	None	chr17
ENSG00000011332	DPF1	D4, zinc and double PHD fingers family 1 [Source:HGNC Symbol;Acc:20225]	Yes	Yes	Pathogenic	None	chr19
ENSG00000011347	SYT7	synaptotagmin VII [Source:HGNC Symbol;Acc:11514]	No	No	None	None	chr11
ENSG00000011405	PIK3C2A	phosphatidylinositol-4-phosphate 3-kinase, catalytic subunit type 2 alpha [Source:HGNC Symbol;Acc:8971]	Yes	No	None	None	chr11
ENSG00000011422	PLAUR	plasminogen activator, urokinase receptor [Source:HGNC Symbol;Acc:9053]	No	No	None	None	chr19
ENSG00000011451	WIZ	widely interspaced zinc finger motifs [Source:HGNC Symbol;Acc:30917]	No	No	Pathogenic	None	chr19
ENSG00000011454	RABGAP1	RAB GTPase activating protein 1 [Source:HGNC Symbol;Acc:17155]	Yes	No	Pathogenic	Pathogenic	chr9
ENSG00000011465	DCN	decorin [Source:HGNC Symbol;Acc:2705]	No	Yes	None	None	chr12
ENSG00000011478	QPCTL	glutaminyl-peptide cyclotransferase-like [Source:HGNC Symbol;Acc:25952]	Yes	No	Pathogenic	None	chr19
ENSG00000011485	PPP5C	protein phosphatase 5, catalytic subunit [Source:HGNC Symbol;Acc:9322]	No	No	Pathogenic	None	chr19
ENSG00000011523	CEP68	centrosomal protein 68kDa [Source:HGNC Symbol;Acc:29076]	No	No	Pathogenic	None	chr2
ENSG00000011600	TYROBP	TYRO protein tyrosine kinase binding protein [Source:HGNC Symbol;Acc:12449]	No	Yes	None	None	chr19
ENSG00000012048	BRCA1	breast cancer 1, early onset [Source:HGNC Symbol;Acc:1100]	No	Yes	Pathogenic	None	chr17
ENSG00000012061	ERCC1	excision repair cross-complementing rodent repair deficiency, complementation group 1 (includes overlapping antisense sequence) [Source:HGNC Symbol;Acc:3433]	No	Yes	Pathogenic	None	chr19
ENSG00000012124	CD22	CD22 molecule [Source:HGNC Symbol;Acc:1643]	No	No	None	None	chr19
ENSG00000012223	LTF	lactotransferrin [Source:HGNC Symbol;Acc:6720]	Yes	Yes	Pathogenic	None	chr3
ENSG00000012232	EXTL3	exostosin-like glycosyltransferase 3 [Source:HGNC Symbol;Acc:3518]	No	No	Pathogenic	None	chr8
ENSG00000012504	NR1H4	nuclear receptor subfamily 1, group H, member 4 [Source:HGNC Symbol;Acc:7967]	No	Yes	None	None	chr12
ENSG00000012660	ELOVL5	ELOVL fatty acid elongase 5 [Source:HGNC Symbol;Acc:21308]	Yes	No	Pathogenic	None	chr6
ENSG00000012779	ALOX5	arachidonate 5-lipoxygenase [Source:HGNC Symbol;Acc:435]	Yes	No	Pathogenic	None	chr10
ENSG00000012963	UBR7	ubiquitin protein ligase E3 component n-recognin 7 (putative) [Source:HGNC Symbol;Acc:20344]	No	No	Pathogenic	Pathogenic	chr14
ENSG00000013016	EHD3	EH-domain containing 3 [Source:HGNC Symbol;Acc:3244]	Yes	No	None	None	chr2
ENSG00000013293	SLC7A14	solute carrier family 7, member 14 [Source:HGNC Symbol;Acc:29326]	Yes	No	Pathogenic	None	chr3
ENSG00000013297	CLDN11	claudin 11 [Source:HGNC Symbol;Acc:8514]	No	Yes	Pathogenic	None	chr3
ENSG00000013364	MVP	major vault protein [Source:HGNC Symbol;Acc:7531]	No	No	Both	None	chr16
ENSG00000013374	NUB1	negative regulator of ubiquitin-like proteins 1 [Source:HGNC Symbol;Acc:17623]	No	No	Pathogenic	None	chr7
ENSG00000013375	PGM3	phosphoglucomutase 3 [Source:HGNC Symbol;Acc:8907]	No	Yes	Pathogenic	None	chr6
ENSG00000013523	ANGEL1	angel homolog 1 (Drosophila) [Source:HGNC Symbol;Acc:19961]	Yes	No	Pathogenic	Pathogenic	chr14
ENSG00000013573	DDX11	DEAD/H (Asp-Glu-Ala-Asp/His) box helicase 11 [Source:HGNC Symbol;Acc:2736]	No	No	Pathogenic	None	chr12
ENSG00000013588	GPRC5A	G protein-coupled receptor, family C, group 5, member A [Source:HGNC Symbol;Acc:9836]	No	No	Pathogenic	Pathogenic	chr12
ENSG00000014138	POLA2	polymerase (DNA directed), alpha 2, accessory subunit [Source:HGNC Symbol;Acc:30073]	No	No	None	None	chr11
ENSG00000014216	CAPN1	calpain 1, (mu/I) large subunit [Source:HGNC Symbol;Acc:1476]	Yes	No	None	None	chr11
ENSG00000014257	ACPP	acid phosphatase, prostate [Source:HGNC Symbol;Acc:125]	Yes	No	Pathogenic	None	chr3
ENSG00000014824	SLC30A9	solute carrier family 30 (zinc transporter), member 9 [Source:HGNC Symbol;Acc:1329]	No	No	Pathogenic	None	chr4
ENSG00000014914	MTMR11	myotubularin related protein 11 [Source:HGNC Symbol;Acc:24307]	Yes	No	Pathogenic	None	chr1
ENSG00000014919	COX15	cytochrome c oxidase assembly homolog 15 (yeast) [Source:HGNC Symbol;Acc:2263]	No	No	Pathogenic	None	chr10
ENSG00000015413	DPEP1	dipeptidase 1 (renal) [Source:HGNC Symbol;Acc:3002]	Yes	No	Both	Benign	chr16
ENSG00000015475	BID	BH3 interacting domain death agonist [Source:HGNC Symbol;Acc:1050]	No	Yes	Pathogenic	None	chr22
ENSG00000015520	NPC1L1	NPC1-like 1 [Source:HGNC Symbol;Acc:7898]	Yes	No	Both	Benign	chr7
ENSG00000015532	XYLT2	xylosyltransferase II [Source:HGNC Symbol;Acc:15517]	Yes	No	Pathogenic	None	chr17
ENSG00000016082	ISL1	ISL LIM homeobox 1 [Source:HGNC Symbol;Acc:6132]	Yes	Yes	Pathogenic	None	chr5
ENSG00000016391	CHDH	choline dehydrogenase [Source:HGNC Symbol;Acc:24288]	No	No	Pathogenic	None	chr3
ENSG00000016402	IL20RA	interleukin 20 receptor, alpha [Source:HGNC Symbol;Acc:6003]	No	No	Pathogenic	None	chr6
ENSG00000016490	CLCA1	chloride channel accessory 1 [Source:HGNC Symbol;Acc:2015]	No	No	Pathogenic	Pathogenic	chr1
ENSG00000016864	GLT8D1	glycosyltransferase 8 domain containing 1 [Source:HGNC Symbol;Acc:24870]	Yes	No	Pathogenic	None	chr3
ENSG00000017373	SRCIN1	SRC kinase signaling inhibitor 1 [Source:HGNC Symbol;Acc:29506]	Yes	Yes	None	None	chr17
ENSG00000017427	IGF1	insulin-like growth factor 1 (somatomedin C) [Source:HGNC Symbol;Acc:5464]	No	Yes	Pathogenic	None	chr12
ENSG00000017483	SLC38A5	solute carrier family 38, member 5 [Source:HGNC Symbol;Acc:18070]	Yes	No			chrX
ENSG00000017621	MAGIX	MAGI family member, X-linked [Source:HGNC Symbol;Acc:30006]	No	No			chrX
ENSG00000018189	RUFY3	RUN and FYVE domain containing 3 [Source:HGNC Symbol;Acc:30285]	Yes	Yes	Pathogenic	None	chr4
ENSG00000018236	CNTN1	contactin 1 [Source:HGNC Symbol;Acc:2171]	Yes	Yes	Pathogenic	Pathogenic	chr12
ENSG00000018408	WWTR1	WW domain containing transcription regulator 1 [Source:HGNC Symbol;Acc:24042]	Yes	Yes	Pathogenic	None	chr3
ENSG00000018510	AGPS	alkylglycerone phosphate synthase [Source:HGNC Symbol;Acc:327]	No	No	Pathogenic	None	chr2
ENSG00000019144	PHLDB1	pleckstrin homology-like domain, family B, member 1 [Source:HGNC Symbol;Acc:23697]	No	No	Pathogenic	None	chr11
ENSG00000019169	MARCO	macrophage receptor with collagenous structure [Source:HGNC Symbol;Acc:6895]	No	No	Pathogenic	None	chr2
ENSG00000019186	CYP24A1	cytochrome P450, family 24, subfamily A, polypeptide 1 [Source:HGNC Symbol;Acc:2602]	Yes	Yes	Pathogenic	None	chr20
ENSG00000019505	SYT13	synaptotagmin XIII [Source:HGNC Symbol;Acc:14962]	No	No	Pathogenic	None	chr11
ENSG00000019991	HGF	hepatocyte growth factor (hepapoietin A; scatter factor) [Source:HGNC Symbol;Acc:4893]	Yes	Yes	Pathogenic	None	chr7
ENSG00000019995	ZRANB1	zinc finger, RAN-binding domain containing 1 [Source:HGNC Symbol;Acc:18224]	No	No	Pathogenic	None	chr10
ENSG00000020181	GPR124	G protein-coupled receptor 124 [Source:HGNC Symbol;Acc:17849]	Yes	Yes	Pathogenic	None	chr8
ENSG00000020256	ZFP64	ZFP64 zinc finger protein [Source:HGNC Symbol;Acc:15940]	No	No	Pathogenic	None	chr20
ENSG00000020633	RUNX3	runt-related transcription factor 3 [Source:HGNC Symbol;Acc:10473]	Yes	Yes	Pathogenic	None	chr1
ENSG00000020922	MRE11A	MRE11 meiotic recombination 11 homolog A (S. cerevisiae) [Source:HGNC Symbol;Acc:7230]	No	No	None	None	chr11
ENSG00000021300	PLEKHB1	pleckstrin homology domain containing, family B (evectins) member 1 [Source:HGNC Symbol;Acc:19079]	No	Yes	Pathogenic	Pathogenic	chr11
ENSG00000021488	SLC7A9	solute carrier family 7 (amino acid transporter light chain, bo,+ system), member 9 [Source:HGNC Symbol;Acc:11067]	No	No	None	None	chr19
ENSG00000021574	SPAST	spastin [Source:HGNC Symbol;Acc:11233]	No	Yes	Pathogenic	Pathogenic	chr2
ENSG00000021852	C8B	complement component 8, beta polypeptide [Source:HGNC Symbol;Acc:1353]	Yes	No	Pathogenic	None	chr1
ENSG00000022277	RTFDC1	replication termination factor 2 domain containing 1 [Source:HGNC Symbol;Acc:15890]	No	No	Pathogenic	None	chr20
ENSG00000022567	SLC45A4	solute carrier family 45, member 4 [Source:HGNC Symbol;Acc:29196]	No	No	Pathogenic	Pathogenic	chr8
ENSG00000023228	NDUFS1	NADH dehydrogenase (ubiquinone) Fe-S protein 1, 75kDa (NADH-coenzyme Q reductase) [Source:HGNC Symbol;Acc:7707]	No	No	Pathogenic	None	chr2
ENSG00000023287	RB1CC1	RB1-inducible coiled-coil 1 [Source:HGNC Symbol;Acc:15574]	No	Yes	Pathogenic	None	chr8
ENSG00000023330	ALAS1	aminolevulinate, delta-, synthase 1 [Source:HGNC Symbol;Acc:396]	Yes	No	Pathogenic	None	chr3
ENSG00000023445	BIRC3	baculoviral IAP repeat containing 3 [Source:HGNC Symbol;Acc:591]	Yes	No	Pathogenic	None	chr11
ENSG00000023608	SNAPC1	small nuclear RNA activating complex, polypeptide 1, 43kDa [Source:HGNC Symbol;Acc:11134]	No	No	Pathogenic	None	chr14
ENSG00000023902	PLEKHO1	pleckstrin homology domain containing, family O member 1 [Source:HGNC Symbol;Acc:24310]	No	No	Pathogenic	None	chr1
ENSG00000023909	GCLM	glutamate-cysteine ligase, modifier subunit [Source:HGNC Symbol;Acc:4312]	No	No	Pathogenic	None	chr1
ENSG00000024862	CCDC28A	coiled-coil domain containing 28A [Source:HGNC Symbol;Acc:21098]	Yes	No	Pathogenic	None	chr6
ENSG00000025039	RRAGD	Ras-related GTP binding D [Source:HGNC Symbol;Acc:19903]	Yes	No	Pathogenic	Pathogenic	chr6
ENSG00000025434	NR1H3	nuclear receptor subfamily 1, group H, member 3 [Source:HGNC Symbol;Acc:7966]	Yes	No	Pathogenic	Pathogenic	chr11
ENSG00000025772	TOMM34	translocase of outer mitochondrial membrane 34 [Source:HGNC Symbol;Acc:15746]	Yes	No	None	None	chr20
ENSG00000025796	SEC63	SEC63 homolog (S. cerevisiae) [Source:HGNC Symbol;Acc:21082]	No	Yes	Pathogenic	Pathogenic	chr6
ENSG00000026025	VIM	vimentin [Source:HGNC Symbol;Acc:12692]	Yes	Yes	None	None	chr10
ENSG00000026036	RTEL1-TNFRSF6B	RTEL1-TNFRSF6B readthrough (NMD candidate) [Source:HGNC Symbol;Acc:44095]	No	No	Pathogenic	None	chr20
ENSG00000026103	FAS	Fas cell surface death receptor [Source:HGNC Symbol;Acc:11920]	No	Yes	Pathogenic	None	chr10
ENSG00000026508	CD44	CD44 molecule (Indian blood group) [Source:HGNC Symbol;Acc:1681]	No	Yes	Pathogenic	Pathogenic	chr11
ENSG00000026559	KCNG1	potassium voltage-gated channel, subfamily G, member 1 [Source:HGNC Symbol;Acc:6248]	Yes	No	Pathogenic	Pathogenic	chr20
ENSG00000026652	AGPAT4	1-acylglycerol-3-phosphate O-acyltransferase 4 [Source:HGNC Symbol;Acc:20885]	Yes	No	Both	Benign	chr6
ENSG00000026751	SLAMF7	SLAM family member 7 [Source:HGNC Symbol;Acc:21394]	No	No	Pathogenic	None	chr1
ENSG00000027075	PRKCH	protein kinase C, eta [Source:HGNC Symbol;Acc:9403]	Yes	Yes	Pathogenic	Pathogenic	chr14
ENSG00000027644	INSRR	insulin receptor-related receptor [Source:HGNC Symbol;Acc:6093]	Yes	Yes	Pathogenic	Pathogenic	chr1
ENSG00000027697	IFNGR1	interferon gamma receptor 1 [Source:HGNC Symbol;Acc:5439]	No	No	Pathogenic	None	chr6
ENSG00000027869	SH2D2A	SH2 domain containing 2A [Source:HGNC Symbol;Acc:10821]	No	Yes	Pathogenic	Pathogenic	chr1
ENSG00000028116	VRK2	vaccinia related kinase 2 [Source:HGNC Symbol;Acc:12719]	Yes	No	Pathogenic	None	chr2
ENSG00000028137	TNFRSF1B	tumor necrosis factor receptor superfamily, member 1B [Source:HGNC Symbol;Acc:11917]	No	Yes	Pathogenic	Pathogenic	chr1
ENSG00000028203	VEZT	vezatin, adherens junctions transmembrane protein [Source:HGNC Symbol;Acc:18258]	No	Yes	None	None	chr12
ENSG00000029363	BCLAF1	BCL2-associated transcription factor 1 [Source:HGNC Symbol;Acc:16863]	No	No	Pathogenic	Pathogenic	chr6
ENSG00000029364	SLC39A9	solute carrier family 39, member 9 [Source:HGNC Symbol;Acc:20182]	No	No	None	None	chr14
ENSG00000029534	ANK1	ankyrin 1, erythrocytic [Source:HGNC Symbol;Acc:492]	Yes	Yes	Pathogenic	Pathogenic	chr8
ENSG00000029559	IBSP	integrin-binding sialoprotein [Source:HGNC Symbol;Acc:5341]	No	Yes	Pathogenic	None	chr4
ENSG00000029639	TFB1M	transcription factor B1, mitochondrial [Source:HGNC Symbol;Acc:17037]	No	No	Pathogenic	None	chr6
ENSG00000029725	RABEP1	rabaptin, RAB GTPase binding effector protein 1 [Source:HGNC Symbol;Acc:17677]	Yes	No	Pathogenic	None	chr17
ENSG00000030110	BAK1	BCL2-antagonist/killer 1 [Source:HGNC Symbol;Acc:949]	No	Yes	None	None	chr6
ENSG00000030419	IKZF2	IKAROS family zinc finger 2 (Helios) [Source:HGNC Symbol;Acc:13177]	Yes	No	Pathogenic	Pathogenic	chr2
ENSG00000030582	GRN	granulin [Source:HGNC Symbol;Acc:4601]	No	Yes	Pathogenic	Pathogenic	chr17
ENSG00000031003	FAM13B	family with sequence similarity 13, member B [Source:HGNC Symbol;Acc:1335]	Yes	No	Pathogenic	Pathogenic	chr5
ENSG00000031081	ARHGAP31	Rho GTPase activating protein 31 [Source:HGNC Symbol;Acc:29216]	Yes	No	Pathogenic	Pathogenic	chr3
ENSG00000032219	ARID4A	AT rich interactive domain 4A (RBP1-like) [Source:HGNC Symbol;Acc:9885]	Yes	Yes	Pathogenic	None	chr14
ENSG00000032389	TSSC1	tumor suppressing subtransferable candidate 1 [Source:HGNC Symbol;Acc:12383]	No	No	Pathogenic	None	chr2
ENSG00000032444	PNPLA6	patatin-like phospholipase domain containing 6 [Source:HGNC Symbol;Acc:16268]	Yes	Yes	Pathogenic	None	chr19
ENSG00000033100	CHPF2	chondroitin polymerizing factor 2 [Source:HGNC Symbol;Acc:29270]	Yes	No	Pathogenic	None	chr7
ENSG00000033122	LRRC7	leucine rich repeat containing 7 [Source:HGNC Symbol;Acc:18531]	Yes	No	Pathogenic	None	chr1
ENSG00000033170	FUT8	fucosyltransferase 8 (alpha (1,6) fucosyltransferase) [Source:HGNC Symbol;Acc:4019]	No	Yes	Pathogenic	None	chr14
ENSG00000033178	UBA6	ubiquitin-like modifier activating enzyme 6 [Source:HGNC Symbol;Acc:25581]	No	No	Pathogenic	None	chr4
ENSG00000033867	SLC4A7	solute carrier family 4, sodium bicarbonate cotransporter, member 7 [Source:HGNC Symbol;Acc:11033]	Yes	Yes	None	None	chr3
ENSG00000034053	APBA2	amyloid beta (A4) precursor protein-binding, family A, member 2 [Source:HGNC Symbol;Acc:579]	Yes	Yes	Pathogenic	Pathogenic	chr15
ENSG00000034677	RNF19A	ring finger protein 19A, RBR E3 ubiquitin protein ligase [Source:HGNC Symbol;Acc:13432]	Yes	No	Pathogenic	None	chr8
ENSG00000034693	PEX3	peroxisomal biogenesis factor 3 [Source:HGNC Symbol;Acc:8858]	No	No	None	None	chr6
ENSG00000034971	MYOC	myocilin, trabecular meshwork inducible glucocorticoid response [Source:HGNC Symbol;Acc:7610]	Yes	Yes	Pathogenic	None	chr1
ENSG00000035115	SH3YL1	SH3 and SYLF domain containing 1 [Source:HGNC Symbol;Acc:29546]	No	No	Both	Pathogenic	chr2
ENSG00000035499	DEPDC1B	DEP domain containing 1B [Source:HGNC Symbol;Acc:24902]	Yes	No	Pathogenic	None	chr5
ENSG00000035681	NSMAF	neutral sphingomyelinase (N-SMase) activation associated factor [Source:HGNC Symbol;Acc:8017]	No	No	Pathogenic	None	chr8
ENSG00000035720	STAP1	signal transducing adaptor family member 1 [Source:HGNC Symbol;Acc:24133]	No	No	Pathogenic	None	chr4
ENSG00000036473	OTC	ornithine carbamoyltransferase [Source:HGNC Symbol;Acc:8512]	No	Yes			chrX
ENSG00000036530	CYP46A1	cytochrome P450, family 46, subfamily A, polypeptide 1 [Source:HGNC Symbol;Acc:2641]	No	Yes	Pathogenic	None	chr14
ENSG00000036549	ZZZ3	zinc finger, ZZ-type containing 3 [Source:HGNC Symbol;Acc:24523]	No	No	Pathogenic	None	chr1
ENSG00000036565	SLC18A1	solute carrier family 18 (vesicular monoamine transporter), member 1 [Source:HGNC Symbol;Acc:10934]	Yes	No	Pathogenic	None	chr8
ENSG00000036672	USP2	ubiquitin specific peptidase 2 [Source:HGNC Symbol;Acc:12618]	Yes	Yes	Pathogenic	None	chr11
ENSG00000036828	CASR	calcium-sensing receptor [Source:HGNC Symbol;Acc:1514]	Yes	Yes	Pathogenic	Pathogenic	chr3
ENSG00000037280	FLT4	fms-related tyrosine kinase 4 [Source:HGNC Symbol;Acc:3767]	Yes	Yes	Both	None	chr5
ENSG00000037474	NSUN2	NOP2/Sun RNA methyltransferase family, member 2 [Source:HGNC Symbol;Acc:25994]	No	No	Pathogenic	None	chr5
ENSG00000037637	FBXO42	F-box protein 42 [Source:HGNC Symbol;Acc:29249]	No	No	Pathogenic	None	chr1
ENSG00000037749	MFAP3	microfibrillar-associated protein 3 [Source:HGNC Symbol;Acc:7034]	No	No	Pathogenic	None	chr5
ENSG00000037757	MRI1	methylthioribose-1-phosphate isomerase 1 [Source:HGNC Symbol;Acc:28469]	No	No	Pathogenic	Pathogenic	chr19
ENSG00000037897	METTL1	methyltransferase like 1 [Source:HGNC Symbol;Acc:7030]	No	No	Pathogenic	Pathogenic	chr12
ENSG00000038002	AGA	aspartylglucosaminidase [Source:HGNC Symbol;Acc:318]	No	No	Both	Benign	chr4
ENSG00000038219	BOD1L1	biorientation of chromosomes in cell division 1-like 1 [Source:HGNC Symbol;Acc:31792]	No	No	Pathogenic	None	chr4
ENSG00000038427	VCAN	versican [Source:HGNC Symbol;Acc:2464]	No	Yes	None	None	chr5
ENSG00000038532	CLEC16A	C-type lectin domain family 16, member A [Source:HGNC Symbol;Acc:29013]	No	No	None	None	chr16
ENSG00000038945	MSR1	macrophage scavenger receptor 1 [Source:HGNC Symbol;Acc:7376]	No	No	Pathogenic	Both	chr8
ENSG00000039068	CDH1	cadherin 1, type 1, E-cadherin (epithelial) [Source:HGNC Symbol;Acc:1748]	Yes	Yes	Pathogenic	None	chr16
ENSG00000039123	SKIV2L2	superkiller viralicidic activity 2-like 2 (S. cerevisiae) [Source:HGNC Symbol;Acc:18734]	No	No	Pathogenic	None	chr5
ENSG00000039523	FAM65A	family with sequence similarity 65, member A [Source:HGNC Symbol;Acc:25836]	Yes	No	Pathogenic	None	chr16
ENSG00000039537	C6	complement component 6 [Source:HGNC Symbol;Acc:1339]	Yes	Yes	Pathogenic	None	chr5
ENSG00000039560	RAI14	retinoic acid induced 14 [Source:HGNC Symbol;Acc:14873]	Yes	No	Pathogenic	None	chr5
ENSG00000039600	SOX30	SRY (sex determining region Y)-box 30 [Source:HGNC Symbol;Acc:30635]	No	No	Pathogenic	None	chr5
ENSG00000040487	PQLC2	PQ loop repeat containing 2 [Source:HGNC Symbol;Acc:26001]	No	No	Pathogenic	Pathogenic	chr1
ENSG00000040531	CTNS	cystinosin, lysosomal cystine transporter [Source:HGNC Symbol;Acc:2518]	No	Yes	Both	Both	chr17
ENSG00000040731	CDH10	cadherin 10, type 2 (T2-cadherin) [Source:HGNC Symbol;Acc:1749]	Yes	No	Both	None	chr5
ENSG00000040933	INPP4A	inositol polyphosphate-4-phosphatase, type I, 107kDa [Source:HGNC Symbol;Acc:6074]	Yes	No	Pathogenic	None	chr2
ENSG00000041353	RAB27B	RAB27B, member RAS oncogene family [Source:HGNC Symbol;Acc:9767]	Yes	No	Pathogenic	None	chr18
ENSG00000041802	LSG1	large 60S subunit nuclear export GTPase 1 [Source:HGNC Symbol;Acc:25652]	No	No	Pathogenic	Pathogenic	chr3
ENSG00000041988	THAP3	THAP domain containing, apoptosis associated protein 3 [Source:HGNC Symbol;Acc:20855]	No	No	Pathogenic	None	chr1
ENSG00000042062	FAM65C	family with sequence similarity 65, member C [Source:HGNC Symbol;Acc:16168]	Yes	No	Pathogenic	None	chr20
ENSG00000042286	AIFM2	apoptosis-inducing factor, mitochondrion-associated, 2 [Source:HGNC Symbol;Acc:21411]	No	No	Pathogenic	None	chr10
ENSG00000042317	SPATA7	spermatogenesis associated 7 [Source:HGNC Symbol;Acc:20423]	No	No	None	None	chr14
ENSG00000042429	MED17	mediator complex subunit 17 [Source:HGNC Symbol;Acc:2375]	No	Yes	None	None	chr11
ENSG00000042493	CAPG	capping protein (actin filament), gelsolin-like [Source:HGNC Symbol;Acc:1474]	Yes	No	Pathogenic	None	chr2
ENSG00000042813	ZPBP	zona pellucida binding protein [Source:HGNC Symbol;Acc:15662]	No	Yes	Pathogenic	None	chr7
ENSG00000042980	ADAM28	ADAM metallopeptidase domain 28 [Source:HGNC Symbol;Acc:206]	Yes	No	None	None	chr8
ENSG00000043039	BARX2	BARX homeobox 2 [Source:HGNC Symbol;Acc:956]	No	Yes	Pathogenic	None	chr11
ENSG00000043093	DCUN1D1	DCN1, defective in cullin neddylation 1, domain containing 1 [Source:HGNC Symbol;Acc:18184]	Yes	No	Pathogenic	None	chr3
ENSG00000043143	JADE2	jade family PHD finger 2 [Source:HGNC Symbol;Acc:22984]	Yes	No	Pathogenic	Pathogenic	chr5
ENSG00000043462	LCP2	lymphocyte cytosolic protein 2 (SH2 domain containing leukocyte protein of 76kDa) [Source:HGNC Symbol;Acc:6529]	Yes	No	Pathogenic	Pathogenic	chr5
ENSG00000043514	TRIT1	tRNA isopentenyltransferase 1 [Source:HGNC Symbol;Acc:20286]	No	No	Pathogenic	None	chr1
ENSG00000044090	CUL7	cullin 7 [Source:HGNC Symbol;Acc:21024]	No	Yes	Pathogenic	Pathogenic	chr6
ENSG00000044115	CTNNA1	catenin (cadherin-associated protein), alpha 1, 102kDa [Source:HGNC Symbol;Acc:2509]	Yes	Yes	Pathogenic	None	chr5
ENSG00000044446	PHKA2	phosphorylase kinase, alpha 2 (liver) [Source:HGNC Symbol;Acc:8926]	Yes	No			chrX
ENSG00000046604	DSG2	desmoglein 2 [Source:HGNC Symbol;Acc:3049]	Yes	No	None	None	chr18
ENSG00000046774	MAGEC2	melanoma antigen family C, 2 [Source:HGNC Symbol;Acc:13574]	No	No			chrX
ENSG00000046889	PREX2	phosphatidylinositol-3,4,5-trisphosphate-dependent Rac exchange factor 2 [Source:HGNC Symbol;Acc:22950]	Yes	No	Pathogenic	None	chr8
ENSG00000047188	YTHDC2	YTH domain containing 2 [Source:HGNC Symbol;Acc:24721]	No	No	Pathogenic	None	chr5
ENSG00000047230	CTPS2	CTP synthase 2 [Source:HGNC Symbol;Acc:2520]	Yes	No			chrX
ENSG00000047249	ATP6V1H	ATPase, H+ transporting, lysosomal 50/57kDa, V1 subunit H [Source:HGNC Symbol;Acc:18303]	No	No	Pathogenic	None	chr8
ENSG00000047315	POLR2B	polymerase (RNA) II (DNA directed) polypeptide B, 140kDa [Source:HGNC Symbol;Acc:9188]	No	No	Pathogenic	None	chr4
ENSG00000047346	FAM214A	family with sequence similarity 214, member A [Source:HGNC Symbol;Acc:25609]	No	No	Pathogenic	None	chr15
ENSG00000047365	ARAP2	ArfGAP with RhoGAP domain, ankyrin repeat and PH domain 2 [Source:HGNC Symbol;Acc:16924]	Yes	No	None	None	chr4
ENSG00000047457	CP	ceruloplasmin (ferroxidase) [Source:HGNC Symbol;Acc:2295]	Yes	No	Pathogenic	None	chr3
ENSG00000047617	ANO2	anoctamin 2 [Source:HGNC Symbol;Acc:1183]	Yes	No	Pathogenic	None	chr12
ENSG00000047932	GOPC	golgi-associated PDZ and coiled-coil motif containing [Source:HGNC Symbol;Acc:17643]	No	Yes	Pathogenic	None	chr6
ENSG00000047936	ROS1	c-ros oncogene 1 , receptor tyrosine kinase [Source:HGNC Symbol;Acc:10261]	No	Yes	Pathogenic	None	chr6
ENSG00000048342	CC2D2A	coiled-coil and C2 domain containing 2A [Source:HGNC Symbol;Acc:29253]	No	Yes	Pathogenic	Pathogenic	chr4
ENSG00000048392	RRM2B	ribonucleotide reductase M2 B (TP53 inducible) [Source:HGNC Symbol;Acc:17296]	Yes	Yes	Pathogenic	Pathogenic	chr8
ENSG00000048540	LMO3	LIM domain only 3 (rhombotin-like 2) [Source:HGNC Symbol;Acc:6643]	Yes	No	Pathogenic	Pathogenic	chr12
ENSG00000048545	GUCA1A	guanylate cyclase activator 1A (retina) [Source:HGNC Symbol;Acc:4678]	Yes	No	Pathogenic	None	chr6
ENSG00000048649	RSF1	remodeling and spacing factor 1 [Source:HGNC Symbol;Acc:18118]	No	No	Pathogenic	None	chr11
ENSG00000048828	FAM120A	family with sequence similarity 120A [Source:HGNC Symbol;Acc:13247]	Yes	No	Pathogenic	None	chr9
ENSG00000048991	R3HDM1	R3H domain containing 1 [Source:HGNC Symbol;Acc:9757]	Yes	No	Pathogenic	None	chr2
ENSG00000049130	KITLG	KIT ligand [Source:HGNC Symbol;Acc:6343]	No	Yes	None	None	chr12
ENSG00000049167	ERCC8	excision repair cross-complementing rodent repair deficiency, complementation group 8 [Source:HGNC Symbol;Acc:3439]	No	No	Pathogenic	Pathogenic	chr5
ENSG00000049249	TNFRSF9	tumor necrosis factor receptor superfamily, member 9 [Source:HGNC Symbol;Acc:11924]	No	No	Pathogenic	None	chr1
ENSG00000049618	ARID1B	AT rich interactive domain 1B (SWI1-like) [Source:HGNC Symbol;Acc:18040]	Yes	Yes	Pathogenic	Both	chr6
ENSG00000049759	NEDD4L	neural precursor cell expressed, developmentally down-regulated 4-like, E3 ubiquitin protein ligase [Source:HGNC Symbol;Acc:7728]	Yes	No	Pathogenic	None	chr18
ENSG00000049768	FOXP3	forkhead box P3 [Source:HGNC Symbol;Acc:6106]	No	Yes			chrX
ENSG00000049883	PTCD2	pentatricopeptide repeat domain 2 [Source:HGNC Symbol;Acc:25734]	No	Yes	None	None	chr5
ENSG00000050165	DKK3	dickkopf WNT signaling pathway inhibitor 3 [Source:HGNC Symbol;Acc:2893]	No	Yes	Pathogenic	None	chr11
ENSG00000050344	NFE2L3	nuclear factor, erythroid 2-like 3 [Source:HGNC Symbol;Acc:7783]	Yes	No	Pathogenic	None	chr7
ENSG00000050393	MCUR1	mitochondrial calcium uniporter regulator 1 [Source:HGNC Symbol;Acc:21097]	No	No	Pathogenic	Pathogenic	chr6
ENSG00000050405	LIMA1	LIM domain and actin binding 1 [Source:HGNC Symbol;Acc:24636]	No	No	None	None	chr12
ENSG00000050438	SLC4A8	solute carrier family 4, sodium bicarbonate cotransporter, member 8 [Source:HGNC Symbol;Acc:11034]	Yes	No	Pathogenic	Pathogenic	chr12
ENSG00000050748	MAPK9	mitogen-activated protein kinase 9 [Source:HGNC Symbol;Acc:6886]	Yes	Yes	Pathogenic	None	chr5
ENSG00000051009	FAM160A2	family with sequence similarity 160, member A2 [Source:HGNC Symbol;Acc:25378]	No	No	Pathogenic	None	chr11
ENSG00000051108	HERPUD1	homocysteine-inducible, endoplasmic reticulum stress-inducible, ubiquitin-like domain member 1 [Source:HGNC Symbol;Acc:13744]	Yes	No	Pathogenic	None	chr16
ENSG00000051180	RAD51	RAD51 recombinase [Source:HGNC Symbol;Acc:9817]	No	No	Pathogenic	None	chr15
ENSG00000051382	PIK3CB	phosphatidylinositol-4,5-bisphosphate 3-kinase, catalytic subunit beta [Source:HGNC Symbol;Acc:8976]	Yes	Yes	Pathogenic	None	chr3
ENSG00000051596	THOC3	THO complex 3 [Source:HGNC Symbol;Acc:19072]	No	No	Pathogenic	None	chr5
ENSG00000051620	HEBP2	heme binding protein 2 [Source:HGNC Symbol;Acc:15716]	No	No	Pathogenic	None	chr6
ENSG00000052344	PRSS8	protease, serine, 8 [Source:HGNC Symbol;Acc:9491]	Yes	No	Pathogenic	None	chr16
ENSG00000052723	SIKE1	suppressor of IKBKE 1 [Source:HGNC Symbol;Acc:26119]	Yes	No	Pathogenic	None	chr1
ENSG00000052749	RRP12	ribosomal RNA processing 12 homolog (S. cerevisiae) [Source:HGNC Symbol;Acc:29100]	No	No	Pathogenic	Pathogenic	chr10
ENSG00000052802	MSMO1	methylsterol monooxygenase 1 [Source:HGNC Symbol;Acc:10545]	No	No	Pathogenic	Pathogenic	chr4
ENSG00000052841	TTC17	tetratricopeptide repeat domain 17 [Source:HGNC Symbol;Acc:25596]	No	No	Pathogenic	None	chr11
ENSG00000053328	METTL24	methyltransferase like 24 [Source:HGNC Symbol;Acc:21566]	No	No	Pathogenic	Pathogenic	chr6
ENSG00000053702	NRIP2	nuclear receptor interacting protein 2 [Source:HGNC Symbol;Acc:23078]	No	No	Pathogenic	None	chr12
ENSG00000053770	AP5M1	adaptor-related protein complex 5, mu 1 subunit [Source:HGNC Symbol;Acc:20192]	No	No	Pathogenic	None	chr14
ENSG00000054116	TRAPPC3	trafficking protein particle complex 3 [Source:HGNC Symbol;Acc:19942]	Yes	No	Pathogenic	None	chr1
ENSG00000054356	PTPRN	protein tyrosine phosphatase, receptor type, N [Source:HGNC Symbol;Acc:9676]	Yes	No	Pathogenic	None	chr2
ENSG00000054690	PLEKHH1	pleckstrin homology domain containing, family H (with MyTH4 domain) member 1 [Source:HGNC Symbol;Acc:17733]	Yes	No	None	None	chr14
ENSG00000054793	ATP9A	ATPase, class II, type 9A [Source:HGNC Symbol;Acc:13540]	Yes	No	Pathogenic	None	chr20
ENSG00000054796	SPO11	SPO11 meiotic protein covalently bound to DSB [Source:HGNC Symbol;Acc:11250]	No	Yes	Pathogenic	None	chr20
ENSG00000054803	CBLN4	cerebellin 4 precursor [Source:HGNC Symbol;Acc:16231]	Yes	No	Pathogenic	None	chr20
ENSG00000054938	CHRDL2	chordin-like 2 [Source:HGNC Symbol;Acc:24168]	Yes	Yes	Pathogenic	Pathogenic	chr11
ENSG00000054965	FAM168A	family with sequence similarity 168, member A [Source:HGNC Symbol;Acc:28999]	No	No	Pathogenic	Pathogenic	chr11
ENSG00000054967	RELT	RELT tumor necrosis factor receptor [Source:HGNC Symbol;Acc:13764]	No	No	Pathogenic	Pathogenic	chr11
ENSG00000054983	GALC	galactosylceramidase [Source:HGNC Symbol;Acc:4115]	No	No	None	None	chr14
ENSG00000055044	NOP58	NOP58 ribonucleoprotein [Source:HGNC Symbol;Acc:29926]	No	No	Pathogenic	None	chr2
ENSG00000055118	KCNH2	potassium voltage-gated channel, subfamily H (eag-related), member 2 [Source:HGNC Symbol;Acc:6251]	Yes	No	Pathogenic	None	chr7
ENSG00000055130	CUL1	cullin 1 [Source:HGNC Symbol;Acc:2551]	No	Yes	Pathogenic	Pathogenic	chr7
ENSG00000055147	FAM114A2	family with sequence similarity 114, member A2 [Source:HGNC Symbol;Acc:1333]	Yes	No	Pathogenic	None	chr5
ENSG00000055163	CYFIP2	cytoplasmic FMR1 interacting protein 2 [Source:HGNC Symbol;Acc:13760]	Yes	No	Pathogenic	None	chr5
ENSG00000055208	TAB2	TGF-beta activated kinase 1/MAP3K7 binding protein 2 [Source:HGNC Symbol;Acc:17075]	Yes	Yes	Pathogenic	Pathogenic	chr6
ENSG00000055211	GINM1	glycoprotein integral membrane 1 [Source:HGNC Symbol;Acc:21074]	No	No	Pathogenic	Pathogenic	chr6
ENSG00000055483	USP36	ubiquitin specific peptidase 36 [Source:HGNC Symbol;Acc:20062]	Yes	No	Pathogenic	None	chr17
ENSG00000055917	PUM2	pumilio RNA-binding family member 2 [Source:HGNC Symbol;Acc:14958]	Yes	No	Pathogenic	None	chr2
ENSG00000055950	MRPL43	mitochondrial ribosomal protein L43 [Source:HGNC Symbol;Acc:14517]	No	No	Pathogenic	None	chr10
ENSG00000055955	ITIH4	inter-alpha-trypsin inhibitor heavy chain family, member 4 [Source:HGNC Symbol;Acc:6169]	Yes	No	Pathogenic	None	chr3
ENSG00000056050	C4orf27	chromosome 4 open reading frame 27 [Source:HGNC Symbol;Acc:26051]	No	No	Pathogenic	None	chr4
ENSG00000056291	NPFFR2	neuropeptide FF receptor 2 [Source:HGNC Symbol;Acc:4525]	Yes	No	Pathogenic	None	chr4
ENSG00000056487	PHF21B	PHD finger protein 21B [Source:HGNC Symbol;Acc:25161]	Yes	No	Pathogenic	None	chr22
ENSG00000056661	PCGF2	polycomb group ring finger 2 [Source:HGNC Symbol;Acc:12929]	Yes	Yes	None	None	chr17
ENSG00000056736	IL17RB	interleukin 17 receptor B [Source:HGNC Symbol;Acc:18015]	No	No	Pathogenic	None	chr3
ENSG00000056972	TRAF3IP2	TRAF3 interacting protein 2 [Source:HGNC Symbol;Acc:1343]	No	No	Pathogenic	None	chr6
ENSG00000057019	DCBLD2	discoidin, CUB and LCCL domain containing 2 [Source:HGNC Symbol;Acc:24627]	Yes	No	Pathogenic	None	chr3
ENSG00000057252	SOAT1	sterol O-acyltransferase 1 [Source:HGNC Symbol;Acc:11177]	No	Yes	Pathogenic	Pathogenic	chr1
ENSG00000057294	PKP2	plakophilin 2 [Source:HGNC Symbol;Acc:9024]	Yes	Yes	Pathogenic	Pathogenic	chr12
ENSG00000057593	F7	coagulation factor VII (serum prothrombin conversion accelerator) [Source:HGNC Symbol;Acc:3544]	Yes	Yes	Pathogenic	Pathogenic	chr13
ENSG00000057663	ATG5	autophagy related 5 [Source:HGNC Symbol;Acc:589]	No	Yes	Pathogenic	None	chr6
ENSG00000057704	TMCC3	transmembrane and coiled-coil domain family 3 [Source:HGNC Symbol;Acc:29199]	Yes	No	None	None	chr12
ENSG00000058272	PPP1R12A	protein phosphatase 1, regulatory subunit 12A [Source:HGNC Symbol;Acc:7618]	Yes	No	Pathogenic	None	chr12
ENSG00000058335	RASGRF1	Ras protein-specific guanine nucleotide-releasing factor 1 [Source:HGNC Symbol;Acc:9875]	Yes	Yes	Pathogenic	None	chr15
ENSG00000058600	POLR3E	polymerase (RNA) III (DNA directed) polypeptide E (80kD) [Source:HGNC Symbol;Acc:30347]	No	No	Both	Pathogenic	chr16
ENSG00000058729	RIOK2	RIO kinase 2 [Source:HGNC Symbol;Acc:18999]	No	No	Pathogenic	Pathogenic	chr5
ENSG00000058804	NDC1	NDC1 transmembrane nucleoporin [Source:HGNC Symbol;Acc:25525]	No	No	Pathogenic	None	chr1
ENSG00000058866	DGKG	diacylglycerol kinase, gamma 90kDa [Source:HGNC Symbol;Acc:2853]	Yes	Yes	Pathogenic	None	chr3
ENSG00000059728	MXD1	MAX dimerization protein 1 [Source:HGNC Symbol;Acc:6761]	Yes	Yes	None	None	chr2
ENSG00000059758	CDK17	cyclin-dependent kinase 17 [Source:HGNC Symbol;Acc:8750]	Yes	No	None	None	chr12
ENSG00000059915	PSD	pleckstrin and Sec7 domain containing [Source:HGNC Symbol;Acc:9507]	Yes	Yes	Pathogenic	Pathogenic	chr10
ENSG00000060140	STYK1	serine/threonine/tyrosine kinase 1 [Source:HGNC Symbol;Acc:18889]	No	No	Pathogenic	None	chr12
ENSG00000060237	WNK1	WNK lysine deficient protein kinase 1 [Source:HGNC Symbol;Acc:14540]	No	Yes	Pathogenic	Pathogenic	chr12
ENSG00000060656	PTPRU	protein tyrosine phosphatase, receptor type, U [Source:HGNC Symbol;Acc:9683]	Yes	Yes	Pathogenic	None	chr1
ENSG00000060718	COL11A1	collagen, type XI, alpha 1 [Source:HGNC Symbol;Acc:2186]	No	Yes	Pathogenic	Pathogenic	chr1
ENSG00000060749	QSER1	glutamine and serine rich 1 [Source:HGNC Symbol;Acc:26154]	No	No	Pathogenic	None	chr11
ENSG00000061492	WNT8A	wingless-type MMTV integration site family, member 8A [Source:HGNC Symbol;Acc:12788]	Yes	Yes	Pathogenic	Pathogenic	chr5
ENSG00000061676	NCKAP1	NCK-associated protein 1 [Source:HGNC Symbol;Acc:7666]	Yes	Yes	Pathogenic	None	chr2
ENSG00000061918	GUCY1B3	guanylate cyclase 1, soluble, beta 3 [Source:HGNC Symbol;Acc:4687]	No	No	None	None	chr4
ENSG00000061936	SFSWAP	splicing factor, suppressor of white-apricot homolog (Drosophila) [Source:HGNC Symbol;Acc:10790]	No	No	Pathogenic	None	chr12
ENSG00000061987	MON2	MON2 homolog (S. cerevisiae) [Source:HGNC Symbol;Acc:29177]	No	No	Pathogenic	Pathogenic	chr12
ENSG00000062194	GPBP1	GC-rich promoter binding protein 1 [Source:HGNC Symbol;Acc:29520]	Yes	No	Pathogenic	None	chr5
ENSG00000062598	ELMO2	engulfment and cell motility 2 [Source:HGNC Symbol;Acc:17233]	Yes	No	None	None	chr20
ENSG00000062650	WAPAL	wings apart-like homolog (Drosophila) [Source:HGNC Symbol;Acc:23293]	No	No	Pathogenic	None	chr10
ENSG00000062716	VMP1	vacuole membrane protein 1 [Source:HGNC Symbol;Acc:29559]	No	Yes	Pathogenic	None	chr17
ENSG00000062725	APPBP2	amyloid beta precursor protein (cytoplasmic tail) binding protein 2 [Source:HGNC Symbol;Acc:622]	No	No	Pathogenic	None	chr17
ENSG00000063601	MTMR1	myotubularin related protein 1 [Source:HGNC Symbol;Acc:7449]	Yes	No			chrX
ENSG00000063761	ADCK1	aarF domain containing kinase 1 [Source:HGNC Symbol;Acc:19038]	No	No	Pathogenic	Pathogenic	chr14
ENSG00000063854	HAGH	hydroxyacylglutathione hydrolase [Source:HGNC Symbol;Acc:4805]	No	No	Both	Both	chr16
ENSG00000064195	DLX3	distal-less homeobox 3 [Source:HGNC Symbol;Acc:2916]	Yes	Yes	Pathogenic	Pathogenic	chr17
ENSG00000064199	SPA17	sperm autoantigenic protein 17 [Source:HGNC Symbol;Acc:11210]	No	No	Pathogenic	None	chr11
ENSG00000064205	WISP2	WNT1 inducible signaling pathway protein 2 [Source:HGNC Symbol;Acc:12770]	Yes	No	None	None	chr20
ENSG00000064300	NGFR	nerve growth factor receptor [Source:HGNC Symbol;Acc:7809]	No	Yes	Pathogenic	None	chr17
ENSG00000064309	CDON	cell adhesion associated, oncogene regulated [Source:HGNC Symbol;Acc:17104]	Yes	Yes	Pathogenic	Pathogenic	chr11
ENSG00000064313	TAF2	TAF2 RNA polymerase II, TATA box binding protein (TBP)-associated factor, 150kDa [Source:HGNC Symbol;Acc:11536]	No	No	Pathogenic	None	chr8
ENSG00000064419	TNPO3	transportin 3 [Source:HGNC Symbol;Acc:17103]	No	No	Pathogenic	None	chr7
ENSG00000064547	LPAR2	lysophosphatidic acid receptor 2 [Source:HGNC Symbol;Acc:3168]	Yes	No	None	None	chr19
ENSG00000064607	SUGP2	SURP and G patch domain containing 2 [Source:HGNC Symbol;Acc:18641]	No	No	None	None	chr19
ENSG00000064651	SLC12A2	solute carrier family 12 (sodium/potassium/chloride transporter), member 2 [Source:HGNC Symbol;Acc:10911]	Yes	Yes	Pathogenic	None	chr5
ENSG00000064652	SNX24	sorting nexin 24 [Source:HGNC Symbol;Acc:21533]	Yes	No	Pathogenic	None	chr5
ENSG00000064655	EYA2	eyes absent homolog 2 (Drosophila) [Source:HGNC Symbol;Acc:3520]	Yes	Yes	None	None	chr20
ENSG00000064692	SNCAIP	synuclein, alpha interacting protein [Source:HGNC Symbol;Acc:11139]	No	No	Pathogenic	None	chr5
ENSG00000064703	DDX20	DEAD (Asp-Glu-Ala-Asp) box polypeptide 20 [Source:HGNC Symbol;Acc:2743]	No	No	Pathogenic	None	chr1
ENSG00000064726	BTBD1	BTB (POZ) domain containing 1 [Source:HGNC Symbol;Acc:1120]	Yes	No	Pathogenic	Pathogenic	chr15
ENSG00000064787	BCAS1	breast carcinoma amplified sequence 1 [Source:HGNC Symbol;Acc:974]	No	No	Pathogenic	None	chr20
ENSG00000064835	POU1F1	POU class 1 homeobox 1 [Source:HGNC Symbol;Acc:9210]	Yes	Yes	Pathogenic	None	chr3
ENSG00000064933	PMS1	PMS1 postmeiotic segregation increased 1 (S. cerevisiae) [Source:HGNC Symbol;Acc:9121]	No	No	Pathogenic	Pathogenic	chr2
ENSG00000064989	CALCRL	calcitonin receptor-like [Source:HGNC Symbol;Acc:16709]	Yes	Yes	Pathogenic	None	chr2
ENSG00000065029	ZNF76	zinc finger protein 76 [Source:HGNC Symbol;Acc:13149]	Yes	No	None	None	chr6
ENSG00000065060	UHRF1BP1	UHRF1 binding protein 1 [Source:HGNC Symbol;Acc:21216]	Yes	No	None	None	chr6
ENSG00000065135	GNAI3	guanine nucleotide binding protein (G protein), alpha inhibiting activity polypeptide 3 [Source:HGNC Symbol;Acc:4387]	Yes	No	Pathogenic	None	chr1
ENSG00000065150	IPO5	importin 5 [Source:HGNC Symbol;Acc:6402]	Yes	No	Pathogenic	Pathogenic	chr13
ENSG00000065183	WDR3	WD repeat domain 3 [Source:HGNC Symbol;Acc:12755]	No	No	Pathogenic	Pathogenic	chr1
ENSG00000065243	PKN2	protein kinase N2 [Source:HGNC Symbol;Acc:9406]	Yes	No	Pathogenic	None	chr1
ENSG00000065268	WDR18	WD repeat domain 18 [Source:HGNC Symbol;Acc:17956]	No	Yes	Pathogenic	Pathogenic	chr19
ENSG00000065308	TRAM2	translocation associated membrane protein 2 [Source:HGNC Symbol;Acc:16855]	Yes	No	Pathogenic	Pathogenic	chr6
ENSG00000065320	NTN1	netrin 1 [Source:HGNC Symbol;Acc:8029]	Yes	Yes	Pathogenic	None	chr17
ENSG00000065325	GLP2R	glucagon-like peptide 2 receptor [Source:HGNC Symbol;Acc:4325]	Yes	No	Pathogenic	None	chr17
ENSG00000065328	MCM10	minichromosome maintenance complex component 10 [Source:HGNC Symbol;Acc:18043]	No	No	Pathogenic	None	chr10
ENSG00000065357	DGKA	diacylglycerol kinase, alpha 80kDa [Source:HGNC Symbol;Acc:2849]	Yes	No	None	None	chr12
ENSG00000065427	KARS	lysyl-tRNA synthetase [Source:HGNC Symbol;Acc:6215]	No	No	Pathogenic	Pathogenic	chr16
ENSG00000065457	ADAT1	adenosine deaminase, tRNA-specific 1 [Source:HGNC Symbol;Acc:228]	No	No	Pathogenic	Pathogenic	chr16
ENSG00000065526	SPEN	spen family transcriptional repressor [Source:HGNC Symbol;Acc:17575]	No	Yes	Pathogenic	None	chr1
ENSG00000065600	TMEM206	transmembrane protein 206 [Source:HGNC Symbol;Acc:25593]	No	No	None	None	chr1
ENSG00000065613	SLK	STE20-like kinase [Source:HGNC Symbol;Acc:11088]	Yes	No	None	None	chr10
ENSG00000065675	PRKCQ	protein kinase C, theta [Source:HGNC Symbol;Acc:9410]	Yes	Yes	Pathogenic	None	chr10
ENSG00000065833	ME1	malic enzyme 1, NADP(+)-dependent, cytosolic [Source:HGNC Symbol;Acc:6983]	Yes	No	Pathogenic	None	chr6
ENSG00000065882	TBC1D1	TBC1 (tre-2/USP6, BUB2, cdc16) domain family, member 1 [Source:HGNC Symbol;Acc:11578]	Yes	No	None	None	chr4
ENSG00000065883	CDK13	cyclin-dependent kinase 13 [Source:HGNC Symbol;Acc:1733]	Yes	Yes	Pathogenic	None	chr7
ENSG00000065923	SLC9A7	solute carrier family 9, subfamily A (NHE7, cation proton antiporter 7), member 7 [Source:HGNC Symbol;Acc:17123]	Yes	No			chrX
ENSG00000065970	FOXJ2	forkhead box J2 [Source:HGNC Symbol;Acc:24818]	Yes	Yes	Pathogenic	None	chr12
ENSG00000066027	PPP2R5A	protein phosphatase 2, regulatory subunit B', alpha [Source:HGNC Symbol;Acc:9309]	Yes	No	None	None	chr1
ENSG00000066056	TIE1	tyrosine kinase with immunoglobulin-like and EGF-like domains 1 [Source:HGNC Symbol;Acc:11809]	Yes	Yes	Pathogenic	None	chr1
ENSG00000066084	DIP2B	DIP2 disco-interacting protein 2 homolog B (Drosophila) [Source:HGNC Symbol;Acc:29284]	Yes	No	Pathogenic	Pathogenic	chr12
ENSG00000066135	KDM4A	lysine (K)-specific demethylase 4A [Source:HGNC Symbol;Acc:22978]	Yes	No	Pathogenic	None	chr1
ENSG00000066136	NFYC	nuclear transcription factor Y, gamma [Source:HGNC Symbol;Acc:7806]	No	No	Pathogenic	Pathogenic	chr1
ENSG00000066185	ZMYND12	zinc finger, MYND-type containing 12 [Source:HGNC Symbol;Acc:21192]	No	No	Pathogenic	None	chr1
ENSG00000066230	SLC9A3	solute carrier family 9, subfamily A (NHE3, cation proton antiporter 3), member 3 [Source:HGNC Symbol;Acc:11073]	Yes	No	Both	Pathogenic	chr5
ENSG00000066248	NGEF	neuronal guanine nucleotide exchange factor [Source:HGNC Symbol;Acc:7807]	Yes	Yes	Pathogenic	None	chr2
ENSG00000066279	ASPM	asp (abnormal spindle) homolog, microcephaly associated (Drosophila) [Source:HGNC Symbol;Acc:19048]	No	Yes	Pathogenic	Pathogenic	chr1
ENSG00000066322	ELOVL1	ELOVL fatty acid elongase 1 [Source:HGNC Symbol;Acc:14418]	Yes	No	Pathogenic	None	chr1
ENSG00000066382	MPPED2	metallophosphoesterase domain containing 2 [Source:HGNC Symbol;Acc:1180]	Yes	Yes	Pathogenic	None	chr11
ENSG00000066405	CLDN18	claudin 18 [Source:HGNC Symbol;Acc:2039]	Yes	No	Pathogenic	None	chr3
ENSG00000066422	ZBTB11	zinc finger and BTB domain containing 11 [Source:HGNC Symbol;Acc:16740]	No	No	Pathogenic	None	chr3
ENSG00000066455	GOLGA5	golgin A5 [Source:HGNC Symbol;Acc:4428]	No	No	Pathogenic	Pathogenic	chr14
ENSG00000066468	FGFR2	fibroblast growth factor receptor 2 [Source:HGNC Symbol;Acc:3689]	Yes	Yes	Pathogenic	Pathogenic	chr10
ENSG00000066557	LRRC40	leucine rich repeat containing 40 [Source:HGNC Symbol;Acc:26004]	No	No	Pathogenic	None	chr1
ENSG00000066583	ISOC1	isochorismatase domain containing 1 [Source:HGNC Symbol;Acc:24254]	No	No	Pathogenic	None	chr5
ENSG00000066629	EML1	echinoderm microtubule associated protein like 1 [Source:HGNC Symbol;Acc:3330]	Yes	No	Pathogenic	Pathogenic	chr14
ENSG00000066651	TRMT11	tRNA methyltransferase 11 homolog (S. cerevisiae) [Source:HGNC Symbol;Acc:21080]	No	No	Pathogenic	None	chr6
ENSG00000066777	ARFGEF1	ADP-ribosylation factor guanine nucleotide-exchange factor 1 (brefeldin A-inhibited) [Source:HGNC Symbol;Acc:15772]	Yes	No	Pathogenic	None	chr8
ENSG00000066923	STAG3	stromal antigen 3 [Source:HGNC Symbol;Acc:11356]	Yes	No	Pathogenic	None	chr7
ENSG00000066926	FECH	ferrochelatase [Source:HGNC Symbol;Acc:3647]	No	Yes	Pathogenic	None	chr18
ENSG00000066933	MYO9A	myosin IXA [Source:HGNC Symbol;Acc:7608]	Yes	No	Pathogenic	None	chr15
ENSG00000067057	PFKP	phosphofructokinase, platelet [Source:HGNC Symbol;Acc:8878]	Yes	No	Both	Benign	chr10
ENSG00000067082	KLF6	Kruppel-like factor 6 [Source:HGNC Symbol;Acc:2235]	Yes	Yes	Pathogenic	None	chr10
ENSG00000067113	PPAP2A	phosphatidic acid phosphatase type 2A [Source:HGNC Symbol;Acc:9228]	Yes	No	Pathogenic	None	chr5
ENSG00000067141	NEO1	neogenin 1 [Source:HGNC Symbol;Acc:7754]	Yes	Yes	Pathogenic	Pathogenic	chr15
ENSG00000067167	TRAM1	translocation associated membrane protein 1 [Source:HGNC Symbol;Acc:20568]	Yes	No	Pathogenic	None	chr8
ENSG00000067182	TNFRSF1A	tumor necrosis factor receptor superfamily, member 1A [Source:HGNC Symbol;Acc:11916]	No	No	Pathogenic	None	chr12
ENSG00000067221	STOML1	stomatin (EPB72)-like 1 [Source:HGNC Symbol;Acc:14560]	No	No	Pathogenic	None	chr15
ENSG00000067248	DHX29	DEAH (Asp-Glu-Ala-His) box polypeptide 29 [Source:HGNC Symbol;Acc:15815]	No	No	Pathogenic	None	chr5
ENSG00000067334	DNTTIP2	deoxynucleotidyltransferase, terminal, interacting protein 2 [Source:HGNC Symbol;Acc:24013]	No	No	Pathogenic	None	chr1
ENSG00000067829	IDH3G	isocitrate dehydrogenase 3 (NAD+) gamma [Source:HGNC Symbol;Acc:5386]	No	No			chrX
ENSG00000067836	ROGDI	rogdi homolog (Drosophila) [Source:HGNC Symbol;Acc:29478]	No	Yes	Pathogenic	None	chr16
ENSG00000067840	PDZD4	PDZ domain containing 4 [Source:HGNC Symbol;Acc:21167]	Yes	No			chrX
ENSG00000067900	ROCK1	Rho-associated, coiled-coil containing protein kinase 1 [Source:HGNC Symbol;Acc:10251]	Yes	Yes	Pathogenic	Pathogenic	chr18
ENSG00000067992	PDK3	pyruvate dehydrogenase kinase, isozyme 3 [Source:HGNC Symbol;Acc:8811]	Yes	No			chrX
ENSG00000068001	HYAL2	hyaluronoglucosaminidase 2 [Source:HGNC Symbol;Acc:5321]	Yes	Yes	Pathogenic	Pathogenic	chr3
ENSG00000068028	RASSF1	Ras association (RalGDS/AF-6) domain family member 1 [Source:HGNC Symbol;Acc:9882]	Yes	No	Pathogenic	Pathogenic	chr3
ENSG00000068079	IFI35	interferon-induced protein 35 [Source:HGNC Symbol;Acc:5399]	No	No	Pathogenic	None	chr17
ENSG00000068097	HEATR6	HEAT repeat containing 6 [Source:HGNC Symbol;Acc:24076]	No	No	Pathogenic	None	chr17
ENSG00000068120	COASY	CoA synthase [Source:HGNC Symbol;Acc:29932]	No	No	Pathogenic	None	chr17
ENSG00000068137	PLEKHH3	pleckstrin homology domain containing, family H (with MyTH4 domain) member 3 [Source:HGNC Symbol;Acc:26105]	No	No	Pathogenic	None	chr17
ENSG00000068323	TFE3	transcription factor binding to IGHM enhancer 3 [Source:HGNC Symbol;Acc:11752]	Yes	No			chrX
ENSG00000068615	REEP1	receptor accessory protein 1 [Source:HGNC Symbol;Acc:25786]	Yes	No	Pathogenic	None	chr2
ENSG00000068650	ATP11A	ATPase, class VI, type 11A [Source:HGNC Symbol;Acc:13552]	Yes	No	Both	Benign	chr13
ENSG00000068654	POLR1A	polymerase (RNA) I polypeptide A, 194kDa [Source:HGNC Symbol;Acc:17264]	No	No	Pathogenic	None	chr2
ENSG00000068697	LAPTM4A	lysosomal protein transmembrane 4 alpha [Source:HGNC Symbol;Acc:6924]	Yes	No	Pathogenic	None	chr2
ENSG00000068724	TTC7A	tetratricopeptide repeat domain 7A [Source:HGNC Symbol;Acc:19750]	Yes	Yes	Pathogenic	None	chr2
ENSG00000068781	STON1-GTF2A1L	STON1-GTF2A1L readthrough [Source:HGNC Symbol;Acc:30651]	Yes	No	Pathogenic	Pathogenic	chr2
ENSG00000068793	CYFIP1	cytoplasmic FMR1 interacting protein 1 [Source:HGNC Symbol;Acc:13759]	Yes	Yes	Both	Both	chr15
ENSG00000068796	KIF2A	kinesin heavy chain member 2A [Source:HGNC Symbol;Acc:6318]	Yes	Yes	Pathogenic	None	chr5
ENSG00000068831	RASGRP2	RAS guanyl releasing protein 2 (calcium and DAG-regulated) [Source:HGNC Symbol;Acc:9879]	Yes	No	None	None	chr11
ENSG00000068903	SIRT2	sirtuin 2 [Source:HGNC Symbol;Acc:10886]	No	No	Pathogenic	None	chr19
ENSG00000068912	ERLEC1	endoplasmic reticulum lectin 1 [Source:HGNC Symbol;Acc:25222]	No	No	Pathogenic	None	chr2
ENSG00000068976	PYGM	phosphorylase, glycogen, muscle [Source:HGNC Symbol;Acc:9726]	Yes	No	None	None	chr11
ENSG00000069018	TRPC7	transient receptor potential cation channel, subfamily C, member 7 [Source:HGNC Symbol;Acc:20754]	Yes	Yes	Pathogenic	Pathogenic	chr5
ENSG00000069122	GPR116	G protein-coupled receptor 116 [Source:HGNC Symbol;Acc:19030]	No	Yes	Pathogenic	None	chr6
ENSG00000069188	SDK2	sidekick cell adhesion molecule 2 [Source:HGNC Symbol;Acc:19308]	Yes	No	None	None	chr17
ENSG00000069206	ADAM7	ADAM metallopeptidase domain 7 [Source:HGNC Symbol;Acc:214]	Yes	No	None	None	chr8
ENSG00000069329	VPS35	vacuolar protein sorting 35 homolog (S. cerevisiae) [Source:HGNC Symbol;Acc:13487]	No	No	Pathogenic	None	chr16
ENSG00000069399	BCL3	B-cell CLL/lymphoma 3 [Source:HGNC Symbol;Acc:998]	Yes	Yes	None	None	chr19
ENSG00000069509	FUNDC1	FUN14 domain containing 1 [Source:HGNC Symbol;Acc:28746]	No	No			chrX
ENSG00000069535	MAOB	monoamine oxidase B [Source:HGNC Symbol;Acc:6834]	No	No			chrX
ENSG00000069667	RORA	RAR-related orphan receptor A [Source:HGNC Symbol;Acc:10258]	Yes	Yes	Pathogenic	None	chr15
ENSG00000069702	TGFBR3	transforming growth factor, beta receptor III [Source:HGNC Symbol;Acc:11774]	No	Yes	Pathogenic	None	chr1
ENSG00000069956	MAPK6	mitogen-activated protein kinase 6 [Source:HGNC Symbol;Acc:6879]	Yes	No	Pathogenic	Pathogenic	chr15
ENSG00000069966	GNB5	guanine nucleotide binding protein (G protein), beta 5 [Source:HGNC Symbol;Acc:4401]	No	No	Pathogenic	Pathogenic	chr15
ENSG00000070018	LRP6	low density lipoprotein receptor-related protein 6 [Source:HGNC Symbol;Acc:6698]	Yes	Yes	Pathogenic	None	chr12
ENSG00000070047	PHRF1	PHD and ring finger domains 1 [Source:HGNC Symbol;Acc:24351]	No	No	Pathogenic	None	chr11
ENSG00000070061	IKBKAP	inhibitor of kappa light polypeptide gene enhancer in B-cells, kinase complex-associated protein [Source:HGNC Symbol;Acc:5959]	No	No	Pathogenic	None	chr9
ENSG00000070081	NUCB2	nucleobindin 2 [Source:HGNC Symbol;Acc:8044]	Yes	No	None	None	chr11
ENSG00000070182	SPTB	spectrin, beta, erythrocytic [Source:HGNC Symbol;Acc:11274]	Yes	Yes	Pathogenic	None	chr14
ENSG00000070214	SLC44A1	solute carrier family 44 (choline transporter), member 1 [Source:HGNC Symbol;Acc:18798]	Yes	No	Pathogenic	Pathogenic	chr9
ENSG00000070269	TMEM260	transmembrane protein 260 [Source:HGNC Symbol;Acc:20185]	No	No	None	None	chr14
ENSG00000070367	EXOC5	exocyst complex component 5 [Source:HGNC Symbol;Acc:10696]	No	No	Pathogenic	None	chr14
ENSG00000070476	ZXDC	ZXD family zinc finger C [Source:HGNC Symbol;Acc:28160]	No	No	Pathogenic	None	chr3
ENSG00000070495	JMJD6	jumonji domain containing 6 [Source:HGNC Symbol;Acc:19355]	No	Yes	None	None	chr17
ENSG00000070501	POLB	polymerase (DNA directed), beta [Source:HGNC Symbol;Acc:9174]	Yes	No	Pathogenic	None	chr8
ENSG00000070526	ST6GALNAC1	ST6 (alpha-N-acetyl-neuraminyl-2,3-beta-galactosyl-1,3)-N-acetylgalactosaminide alpha-2,6-sialyltransferase 1 [Source:HGNC Symbol;Acc:23614]	No	No	None	None	chr17
ENSG00000070601	FRMPD1	FERM and PDZ domain containing 1 [Source:HGNC Symbol;Acc:29159]	No	No	Pathogenic	None	chr9
ENSG00000070610	GBA2	glucosidase, beta (bile acid) 2 [Source:HGNC Symbol;Acc:18986]	No	Yes	Pathogenic	Pathogenic	chr9
ENSG00000070669	ASNS	asparagine synthetase (glutamine-hydrolyzing) [Source:HGNC Symbol;Acc:753]	No	Yes	Pathogenic	None	chr7
ENSG00000070718	AP3M2	adaptor-related protein complex 3, mu 2 subunit [Source:HGNC Symbol;Acc:570]	Yes	No	Pathogenic	None	chr8
ENSG00000070748	CHAT	choline O-acetyltransferase [Source:HGNC Symbol;Acc:1912]	No	Yes	Pathogenic	Pathogenic	chr10
ENSG00000070759	TESK2	testis-specific kinase 2 [Source:HGNC Symbol;Acc:11732]	Yes	No	Pathogenic	None	chr1
ENSG00000070761	C16orf80	chromosome 16 open reading frame 80 [Source:HGNC Symbol;Acc:29523]	No	Yes	Pathogenic	None	chr16
ENSG00000070770	CSNK2A2	casein kinase 2, alpha prime polypeptide [Source:HGNC Symbol;Acc:2459]	No	Yes	Pathogenic	None	chr16
ENSG00000070778	PTPN21	protein tyrosine phosphatase, non-receptor type 21 [Source:HGNC Symbol;Acc:9651]	Yes	No	None	None	chr14
ENSG00000070785	EIF2B3	eukaryotic translation initiation factor 2B, subunit 3 gamma, 58kDa [Source:HGNC Symbol;Acc:3259]	No	Yes	Pathogenic	None	chr1
ENSG00000070882	OSBPL3	oxysterol binding protein-like 3 [Source:HGNC Symbol;Acc:16370]	Yes	No	Pathogenic	None	chr7
ENSG00000070886	EPHA8	EPH receptor A8 [Source:HGNC Symbol;Acc:3391]	Yes	Yes	None	None	chr1
ENSG00000070950	RAD18	RAD18 homolog (S. cerevisiae) [Source:HGNC Symbol;Acc:18278]	No	No	Pathogenic	None	chr3
ENSG00000070961	ATP2B1	ATPase, Ca++ transporting, plasma membrane 1 [Source:HGNC Symbol;Acc:814]	Yes	No	None	None	chr12
ENSG00000071051	NCK2	NCK adaptor protein 2 [Source:HGNC Symbol;Acc:7665]	Yes	Yes	Both	Benign	chr2
ENSG00000071054	MAP4K4	mitogen-activated protein kinase kinase kinase kinase 4 [Source:HGNC Symbol;Acc:6866]	Yes	No	Pathogenic	Pathogenic	chr2
ENSG00000071073	MGAT4A	mannosyl (alpha-1,3-)-glycoprotein beta-1,4-N-acetylglucosaminyltransferase, isozyme A [Source:HGNC Symbol;Acc:7047]	Yes	No	Pathogenic	None	chr2
ENSG00000071189	SNX13	sorting nexin 13 [Source:HGNC Symbol;Acc:21335]	No	No	Both	Both	chr7
ENSG00000071205	ARHGAP10	Rho GTPase activating protein 10 [Source:HGNC Symbol;Acc:26099]	Yes	No	Pathogenic	None	chr4
ENSG00000071242	RPS6KA2	ribosomal protein S6 kinase, 90kDa, polypeptide 2 [Source:HGNC Symbol;Acc:10431]	Yes	Yes	Pathogenic	None	chr6
ENSG00000071243	ING3	inhibitor of growth family, member 3 [Source:HGNC Symbol;Acc:14587]	No	No	Pathogenic	None	chr7
ENSG00000071246	VASH1	vasohibin 1 [Source:HGNC Symbol;Acc:19964]	Yes	Yes	Pathogenic	Pathogenic	chr14
ENSG00000071282	LMCD1	LIM and cysteine-rich domains 1 [Source:HGNC Symbol;Acc:6633]	Yes	No	Pathogenic	None	chr3
ENSG00000071537	SEL1L	sel-1 suppressor of lin-12-like (C. elegans) [Source:HGNC Symbol;Acc:10717]	Yes	No	None	None	chr14
ENSG00000071794	HLTF	helicase-like transcription factor [Source:HGNC Symbol;Acc:11099]	No	No	Pathogenic	None	chr3
ENSG00000071889	FAM3A	family with sequence similarity 3, member A [Source:HGNC Symbol;Acc:13749]	Yes	No			chrX
ENSG00000071967	CYBRD1	cytochrome b reductase 1 [Source:HGNC Symbol;Acc:20797]	Yes	No	Pathogenic	Pathogenic	chr2
ENSG00000071991	CDH19	cadherin 19, type 2 [Source:HGNC Symbol;Acc:1758]	Yes	No	Pathogenic	Pathogenic	chr18
ENSG00000072071	LPHN1	latrophilin 1 [Source:HGNC Symbol;Acc:20973]	Yes	No	Pathogenic	Pathogenic	chr19
ENSG00000072110	ACTN1	actinin, alpha 1 [Source:HGNC Symbol;Acc:163]	Yes	No	None	None	chr14
ENSG00000072121	ZFYVE26	zinc finger, FYVE domain containing 26 [Source:HGNC Symbol;Acc:20761]	No	No	None	None	chr14
ENSG00000072133	RPS6KA6	ribosomal protein S6 kinase, 90kDa, polypeptide 6 [Source:HGNC Symbol;Acc:10435]	Yes	Yes			chrX
ENSG00000072163	LIMS2	LIM and senescent cell antigen-like domains 2 [Source:HGNC Symbol;Acc:16084]	No	No	Pathogenic	Pathogenic	chr2
ENSG00000072182	ASIC4	acid-sensing (proton-gated) ion channel family member 4 [Source:HGNC Symbol;Acc:21263]	Yes	No	Pathogenic	None	chr2
ENSG00000072201	LNX1	ligand of numb-protein X 1, E3 ubiquitin protein ligase [Source:HGNC Symbol;Acc:6657]	Yes	No	Pathogenic	None	chr4
ENSG00000072274	TFRC	transferrin receptor [Source:HGNC Symbol;Acc:11763]	Yes	Yes	Pathogenic	None	chr3
ENSG00000072315	TRPC5	transient receptor potential cation channel, subfamily C, member 5 [Source:HGNC Symbol;Acc:12337]	Yes	Yes			chrX
ENSG00000072364	AFF4	AF4/FMR2 family, member 4 [Source:HGNC Symbol;Acc:17869]	Yes	Yes	Pathogenic	None	chr5
ENSG00000072415	MPP5	membrane protein, palmitoylated 5 (MAGUK p55 subfamily member 5) [Source:HGNC Symbol;Acc:18669]	No	Yes	None	None	chr14
ENSG00000072609	CHFR	checkpoint with forkhead and ring finger domains, E3 ubiquitin protein ligase [Source:HGNC Symbol;Acc:20455]	No	No	Pathogenic	Pathogenic	chr12
ENSG00000072657	TRHDE	thyrotropin-releasing hormone degrading enzyme [Source:HGNC Symbol;Acc:30748]	No	No	Pathogenic	None	chr12
ENSG00000072682	P4HA2	prolyl 4-hydroxylase, alpha polypeptide II [Source:HGNC Symbol;Acc:8547]	Yes	No	Pathogenic	Pathogenic	chr5
ENSG00000072736	NFATC3	nuclear factor of activated T-cells, cytoplasmic, calcineurin-dependent 3 [Source:HGNC Symbol;Acc:7777]	Yes	Yes	Pathogenic	None	chr16
ENSG00000072756	TRNT1	tRNA nucleotidyl transferase, CCA-adding, 1 [Source:HGNC Symbol;Acc:17341]	No	No	Pathogenic	None	chr3
ENSG00000072786	STK10	serine/threonine kinase 10 [Source:HGNC Symbol;Acc:11388]	Yes	No	Pathogenic	None	chr5
ENSG00000072803	FBXW11	F-box and WD repeat domain containing 11 [Source:HGNC Symbol;Acc:13607]	Yes	No	Pathogenic	None	chr5
ENSG00000072818	ACAP1	ArfGAP with coiled-coil, ankyrin repeat and PH domains 1 [Source:HGNC Symbol;Acc:16467]	Yes	No	Pathogenic	None	chr17
ENSG00000072840	EVC	Ellis van Creveld syndrome [Source:HGNC Symbol;Acc:3497]	No	Yes	Pathogenic	None	chr4
ENSG00000072858	SIDT1	SID1 transmembrane family, member 1 [Source:HGNC Symbol;Acc:25967]	Yes	No	Pathogenic	None	chr3
ENSG00000072864	NDE1	nudE neurodevelopment protein 1 [Source:HGNC Symbol;Acc:17619]	Yes	Yes	Pathogenic	Pathogenic	chr16
ENSG00000072952	MRVI1	murine retrovirus integration site 1 homolog [Source:HGNC Symbol;Acc:7237]	No	No	Pathogenic	Pathogenic	chr11
ENSG00000072954	TMEM38A	transmembrane protein 38A [Source:HGNC Symbol;Acc:28462]	Yes	No	Pathogenic	None	chr19
ENSG00000072958	AP1M1	adaptor-related protein complex 1, mu 1 subunit [Source:HGNC Symbol;Acc:13667]	Yes	Yes	Pathogenic	None	chr19
ENSG00000073050	XRCC1	X-ray repair complementing defective repair in Chinese hamster cells 1 [Source:HGNC Symbol;Acc:12828]	No	Yes	None	None	chr19
ENSG00000073060	SCARB1	scavenger receptor class B, member 1 [Source:HGNC Symbol;Acc:1664]	Yes	No	Pathogenic	None	chr12
ENSG00000073282	TP63	tumor protein p63 [Source:HGNC Symbol;Acc:15979]	Yes	Yes	Pathogenic	Pathogenic	chr3
ENSG00000073331	ALPK1	alpha-kinase 1 [Source:HGNC Symbol;Acc:20917]	No	No	None	None	chr4
ENSG00000073536	NLE1	notchless homolog 1 (Drosophila) [Source:HGNC Symbol;Acc:19889]	No	Yes	None	None	chr17
ENSG00000073578	SDHA	succinate dehydrogenase complex, subunit A, flavoprotein (Fp) [Source:HGNC Symbol;Acc:10680]	No	Yes	Both	Both	chr5
ENSG00000073598	FNDC8	fibronectin type III domain containing 8 [Source:HGNC Symbol;Acc:25286]	No	No	None	None	chr17
ENSG00000073614	KDM5A	lysine (K)-specific demethylase 5A [Source:HGNC Symbol;Acc:9886]	Yes	Yes	Both	Benign	chr12
ENSG00000073711	PPP2R3A	protein phosphatase 2, regulatory subunit B'', alpha [Source:HGNC Symbol;Acc:9307]	Yes	Yes	Pathogenic	Pathogenic	chr3
ENSG00000073734	ABCB11	ATP-binding cassette, sub-family B (MDR/TAP), member 11 [Source:HGNC Symbol;Acc:42]	Yes	No	Pathogenic	None	chr2
ENSG00000073754	CD5L	CD5 molecule-like [Source:HGNC Symbol;Acc:1690]	No	No	Pathogenic	None	chr1
ENSG00000073792	IGF2BP2	insulin-like growth factor 2 mRNA binding protein 2 [Source:HGNC Symbol;Acc:28867]	Yes	Yes	Pathogenic	None	chr3
ENSG00000073803	MAP3K13	mitogen-activated protein kinase kinase kinase 13 [Source:HGNC Symbol;Acc:6852]	Yes	No	Pathogenic	None	chr3
ENSG00000073849	ST6GAL1	ST6 beta-galactosamide alpha-2,6-sialyltranferase 1 [Source:HGNC Symbol;Acc:10860]	Yes	No	Pathogenic	None	chr3
ENSG00000073861	TBX21	T-box 21 [Source:HGNC Symbol;Acc:11599]	Yes	Yes	Pathogenic	None	chr17
ENSG00000074181	NOTCH3	notch 3 [Source:HGNC Symbol;Acc:7883]	Yes	Yes	Pathogenic	None	chr19
ENSG00000074211	PPP2R2C	protein phosphatase 2, regulatory subunit B, gamma [Source:HGNC Symbol;Acc:9306]	Yes	No	Pathogenic	None	chr4
ENSG00000074276	CDHR2	cadherin-related family member 2 [Source:HGNC Symbol;Acc:18231]	No	No	Pathogenic	Pathogenic	chr5
ENSG00000074370	ATP2A3	ATPase, Ca++ transporting, ubiquitous [Source:HGNC Symbol;Acc:813]	Yes	No	Pathogenic	None	chr17
ENSG00000074410	CA12	carbonic anhydrase XII [Source:HGNC Symbol;Acc:1371]	Yes	No	None	None	chr15
ENSG00000074416	MGLL	monoglyceride lipase [Source:HGNC Symbol;Acc:17038]	No	No	Pathogenic	None	chr3
ENSG00000074527	NTN4	netrin 4 [Source:HGNC Symbol;Acc:13658]	No	Yes	None	None	chr12
ENSG00000074582	BCS1L	BC1 (ubiquinol-cytochrome c reductase) synthesis-like [Source:HGNC Symbol;Acc:1020]	No	No	Pathogenic	None	chr2
ENSG00000074590	NUAK1	NUAK family, SNF1-like kinase, 1 [Source:HGNC Symbol;Acc:14311]	Yes	No	Pathogenic	Pathogenic	chr12
ENSG00000074603	DPP8	dipeptidyl-peptidase 8 [Source:HGNC Symbol;Acc:16490]	Yes	No	Pathogenic	Pathogenic	chr15
ENSG00000074621	SLC24A1	solute carrier family 24 (sodium/potassium/calcium exchanger), member 1 [Source:HGNC Symbol;Acc:10975]	No	No	Pathogenic	Pathogenic	chr15
ENSG00000074695	LMAN1	lectin, mannose-binding, 1 [Source:HGNC Symbol;Acc:6631]	Yes	No	Pathogenic	None	chr18
ENSG00000074696	PTPLAD1	protein tyrosine phosphatase-like A domain containing 1 [Source:HGNC Symbol;Acc:24175]	No	No	Pathogenic	Pathogenic	chr15
ENSG00000074755	ZZEF1	zinc finger, ZZ-type with EF-hand domain 1 [Source:HGNC Symbol;Acc:29027]	No	No	Pathogenic	None	chr17
ENSG00000074771	NOX3	NADPH oxidase 3 [Source:HGNC Symbol;Acc:7890]	Yes	Yes	Pathogenic	None	chr6
ENSG00000074803	SLC12A1	solute carrier family 12 (sodium/potassium/chloride transporter), member 1 [Source:HGNC Symbol;Acc:10910]	Yes	Yes	Pathogenic	None	chr15
ENSG00000074935	TUBE1	tubulin, epsilon 1 [Source:HGNC Symbol;Acc:20775]	No	No	Pathogenic	None	chr6
ENSG00000074964	ARHGEF10L	Rho guanine nucleotide exchange factor (GEF) 10-like [Source:HGNC Symbol;Acc:25540]	Yes	No	Pathogenic	None	chr1
ENSG00000075035	WSCD2	WSC domain containing 2 [Source:HGNC Symbol;Acc:29117]	Yes	No	Pathogenic	Pathogenic	chr12
ENSG00000075073	TACR2	tachykinin receptor 2 [Source:HGNC Symbol;Acc:11527]	Yes	No	Pathogenic	None	chr10
ENSG00000075142	SRI	sorcin [Source:HGNC Symbol;Acc:11292]	Yes	Yes	Pathogenic	None	chr7
ENSG00000075223	SEMA3C	sema domain, immunoglobulin domain (Ig), short basic domain, secreted, (semaphorin) 3C [Source:HGNC Symbol;Acc:10725]	Yes	Yes	Pathogenic	None	chr7
ENSG00000075239	ACAT1	acetyl-CoA acetyltransferase 1 [Source:HGNC Symbol;Acc:93]	No	Yes	Pathogenic	Pathogenic	chr11
ENSG00000075240	GRAMD4	GRAM domain containing 4 [Source:HGNC Symbol;Acc:29113]	No	No	Pathogenic	None	chr22
ENSG00000075290	WNT8B	wingless-type MMTV integration site family, member 8B [Source:HGNC Symbol;Acc:12789]	Yes	Yes	Pathogenic	None	chr10
ENSG00000075303	SLC25A40	solute carrier family 25, member 40 [Source:HGNC Symbol;Acc:29680]	Yes	No	Pathogenic	None	chr7
ENSG00000075340	ADD2	adducin 2 (beta) [Source:HGNC Symbol;Acc:244]	Yes	Yes	None	None	chr2
ENSG00000075391	RASAL2	RAS protein activator like 2 [Source:HGNC Symbol;Acc:9874]	Yes	No	Pathogenic	None	chr1
ENSG00000075399	VPS9D1	VPS9 domain containing 1 [Source:HGNC Symbol;Acc:13526]	No	No	Pathogenic	None	chr16
ENSG00000075415	SLC25A3	solute carrier family 25 (mitochondrial carrier; phosphate carrier), member 3 [Source:HGNC Symbol;Acc:10989]	No	No	None	None	chr12
ENSG00000075643	MOCOS	molybdenum cofactor sulfurase [Source:HGNC Symbol;Acc:18234]	No	No	Pathogenic	Pathogenic	chr18
ENSG00000075651	PLD1	phospholipase D1, phosphatidylcholine-specific [Source:HGNC Symbol;Acc:9067]	Yes	No	Pathogenic	None	chr3
ENSG00000075711	DLG1	discs, large homolog 1 (Drosophila) [Source:HGNC Symbol;Acc:2900]	Yes	Yes	Both	Pathogenic	chr3
ENSG00000075826	SEC31B	SEC31 homolog B (S. cerevisiae) [Source:HGNC Symbol;Acc:23197]	Yes	No	Pathogenic	None	chr10
ENSG00000075856	SART3	squamous cell carcinoma antigen recognized by T cells 3 [Source:HGNC Symbol;Acc:16860]	No	No	Pathogenic	Pathogenic	chr12
ENSG00000075891	PAX2	paired box 2 [Source:HGNC Symbol;Acc:8616]	Yes	Yes	Pathogenic	Pathogenic	chr10
ENSG00000075914	EXOSC7	exosome component 7 [Source:HGNC Symbol;Acc:28112]	No	No	None	None	chr3
ENSG00000075945	KIFAP3	kinesin-associated protein 3 [Source:HGNC Symbol;Acc:17060]	No	No	Pathogenic	None	chr1
ENSG00000075975	MKRN2	makorin ring finger protein 2 [Source:HGNC Symbol;Acc:7113]	Yes	No	Pathogenic	None	chr3
ENSG00000076043	REXO2	RNA exonuclease 2 [Source:HGNC Symbol;Acc:17851]	No	No	Pathogenic	None	chr11
ENSG00000076053	RBM7	RNA binding motif protein 7 [Source:HGNC Symbol;Acc:9904]	Yes	No	Pathogenic	None	chr11
ENSG00000076067	RBMS2	RNA binding motif, single stranded interacting protein 2 [Source:HGNC Symbol;Acc:9909]	Yes	No	None	None	chr12
ENSG00000076108	BAZ2A	bromodomain adjacent to zinc finger domain, 2A [Source:HGNC Symbol;Acc:962]	No	No	None	None	chr12
ENSG00000076201	PTPN23	protein tyrosine phosphatase, non-receptor type 23 [Source:HGNC Symbol;Acc:14406]	No	Yes	Pathogenic	None	chr3
ENSG00000076248	UNG	uracil-DNA glycosylase [Source:HGNC Symbol;Acc:12572]	No	Yes	Pathogenic	None	chr12
ENSG00000076258	FMO4	flavin containing monooxygenase 4 [Source:HGNC Symbol;Acc:3772]	No	No	Pathogenic	None	chr1
ENSG00000076344	RGS11	regulator of G-protein signaling 11 [Source:HGNC Symbol;Acc:9993]	Yes	No	Pathogenic	Pathogenic	chr16
ENSG00000076356	PLXNA2	plexin A2 [Source:HGNC Symbol;Acc:9100]	Yes	Yes	Pathogenic	Pathogenic	chr1
ENSG00000076382	SPAG5	sperm associated antigen 5 [Source:HGNC Symbol;Acc:13452]	No	No	Benign	Benign	chr17
ENSG00000076554	TPD52	tumor protein D52 [Source:HGNC Symbol;Acc:12005]	Yes	Yes	Pathogenic	Pathogenic	chr8
ENSG00000076641	PAG1	phosphoprotein associated with glycosphingolipid microdomains 1 [Source:HGNC Symbol;Acc:30043]	No	No	Pathogenic	None	chr8
ENSG00000076706	MCAM	melanoma cell adhesion molecule [Source:HGNC Symbol;Acc:6934]	Yes	Yes	Pathogenic	None	chr11
ENSG00000076716	GPC4	glypican 4 [Source:HGNC Symbol;Acc:4452]	Yes	Yes			chrX
ENSG00000076770	MBNL3	muscleblind-like splicing regulator 3 [Source:HGNC Symbol;Acc:20564]	Yes	Yes			chrX
ENSG00000076826	CAMSAP3	calmodulin regulated spectrin-associated protein family, member 3 [Source:HGNC Symbol;Acc:29307]	Yes	No	Pathogenic	None	chr19
ENSG00000076864	RAP1GAP	RAP1 GTPase activating protein [Source:HGNC Symbol;Acc:9858]	No	No	Pathogenic	Pathogenic	chr1
ENSG00000076924	XAB2	XPA binding protein 2 [Source:HGNC Symbol;Acc:14089]	No	Yes	Pathogenic	None	chr19
ENSG00000077063	CTTNBP2	cortactin binding protein 2 [Source:HGNC Symbol;Acc:15679]	Yes	Yes	Pathogenic	None	chr7
ENSG00000077080	ACTL6B	actin-like 6B [Source:HGNC Symbol;Acc:160]	Yes	Yes	Pathogenic	Pathogenic	chr7
ENSG00000077092	RARB	retinoic acid receptor, beta [Source:HGNC Symbol;Acc:9865]	Yes	Yes	Pathogenic	None	chr3
ENSG00000077097	TOP2B	topoisomerase (DNA) II beta 180kDa [Source:HGNC Symbol;Acc:11990]	No	Yes	None	None	chr3
ENSG00000077147	TM9SF3	transmembrane 9 superfamily member 3 [Source:HGNC Symbol;Acc:21529]	No	No	Pathogenic	None	chr10
ENSG00000077157	PPP1R12B	protein phosphatase 1, regulatory subunit 12B [Source:HGNC Symbol;Acc:7619]	Yes	No	Pathogenic	Pathogenic	chr1
ENSG00000077238	IL4R	interleukin 4 receptor [Source:HGNC Symbol;Acc:6015]	No	No	Pathogenic	Pathogenic	chr16
ENSG00000077254	USP33	ubiquitin specific peptidase 33 [Source:HGNC Symbol;Acc:20059]	Yes	Yes	Pathogenic	None	chr1
ENSG00000077264	PAK3	p21 protein (Cdc42/Rac)-activated kinase 3 [Source:HGNC Symbol;Acc:8592]	Yes	Yes			chrX
ENSG00000077274	CAPN6	calpain 6 [Source:HGNC Symbol;Acc:1483]	Yes	No			chrX
ENSG00000077279	DCX	doublecortin [Source:HGNC Symbol;Acc:2714]	Yes	Yes			chrX
ENSG00000077327	SPAG6	sperm associated antigen 6 [Source:HGNC Symbol;Acc:11215]	No	Yes	None	None	chr10
ENSG00000077348	EXOSC5	exosome component 5 [Source:HGNC Symbol;Acc:24662]	No	No	Pathogenic	None	chr19
ENSG00000077380	DYNC1I2	dynein, cytoplasmic 1, intermediate chain 2 [Source:HGNC Symbol;Acc:2964]	Yes	No	Pathogenic	Pathogenic	chr2
ENSG00000077420	APBB1IP	amyloid beta (A4) precursor protein-binding, family B, member 1 interacting protein [Source:HGNC Symbol;Acc:17379]	No	No	Pathogenic	None	chr10
ENSG00000077458	FAM76B	family with sequence similarity 76, member B [Source:HGNC Symbol;Acc:28492]	Yes	No	None	None	chr11
ENSG00000077498	TYR	tyrosinase [Source:HGNC Symbol;Acc:12442]	No	Yes	None	None	chr11
ENSG00000077522	ACTN2	actinin, alpha 2 [Source:HGNC Symbol;Acc:164]	Yes	No	Pathogenic	Pathogenic	chr1
ENSG00000077549	CAPZB	capping protein (actin filament) muscle Z-line, beta [Source:HGNC Symbol;Acc:1491]	No	Yes	Pathogenic	Pathogenic	chr1
ENSG00000077616	NAALAD2	N-acetylated alpha-linked acidic dipeptidase 2 [Source:HGNC Symbol;Acc:14526]	Yes	No	None	None	chr11
ENSG00000077684	JADE1	jade family PHD finger 1 [Source:HGNC Symbol;Acc:30027]	Yes	No	Both	Both	chr4
ENSG00000077713	SLC25A43	solute carrier family 25, member 43 [Source:HGNC Symbol;Acc:30557]	No	No			chrX
ENSG00000077782	FGFR1	fibroblast growth factor receptor 1 [Source:HGNC Symbol;Acc:3688]	Yes	Yes	Pathogenic	Pathogenic	chr8
ENSG00000077800	FKBP6	FK506 binding protein 6, 36kDa [Source:HGNC Symbol;Acc:3722]	No	No	Both	Benign	chr7
ENSG00000077943	ITGA8	integrin, alpha 8 [Source:HGNC Symbol;Acc:6144]	Yes	Yes	Both	Benign	chr10
ENSG00000078018	MAP2	microtubule-associated protein 2 [Source:HGNC Symbol;Acc:6839]	No	Yes	Pathogenic	None	chr2
ENSG00000078043	PIAS2	protein inhibitor of activated STAT, 2 [Source:HGNC Symbol;Acc:17311]	Yes	No	Pathogenic	None	chr18
ENSG00000078053	AMPH	amphiphysin [Source:HGNC Symbol;Acc:471]	Yes	No	Pathogenic	None	chr7
ENSG00000078061	ARAF	v-raf murine sarcoma 3611 viral oncogene homolog [Source:HGNC Symbol;Acc:646]	Yes	No			chrX
ENSG00000078070	MCCC1	methylcrotonoyl-CoA carboxylase 1 (alpha) [Source:HGNC Symbol;Acc:6936]	No	No	Pathogenic	None	chr3
ENSG00000078098	FAP	fibroblast activation protein, alpha [Source:HGNC Symbol;Acc:3590]	Yes	No	Pathogenic	None	chr2
ENSG00000078140	UBE2K	ubiquitin-conjugating enzyme E2K [Source:HGNC Symbol;Acc:4914]	No	No	None	None	chr4
ENSG00000078142	PIK3C3	phosphatidylinositol 3-kinase, catalytic subunit type 3 [Source:HGNC Symbol;Acc:8974]	No	No	Pathogenic	None	chr18
ENSG00000078177	N4BP2	NEDD4 binding protein 2 [Source:HGNC Symbol;Acc:29851]	No	No	None	None	chr4
ENSG00000078237	C12orf5	chromosome 12 open reading frame 5 [Source:HGNC Symbol;Acc:1185]	No	No	Pathogenic	None	chr12
ENSG00000078246	TULP3	tubby like protein 3 [Source:HGNC Symbol;Acc:12425]	Yes	Yes	Pathogenic	Pathogenic	chr12
ENSG00000078304	PPP2R5C	protein phosphatase 2, regulatory subunit B', gamma [Source:HGNC Symbol;Acc:9311]	Yes	No	Pathogenic	None	chr14
ENSG00000078328	RBFOX1	RNA binding protein, fox-1 homolog (C. elegans) 1 [Source:HGNC Symbol;Acc:18222]	Yes	No	Pathogenic	Pathogenic	chr16
ENSG00000078401	EDN1	endothelin 1 [Source:HGNC Symbol;Acc:3176]	No	Yes	Pathogenic	None	chr6
ENSG00000078618	NRD1	nardilysin (N-arginine dibasic convertase) [Source:HGNC Symbol;Acc:7995]	No	No	Pathogenic	None	chr1
ENSG00000078725	BRINP1	bone morphogenetic protein/retinoic acid inducible neural-specific 1 [Source:HGNC Symbol;Acc:2687]	Yes	No	None	None	chr9
ENSG00000078795	PKD2L2	polycystic kidney disease 2-like 2 [Source:HGNC Symbol;Acc:9012]	Yes	No	Pathogenic	Pathogenic	chr5
ENSG00000078804	TP53INP2	tumor protein p53 inducible nuclear protein 2 [Source:HGNC Symbol;Acc:16104]	No	Yes	Pathogenic	None	chr20
ENSG00000078898	BPIFB2	BPI fold containing family B, member 2 [Source:HGNC Symbol;Acc:16177]	No	No	Both	Benign	chr20
ENSG00000079102	RUNX1T1	runt-related transcription factor 1; translocated to, 1 (cyclin D-related) [Source:HGNC Symbol;Acc:1535]	Yes	Yes	Pathogenic	None	chr8
ENSG00000079112	CDH17	cadherin 17, LI cadherin (liver-intestine) [Source:HGNC Symbol;Acc:1756]	No	No	Pathogenic	None	chr8
ENSG00000079150	FKBP7	FK506 binding protein 7 [Source:HGNC Symbol;Acc:3723]	Yes	No	Pathogenic	None	chr2
ENSG00000079156	OSBPL6	oxysterol binding protein-like 6 [Source:HGNC Symbol;Acc:16388]	Yes	No	Pathogenic	None	chr2
ENSG00000079215	SLC1A3	solute carrier family 1 (glial high affinity glutamate transporter), member 3 [Source:HGNC Symbol;Acc:10941]	Yes	Yes	Pathogenic	None	chr5
ENSG00000079257	LXN	latexin [Source:HGNC Symbol;Acc:13347]	No	No	Pathogenic	None	chr3
ENSG00000079308	TNS1	tensin 1 [Source:HGNC Symbol;Acc:11973]	Yes	No	Pathogenic	None	chr2
ENSG00000079335	CDC14A	cell division cycle 14A [Source:HGNC Symbol;Acc:1718]	Yes	No	Pathogenic	None	chr1
ENSG00000079337	RAPGEF3	Rap guanine nucleotide exchange factor (GEF) 3 [Source:HGNC Symbol;Acc:16629]	Yes	Yes	None	None	chr12
ENSG00000079432	CIC	capicua transcriptional repressor [Source:HGNC Symbol;Acc:14214]	No	No	Pathogenic	Pathogenic	chr19
ENSG00000079435	LIPE	lipase, hormone-sensitive [Source:HGNC Symbol;Acc:6621]	No	No	Pathogenic	Pathogenic	chr19
ENSG00000079459	FDFT1	farnesyl-diphosphate farnesyltransferase 1 [Source:HGNC Symbol;Acc:3629]	No	No	Pathogenic	Pathogenic	chr8
ENSG00000079689	SCGN	secretagogin, EF-hand calcium binding protein [Source:HGNC Symbol;Acc:16941]	No	No	Pathogenic	None	chr6
ENSG00000079691	LRRC16A	leucine rich repeat containing 16A [Source:HGNC Symbol;Acc:21581]	Yes	No	Pathogenic	None	chr6
ENSG00000079805	DNM2	dynamin 2 [Source:HGNC Symbol;Acc:2974]	Yes	No	Pathogenic	Pathogenic	chr19
ENSG00000079931	MOXD1	monooxygenase, DBH-like 1 [Source:HGNC Symbol;Acc:21063]	No	No	None	None	chr6
ENSG00000080166	DCT	dopachrome tautomerase [Source:HGNC Symbol;Acc:2709]	No	Yes	Pathogenic	Pathogenic	chr13
ENSG00000080189	SLC35C2	solute carrier family 35 (GDP-fucose transporter), member C2 [Source:HGNC Symbol;Acc:17117]	No	No	None	None	chr20
ENSG00000080293	SCTR	secretin receptor [Source:HGNC Symbol;Acc:10608]	Yes	No	Pathogenic	None	chr2
ENSG00000080493	SLC4A4	solute carrier family 4 (sodium bicarbonate cotransporter), member 4 [Source:HGNC Symbol;Acc:11030]	Yes	No	Pathogenic	None	chr4
ENSG00000080511	RDH8	retinol dehydrogenase 8 (all-trans) [Source:HGNC Symbol;Acc:14423]	No	No	Pathogenic	None	chr19
ENSG00000080546	SESN1	sestrin 1 [Source:HGNC Symbol;Acc:21595]	Yes	No	Pathogenic	Pathogenic	chr6
ENSG00000080573	COL5A3	collagen, type V, alpha 3 [Source:HGNC Symbol;Acc:14864]	No	Yes	Pathogenic	None	chr19
ENSG00000080618	CPB2	carboxypeptidase B2 (plasma) [Source:HGNC Symbol;Acc:2300]	Yes	Yes	Pathogenic	None	chr13
ENSG00000080644	CHRNA3	cholinergic receptor, nicotinic, alpha 3 (neuronal) [Source:HGNC Symbol;Acc:1957]	Yes	Yes	Pathogenic	None	chr15
ENSG00000080802	CNOT4	CCR4-NOT transcription complex, subunit 4 [Source:HGNC Symbol;Acc:7880]	No	No	Pathogenic	None	chr7
ENSG00000080819	CPOX	coproporphyrinogen oxidase [Source:HGNC Symbol;Acc:2321]	No	No	Pathogenic	None	chr3
ENSG00000080822	CLDND1	claudin domain containing 1 [Source:HGNC Symbol;Acc:1322]	No	No	Pathogenic	None	chr3
ENSG00000080823	MOK	MOK protein kinase [Source:HGNC Symbol;Acc:9833]	No	No	Pathogenic	Pathogenic	chr14
ENSG00000080839	RBL1	retinoblastoma-like 1 (p107) [Source:HGNC Symbol;Acc:9893]	Yes	No	Pathogenic	None	chr20
ENSG00000081014	AP4E1	adaptor-related protein complex 4, epsilon 1 subunit [Source:HGNC Symbol;Acc:573]	No	No	Pathogenic	None	chr15
ENSG00000081019	RSBN1	round spermatid basic protein 1 [Source:HGNC Symbol;Acc:25642]	Yes	No	Pathogenic	None	chr1
ENSG00000081026	MAGI3	membrane associated guanylate kinase, WW and PDZ domain containing 3 [Source:HGNC Symbol;Acc:29647]	Yes	No	Pathogenic	None	chr1
ENSG00000081059	TCF7	transcription factor 7 (T-cell specific, HMG-box) [Source:HGNC Symbol;Acc:11639]	Yes	Yes	Pathogenic	Pathogenic	chr5
ENSG00000081087	OSTM1	osteopetrosis associated transmembrane protein 1 [Source:HGNC Symbol;Acc:21652]	No	Yes	Pathogenic	Pathogenic	chr6
ENSG00000081138	CDH7	cadherin 7, type 2 [Source:HGNC Symbol;Acc:1766]	Yes	No	Pathogenic	Pathogenic	chr18
ENSG00000081177	EXD2	exonuclease 3'-5' domain containing 2 [Source:HGNC Symbol;Acc:20217]	No	No	None	None	chr14
ENSG00000081181	ARG2	arginase 2 [Source:HGNC Symbol;Acc:664]	Yes	Yes	None	None	chr14
ENSG00000081189	MEF2C	myocyte enhancer factor 2C [Source:HGNC Symbol;Acc:6996]	Yes	Yes	Pathogenic	Both	chr5
ENSG00000081237	PTPRC	protein tyrosine phosphatase, receptor type, C [Source:HGNC Symbol;Acc:9666]	No	Yes	Pathogenic	Pathogenic	chr1
ENSG00000081307	UBA5	ubiquitin-like modifier activating enzyme 5 [Source:HGNC Symbol;Acc:23230]	No	No	Pathogenic	None	chr3
ENSG00000081320	STK17B	serine/threonine kinase 17b [Source:HGNC Symbol;Acc:11396]	Yes	No	Pathogenic	None	chr2
ENSG00000081692	JMJD4	jumonji domain containing 4 [Source:HGNC Symbol;Acc:25724]	No	No	Pathogenic	Pathogenic	chr1
ENSG00000081791	KIAA0141	KIAA0141 [Source:HGNC Symbol;Acc:28969]	No	No	Pathogenic	Pathogenic	chr5
ENSG00000081800	SLC13A1	solute carrier family 13 (sodium/sulfate symporter), member 1 [Source:HGNC Symbol;Acc:10916]	Yes	No	Pathogenic	None	chr7
ENSG00000081803	CADPS2	Ca++-dependent secretion activator 2 [Source:HGNC Symbol;Acc:16018]	Yes	No	Pathogenic	None	chr7
ENSG00000081870	HSPB11	heat shock protein family B (small), member 11 [Source:HGNC Symbol;Acc:25019]	No	No	Pathogenic	None	chr1
ENSG00000081913	PHLPP1	PH domain and leucine rich repeat protein phosphatase 1 [Source:HGNC Symbol;Acc:20610]	Yes	No	Pathogenic	Pathogenic	chr18
ENSG00000081923	ATP8B1	ATPase, aminophospholipid transporter, class I, type 8B, member 1 [Source:HGNC Symbol;Acc:3706]	Yes	No	Pathogenic	None	chr18
ENSG00000081985	IL12RB2	interleukin 12 receptor, beta 2 [Source:HGNC Symbol;Acc:5972]	Yes	No	Pathogenic	Pathogenic	chr1
ENSG00000082014	SMARCD3	SWI/SNF related, matrix associated, actin dependent regulator of chromatin, subfamily d, member 3 [Source:HGNC Symbol;Acc:11108]	Yes	Yes	Pathogenic	None	chr7
ENSG00000082068	WDR70	WD repeat domain 70 [Source:HGNC Symbol;Acc:25495]	No	No	Pathogenic	Pathogenic	chr5
ENSG00000082153	BZW1	basic leucine zipper and W2 domains 1 [Source:HGNC Symbol;Acc:18380]	Yes	No	Pathogenic	Pathogenic	chr2
ENSG00000082175	PGR	progesterone receptor [Source:HGNC Symbol;Acc:8910]	Yes	Yes	Pathogenic	None	chr11
ENSG00000082196	C1QTNF3	C1q and tumor necrosis factor related protein 3 [Source:HGNC Symbol;Acc:14326]	No	Yes	Pathogenic	None	chr5
ENSG00000082212	ME2	malic enzyme 2, NAD(+)-dependent, mitochondrial [Source:HGNC Symbol;Acc:6984]	Yes	No	None	None	chr18
ENSG00000082269	FAM135A	family with sequence similarity 135, member A [Source:HGNC Symbol;Acc:21084]	No	No	Pathogenic	Pathogenic	chr6
ENSG00000082293	COL19A1	collagen, type XIX, alpha 1 [Source:HGNC Symbol;Acc:2196]	Yes	Yes	Pathogenic	Pathogenic	chr6
ENSG00000082458	DLG3	discs, large homolog 3 (Drosophila) [Source:HGNC Symbol;Acc:2902]	Yes	Yes			chrX
ENSG00000082497	SERTAD4	SERTA domain containing 4 [Source:HGNC Symbol;Acc:25236]	No	No	Pathogenic	None	chr1
ENSG00000082516	GEMIN5	gem (nuclear organelle) associated protein 5 [Source:HGNC Symbol;Acc:20043]	No	No	Pathogenic	None	chr5
ENSG00000082556	OPRK1	opioid receptor, kappa 1 [Source:HGNC Symbol;Acc:8154]	Yes	No	Pathogenic	None	chr8
ENSG00000082684	SEMA5B	sema domain, seven thrombospondin repeats (type 1 and type 1-like), transmembrane domain (TM) and short cytoplasmic domain, (semaphorin) 5B [Source:HGNC Symbol;Acc:10737]	Yes	Yes	Pathogenic	None	chr3
ENSG00000082701	GSK3B	glycogen synthase kinase 3 beta [Source:HGNC Symbol;Acc:4617]	Yes	Yes	Pathogenic	Pathogenic	chr3
ENSG00000082781	ITGB5	integrin, beta 5 [Source:HGNC Symbol;Acc:6160]	Yes	Yes	Pathogenic	None	chr3
ENSG00000082898	XPO1	exportin 1 (CRM1 homolog, yeast) [Source:HGNC Symbol;Acc:12825]	No	No	Pathogenic	Pathogenic	chr2
ENSG00000083093	PALB2	partner and localizer of BRCA2 [Source:HGNC Symbol;Acc:26144]	No	Yes	Pathogenic	None	chr16
ENSG00000083097	DOPEY1	dopey family member 1 [Source:HGNC Symbol;Acc:21194]	Yes	No	Pathogenic	None	chr6
ENSG00000083099	LYRM2	LYR motif containing 2 [Source:HGNC Symbol;Acc:25229]	No	No	Pathogenic	Pathogenic	chr6
ENSG00000083123	BCKDHB	branched chain keto acid dehydrogenase E1, beta polypeptide [Source:HGNC Symbol;Acc:987]	No	No	Benign	Benign	chr6
ENSG00000083168	KAT6A	K(lysine) acetyltransferase 6A [Source:HGNC Symbol;Acc:13013]	No	Yes	Pathogenic	None	chr8
ENSG00000083223	ZCCHC6	zinc finger, CCHC domain containing 6 [Source:HGNC Symbol;Acc:25817]	Yes	No	Pathogenic	None	chr9
ENSG00000083307	GRHL2	grainyhead-like 2 (Drosophila) [Source:HGNC Symbol;Acc:2799]	Yes	Yes	Pathogenic	None	chr8
ENSG00000083312	TNPO1	transportin 1 [Source:HGNC Symbol;Acc:6401]	Yes	No	None	None	chr5
ENSG00000083454	P2RX5	purinergic receptor P2X, ligand-gated ion channel, 5 [Source:HGNC Symbol;Acc:8536]	No	Yes	Pathogenic	None	chr17
ENSG00000083520	DIS3	DIS3 mitotic control homolog (S. cerevisiae) [Source:HGNC Symbol;Acc:20604]	No	No	Pathogenic	Pathogenic	chr13
ENSG00000083535	PIBF1	progesterone immunomodulatory binding factor 1 [Source:HGNC Symbol;Acc:23352]	No	No	Pathogenic	Pathogenic	chr13
ENSG00000083635	NUFIP1	nuclear fragile X mental retardation protein interacting protein 1 [Source:HGNC Symbol;Acc:8057]	No	No	Pathogenic	None	chr13
ENSG00000083782	EPYC	epiphycan [Source:HGNC Symbol;Acc:3053]	No	No	None	None	chr12
ENSG00000083845	RPS5	ribosomal protein S5 [Source:HGNC Symbol;Acc:10426]	No	No	Pathogenic	None	chr19
ENSG00000083857	FAT1	FAT atypical cadherin 1 [Source:HGNC Symbol;Acc:3595]	Yes	Yes	Pathogenic	None	chr4
ENSG00000083937	CHMP2B	charged multivesicular body protein 2B [Source:HGNC Symbol;Acc:24537]	No	No	Pathogenic	None	chr3
ENSG00000084070	SMAP2	small ArfGAP2 [Source:HGNC Symbol;Acc:25082]	Yes	No	Pathogenic	None	chr1
ENSG00000084110	HAL	histidine ammonia-lyase [Source:HGNC Symbol;Acc:4806]	No	No	None	None	chr12
ENSG00000084234	APLP2	amyloid beta (A4) precursor-like protein 2 [Source:HGNC Symbol;Acc:598]	Yes	Yes	Pathogenic	None	chr11
ENSG00000084444	KIAA1467	KIAA1467 [Source:HGNC Symbol;Acc:29288]	Yes	No	Pathogenic	Pathogenic	chr12
ENSG00000084623	EIF3I	eukaryotic translation initiation factor 3, subunit I [Source:HGNC Symbol;Acc:3272]	No	No	Pathogenic	None	chr1
ENSG00000084628	NKAIN1	Na+/K+ transporting ATPase interacting 1 [Source:HGNC Symbol;Acc:25743]	Yes	No	Pathogenic	None	chr1
ENSG00000084676	NCOA1	nuclear receptor coactivator 1 [Source:HGNC Symbol;Acc:7668]	Yes	Yes	None	None	chr2
ENSG00000084693	AGBL5	ATP/GTP binding protein-like 5 [Source:HGNC Symbol;Acc:26147]	No	No	None	None	chr2
ENSG00000084710	EFR3B	EFR3 homolog B (S. cerevisiae) [Source:HGNC Symbol;Acc:29155]	Yes	No	None	None	chr2
ENSG00000084731	KIF3C	kinesin family member 3C [Source:HGNC Symbol;Acc:6321]	Yes	No	None	None	chr2
ENSG00000084754	HADHA	hydroxyacyl-CoA dehydrogenase/3-ketoacyl-CoA thiolase/enoyl-CoA hydratase (trifunctional protein), alpha subunit [Source:HGNC Symbol;Acc:4801]	No	No	None	None	chr2
ENSG00000084764	MAPRE3	microtubule-associated protein, RP/EB family, member 3 [Source:HGNC Symbol;Acc:6892]	Yes	No	None	None	chr2
ENSG00000084774	CAD	carbamoyl-phosphate synthetase 2, aspartate transcarbamylase, and dihydroorotase [Source:HGNC Symbol;Acc:1424]	No	Yes	None	None	chr2
ENSG00000085117	CD82	CD82 molecule [Source:HGNC Symbol;Acc:6210]	Yes	No	Pathogenic	Pathogenic	chr11
ENSG00000085274	MYNN	myoneurin [Source:HGNC Symbol;Acc:14955]	No	No	Pathogenic	None	chr3
ENSG00000085276	MECOM	MDS1 and EVI1 complex locus [Source:HGNC Symbol;Acc:3498]	Yes	Yes	Pathogenic	None	chr3
ENSG00000085382	HACE1	HECT domain and ankyrin repeat containing E3 ubiquitin protein ligase 1 [Source:HGNC Symbol;Acc:21033]	No	No	Both	Benign	chr6
ENSG00000085433	WDR47	WD repeat domain 47 [Source:HGNC Symbol;Acc:29141]	No	Yes	Pathogenic	None	chr1
ENSG00000085449	WDFY1	WD repeat and FYVE domain containing 1 [Source:HGNC Symbol;Acc:20451]	Yes	No	Pathogenic	None	chr2
ENSG00000085491	SLC25A24	solute carrier family 25 (mitochondrial carrier; phosphate carrier), member 24 [Source:HGNC Symbol;Acc:20662]	Yes	No	Pathogenic	None	chr1
ENSG00000085719	CPNE3	copine III [Source:HGNC Symbol;Acc:2316]	Yes	No	Pathogenic	None	chr8
ENSG00000085760	MTIF2	mitochondrial translational initiation factor 2 [Source:HGNC Symbol;Acc:7441]	No	No	Pathogenic	None	chr2
ENSG00000085788	DDHD2	DDHD domain containing 2 [Source:HGNC Symbol;Acc:29106]	Yes	No	Pathogenic	None	chr8
ENSG00000085832	EPS15	epidermal growth factor receptor pathway substrate 15 [Source:HGNC Symbol;Acc:3419]	Yes	No	Pathogenic	None	chr1
ENSG00000085871	MGST2	microsomal glutathione S-transferase 2 [Source:HGNC Symbol;Acc:7063]	Yes	No	Pathogenic	None	chr4
ENSG00000085978	ATG16L1	autophagy related 16-like 1 (S. cerevisiae) [Source:HGNC Symbol;Acc:21498]	Yes	No	Pathogenic	None	chr2
ENSG00000085998	POMGNT1	protein O-linked mannose N-acetylglucosaminyltransferase 1 (beta 1,2-) [Source:HGNC Symbol;Acc:19139]	No	No	Pathogenic	None	chr1
ENSG00000085999	RAD54L	RAD54-like (S. cerevisiae) [Source:HGNC Symbol;Acc:9826]	No	No	Pathogenic	None	chr1
ENSG00000086015	MAST2	microtubule associated serine/threonine kinase 2 [Source:HGNC Symbol;Acc:19035]	Yes	Yes	Pathogenic	None	chr1
ENSG00000086062	B4GALT1	UDP-Gal:betaGlcNAc beta 1,4- galactosyltransferase, polypeptide 1 [Source:HGNC Symbol;Acc:924]	Yes	Yes	Pathogenic	None	chr9
ENSG00000086189	DIMT1	DIM1 dimethyladenosine transferase 1 homolog (S. cerevisiae) [Source:HGNC Symbol;Acc:30217]	No	No	Pathogenic	None	chr5
ENSG00000086232	EIF2AK1	eukaryotic translation initiation factor 2-alpha kinase 1 [Source:HGNC Symbol;Acc:24921]	No	No	Both	Benign	chr7
ENSG00000086288	NME8	NME/NM23 family member 8 [Source:HGNC Symbol;Acc:16473]	No	Yes	Pathogenic	None	chr7
ENSG00000086289	EPDR1	ependymin related 1 [Source:HGNC Symbol;Acc:17572]	No	No	Pathogenic	None	chr7
ENSG00000086300	SNX10	sorting nexin 10 [Source:HGNC Symbol;Acc:14974]	Yes	Yes	Pathogenic	None	chr7
ENSG00000086544	ITPKC	inositol-trisphosphate 3-kinase C [Source:HGNC Symbol;Acc:14897]	Yes	No	Pathogenic	None	chr19
ENSG00000086570	FAT2	FAT atypical cadherin 2 [Source:HGNC Symbol;Acc:3596]	Yes	No	None	None	chr5
ENSG00000086589	RBM22	RNA binding motif protein 22 [Source:HGNC Symbol;Acc:25503]	No	No	None	None	chr5
ENSG00000086619	ERO1LB	ERO1-like beta (S. cerevisiae) [Source:HGNC Symbol;Acc:14355]	Yes	No	Pathogenic	None	chr1
ENSG00000086717	PPEF1	protein phosphatase, EF-hand calcium binding domain 1 [Source:HGNC Symbol;Acc:9243]	Yes	No			chrX
ENSG00000086758	HUWE1	HECT, UBA and WWE domain containing 1, E3 ubiquitin protein ligase [Source:HGNC Symbol;Acc:30892]	No	Yes			chrX
ENSG00000086827	ZW10	zw10 kinetochore protein [Source:HGNC Symbol;Acc:13194]	No	No	Pathogenic	None	chr11
ENSG00000086991	NOX4	NADPH oxidase 4 [Source:HGNC Symbol;Acc:7891]	Yes	Yes	None	None	chr11
ENSG00000087008	ACOX3	acyl-CoA oxidase 3, pristanoyl [Source:HGNC Symbol;Acc:121]	No	No	Pathogenic	None	chr4
ENSG00000087053	MTMR2	myotubularin related protein 2 [Source:HGNC Symbol;Acc:7450]	Yes	Yes	None	None	chr11
ENSG00000087074	PPP1R15A	protein phosphatase 1, regulatory subunit 15A [Source:HGNC Symbol;Acc:14375]	No	No	Pathogenic	None	chr19
ENSG00000087076	HSD17B14	hydroxysteroid (17-beta) dehydrogenase 14 [Source:HGNC Symbol;Acc:23238]	No	No	Pathogenic	None	chr19
ENSG00000087088	BAX	BCL2-associated X protein [Source:HGNC Symbol;Acc:959]	No	Yes	Pathogenic	None	chr19
ENSG00000087095	NLK	nemo-like kinase [Source:HGNC Symbol;Acc:29858]	No	No	None	None	chr17
ENSG00000087116	ADAMTS2	ADAM metallopeptidase with thrombospondin type 1 motif, 2 [Source:HGNC Symbol;Acc:218]	Yes	Yes	Both	Benign	chr5
ENSG00000087157	PGS1	phosphatidylglycerophosphate synthase 1 [Source:HGNC Symbol;Acc:30029]	No	No	Pathogenic	None	chr17
ENSG00000087206	UIMC1	ubiquitin interaction motif containing 1 [Source:HGNC Symbol;Acc:30298]	No	No	Pathogenic	Pathogenic	chr5
ENSG00000087245	MMP2	matrix metallopeptidase 2 (gelatinase A, 72kDa gelatinase, 72kDa type IV collagenase) [Source:HGNC Symbol;Acc:7166]	Yes	Yes	Pathogenic	Pathogenic	chr16
ENSG00000087250	MT3	metallothionein 3 [Source:HGNC Symbol;Acc:7408]	No	Yes	Pathogenic	None	chr16
ENSG00000087253	LPCAT2	lysophosphatidylcholine acyltransferase 2 [Source:HGNC Symbol;Acc:26032]	Yes	No	Pathogenic	Pathogenic	chr16
ENSG00000087258	GNAO1	guanine nucleotide binding protein (G protein), alpha activating activity polypeptide O [Source:HGNC Symbol;Acc:4389]	No	Yes	Pathogenic	None	chr16
ENSG00000087263	OGFOD1	2-oxoglutarate and iron-dependent oxygenase domain containing 1 [Source:HGNC Symbol;Acc:25585]	No	No	Pathogenic	None	chr16
ENSG00000087266	SH3BP2	SH3-domain binding protein 2 [Source:HGNC Symbol;Acc:10825]	No	No	Pathogenic	None	chr4
ENSG00000087269	NOP14	NOP14 nucleolar protein [Source:HGNC Symbol;Acc:16821]	No	No	Pathogenic	None	chr4
ENSG00000087274	ADD1	adducin 1 (alpha) [Source:HGNC Symbol;Acc:243]	Yes	Yes	Pathogenic	None	chr4
ENSG00000087299	L2HGDH	L-2-hydroxyglutarate dehydrogenase [Source:HGNC Symbol;Acc:20499]	No	No	None	None	chr14
ENSG00000087301	TXNDC16	thioredoxin domain containing 16 [Source:HGNC Symbol;Acc:19965]	No	No	Pathogenic	None	chr14
ENSG00000087365	SF3B2	splicing factor 3b, subunit 2, 145kDa [Source:HGNC Symbol;Acc:10769]	No	No	Pathogenic	None	chr11
ENSG00000087495	PHACTR3	phosphatase and actin regulator 3 [Source:HGNC Symbol;Acc:15833]	Yes	No	Pathogenic	None	chr20
ENSG00000087510	TFAP2C	transcription factor AP-2 gamma (activating enhancer binding protein 2 gamma) [Source:HGNC Symbol;Acc:11744]	Yes	Yes	Pathogenic	None	chr20
ENSG00000087589	CASS4	Cas scaffolding protein family member 4 [Source:HGNC Symbol;Acc:15878]	Yes	No	Pathogenic	None	chr20
ENSG00000087903	RFX2	regulatory factor X, 2 (influences HLA class II expression) [Source:HGNC Symbol;Acc:9983]	Yes	No	Pathogenic	Pathogenic	chr19
ENSG00000087916	SLC6A14	solute carrier family 6 (amino acid transporter), member 14 [Source:HGNC Symbol;Acc:11047]	Yes	No			chrX
ENSG00000088002	SULT2B1	sulfotransferase family, cytosolic, 2B, member 1 [Source:HGNC Symbol;Acc:11459]	Yes	No	Pathogenic	None	chr19
ENSG00000088035	ALG6	ALG6, alpha-1,3-glucosyltransferase [Source:HGNC Symbol;Acc:23157]	No	No	Pathogenic	None	chr1
ENSG00000088038	CNOT3	CCR4-NOT transcription complex, subunit 3 [Source:HGNC Symbol;Acc:7879]	No	Yes	Pathogenic	None	chr19
ENSG00000088179	PTPN4	protein tyrosine phosphatase, non-receptor type 4 (megakaryocyte) [Source:HGNC Symbol;Acc:9656]	Yes	No	Pathogenic	None	chr2
ENSG00000088247	KHSRP	KH-type splicing regulatory protein [Source:HGNC Symbol;Acc:6316]	Yes	No	Pathogenic	Pathogenic	chr19
ENSG00000088298	EDEM2	ER degradation enhancer, mannosidase alpha-like 2 [Source:HGNC Symbol;Acc:15877]	No	No	Pathogenic	None	chr20
ENSG00000088305	DNMT3B	DNA (cytosine-5-)-methyltransferase 3 beta [Source:HGNC Symbol;Acc:2979]	Yes	Yes	Pathogenic	None	chr20
ENSG00000088386	SLC15A1	solute carrier family 15 (oligopeptide transporter), member 1 [Source:HGNC Symbol;Acc:10920]	No	No	Pathogenic	Pathogenic	chr13
ENSG00000088387	DOCK9	dedicator of cytokinesis 9 [Source:HGNC Symbol;Acc:14132]	Yes	No	Pathogenic	Pathogenic	chr13
ENSG00000088448	ANKRD10	ankyrin repeat domain 10 [Source:HGNC Symbol;Acc:20265]	No	No	Pathogenic	None	chr13
ENSG00000088538	DOCK3	dedicator of cytokinesis 3 [Source:HGNC Symbol;Acc:2989]	Yes	No	Pathogenic	Both	chr3
ENSG00000088543	C3orf18	chromosome 3 open reading frame 18 [Source:HGNC Symbol;Acc:24837]	No	No	Pathogenic	Pathogenic	chr3
ENSG00000088682	COQ9	coenzyme Q9 [Source:HGNC Symbol;Acc:25302]	No	No	Pathogenic	None	chr16
ENSG00000088726	TMEM40	transmembrane protein 40 [Source:HGNC Symbol;Acc:25620]	No	No	Both	Benign	chr3
ENSG00000088766	CRLS1	cardiolipin synthase 1 [Source:HGNC Symbol;Acc:16148]	No	No	Pathogenic	None	chr20
ENSG00000088808	PPP1R13B	protein phosphatase 1, regulatory subunit 13B [Source:HGNC Symbol;Acc:14950]	Yes	No	Pathogenic	Pathogenic	chr14
ENSG00000088812	ATRN	attractin [Source:HGNC Symbol;Acc:885]	Yes	Yes	Pathogenic	Pathogenic	chr20
ENSG00000088881	EBF4	early B-cell factor 4 [Source:HGNC Symbol;Acc:29278]	Yes	Yes	None	None	chr20
ENSG00000088882	CPXM1	carboxypeptidase X (M14 family), member 1 [Source:HGNC Symbol;Acc:15771]	Yes	No	None	None	chr20
ENSG00000088888	MAVS	mitochondrial antiviral signaling protein [Source:HGNC Symbol;Acc:29233]	No	No	Pathogenic	Pathogenic	chr20
ENSG00000088899	LZTS3	Homo sapiens leucine zipper, putative tumor suppressor family member 3 (LZTS3), mRNA. [Source:RefSeq mRNA;Acc:NM_001282533]	Yes	No	Pathogenic	Pathogenic	chr20
ENSG00000088930	XRN2	5'-3' exoribonuclease 2 [Source:HGNC Symbol;Acc:12836]	No	No	Pathogenic	None	chr20
ENSG00000088992	TESC	tescalcin [Source:HGNC Symbol;Acc:26065]	No	Yes	None	None	chr12
ENSG00000089022	MAPKAPK5	mitogen-activated protein kinase-activated protein kinase 5 [Source:HGNC Symbol;Acc:6889]	No	Yes	Both	Benign	chr12
ENSG00000089041	P2RX7	purinergic receptor P2X, ligand-gated ion channel, 7 [Source:HGNC Symbol;Acc:8537]	No	Yes	Pathogenic	None	chr12
ENSG00000089048	ESF1	ESF1, nucleolar pre-rRNA processing protein, homolog (S. cerevisiae) [Source:HGNC Symbol;Acc:15898]	No	No	Pathogenic	None	chr20
ENSG00000089050	RBBP9	retinoblastoma binding protein 9 [Source:HGNC Symbol;Acc:9892]	No	No	Pathogenic	None	chr20
ENSG00000089060	SLC8B1	solute carrier family 8 (sodium/lithium/calcium exchanger), member B1 [Source:HGNC Symbol;Acc:26175]	No	No	None	None	chr12
ENSG00000089063	TMEM230	transmembrane protein 230 [Source:HGNC Symbol;Acc:15876]	No	No	Pathogenic	None	chr20
ENSG00000089154	GCN1L1	GCN1 general control of amino-acid synthesis 1-like 1 (yeast) [Source:HGNC Symbol;Acc:4199]	No	No	None	None	chr12
ENSG00000089163	SIRT4	sirtuin 4 [Source:HGNC Symbol;Acc:14932]	No	No	None	None	chr12
ENSG00000089169	RPH3A	rabphilin 3A homolog (mouse) [Source:HGNC Symbol;Acc:17056]	Yes	No	Pathogenic	Pathogenic	chr12
ENSG00000089177	KIF16B	kinesin family member 16B [Source:HGNC Symbol;Acc:15869]	No	Yes	Both	Benign	chr20
ENSG00000089195	TRMT6	tRNA methyltransferase 6 homolog (S. cerevisiae) [Source:HGNC Symbol;Acc:20900]	No	No	Pathogenic	None	chr20
ENSG00000089199	CHGB	chromogranin B (secretogranin 1) [Source:HGNC Symbol;Acc:1930]	No	No	Pathogenic	None	chr20
ENSG00000089225	TBX5	T-box 5 [Source:HGNC Symbol;Acc:11604]	Yes	Yes	Pathogenic	Pathogenic	chr12
ENSG00000089327	FXYD5	FXYD domain containing ion transport regulator 5 [Source:HGNC Symbol;Acc:4029]	No	No	None	None	chr19
ENSG00000089351	GRAMD1A	GRAM domain containing 1A [Source:HGNC Symbol;Acc:29305]	Yes	No	None	None	chr19
ENSG00000089558	KCNH4	potassium voltage-gated channel, subfamily H (eag-related), member 4 [Source:HGNC Symbol;Acc:6253]	Yes	No	Pathogenic	None	chr17
ENSG00000089639	GMIP	GEM interacting protein [Source:HGNC Symbol;Acc:24852]	Yes	No	None	None	chr19
ENSG00000089682	RBM41	RNA binding motif protein 41 [Source:HGNC Symbol;Acc:25617]	No	No			chrX
ENSG00000089723	OTUB2	OTU domain, ubiquitin aldehyde binding 2 [Source:HGNC Symbol;Acc:20351]	Yes	No	Pathogenic	Pathogenic	chr14
ENSG00000089818	NECAP1	NECAP endocytosis associated 1 [Source:HGNC Symbol;Acc:24539]	Yes	No	Pathogenic	None	chr12
ENSG00000089820	ARHGAP4	Rho GTPase activating protein 4 [Source:HGNC Symbol;Acc:674]	Yes	Yes			chrX
ENSG00000089876	DHX32	DEAH (Asp-Glu-Ala-His) box polypeptide 32 [Source:HGNC Symbol;Acc:16717]	Yes	No	Pathogenic	None	chr10
ENSG00000089902	RCOR1	REST corepressor 1 [Source:HGNC Symbol;Acc:17441]	Yes	Yes	Pathogenic	None	chr14
ENSG00000089916	GPATCH2L	G patch domain containing 2-like [Source:HGNC Symbol;Acc:20210]	Yes	No	Pathogenic	Pathogenic	chr14
ENSG00000090013	BLVRB	biliverdin reductase B (flavin reductase (NADPH)) [Source:HGNC Symbol;Acc:1063]	No	No	Pathogenic	None	chr19
ENSG00000090054	SPTLC1	serine palmitoyltransferase, long chain base subunit 1 [Source:HGNC Symbol;Acc:11277]	No	No	Pathogenic	None	chr9
ENSG00000090061	CCNK	cyclin K [Source:HGNC Symbol;Acc:1596]	No	Yes	Pathogenic	None	chr14
ENSG00000090097	PCBP4	poly(rC) binding protein 4 [Source:HGNC Symbol;Acc:8652]	Yes	No	Pathogenic	None	chr3
ENSG00000090104	RGS1	regulator of G-protein signaling 1 [Source:HGNC Symbol;Acc:9991]	No	No	Pathogenic	Pathogenic	chr1
ENSG00000090238	YPEL3	yippee-like 3 (Drosophila) [Source:HGNC Symbol;Acc:18327]	Yes	No	Both	Pathogenic	chr16
ENSG00000090316	MAEA	macrophage erythroblast attacher [Source:HGNC Symbol;Acc:13731]	No	Yes	Pathogenic	Pathogenic	chr4
ENSG00000090372	STRN4	striatin, calmodulin binding protein 4 [Source:HGNC Symbol;Acc:15721]	Yes	No	Pathogenic	Pathogenic	chr19
ENSG00000090402	SI	sucrase-isomaltase (alpha-glucosidase) [Source:HGNC Symbol;Acc:10856]	Yes	No	Pathogenic	None	chr3
ENSG00000090432	MUL1	mitochondrial E3 ubiquitin protein ligase 1 [Source:HGNC Symbol;Acc:25762]	No	No	Pathogenic	Pathogenic	chr1
ENSG00000090512	FETUB	fetuin B [Source:HGNC Symbol;Acc:3658]	No	No	Pathogenic	None	chr3
ENSG00000090530	LEPREL1	leprecan-like 1 [Source:HGNC Symbol;Acc:19317]	Yes	No	Pathogenic	None	chr3
ENSG00000090539	CHRD	chordin [Source:HGNC Symbol;Acc:1949]	No	Yes	Both	Both	chr3
ENSG00000090565	RAB11FIP3	RAB11 family interacting protein 3 (class II) [Source:HGNC Symbol;Acc:17224]	Yes	No	Both	Pathogenic	chr16
ENSG00000090581	GNPTG	N-acetylglucosamine-1-phosphate transferase, gamma subunit [Source:HGNC Symbol;Acc:23026]	No	No	Both	Both	chr16
ENSG00000090661	CERS4	ceramide synthase 4 [Source:HGNC Symbol;Acc:23747]	Yes	No	Both	Benign	chr19
ENSG00000090674	MCOLN1	mucolipin 1 [Source:HGNC Symbol;Acc:13356]	Yes	No	Pathogenic	None	chr19
ENSG00000090861	AARS	alanyl-tRNA synthetase [Source:HGNC Symbol;Acc:20]	No	Yes	Pathogenic	None	chr16
ENSG00000090863	GLG1	golgi glycoprotein 1 [Source:HGNC Symbol;Acc:4316]	No	Yes	Pathogenic	None	chr16
ENSG00000090924	PLEKHG2	pleckstrin homology domain containing, family G (with RhoGef domain) member 2 [Source:HGNC Symbol;Acc:29515]	Yes	No	Pathogenic	None	chr19
ENSG00000090975	PITPNM2	phosphatidylinositol transfer protein, membrane-associated 2 [Source:HGNC Symbol;Acc:21044]	Yes	No	Pathogenic	None	chr12
ENSG00000090989	EXOC1	exocyst complex component 1 [Source:HGNC Symbol;Acc:30380]	No	No	Pathogenic	None	chr4
ENSG00000091010	POU4F3	POU class 4 homeobox 3 [Source:HGNC Symbol;Acc:9220]	Yes	Yes	Pathogenic	None	chr5
ENSG00000091073	DTX2	deltex homolog 2 (Drosophila) [Source:HGNC Symbol;Acc:15973]	Yes	No	Pathogenic	Pathogenic	chr7
ENSG00000091136	LAMB1	laminin, beta 1 [Source:HGNC Symbol;Acc:6486]	Yes	Yes	Pathogenic	None	chr7
ENSG00000091137	SLC26A4	solute carrier family 26 (anion exchanger), member 4 [Source:HGNC Symbol;Acc:8818]	Yes	No	Pathogenic	None	chr7
ENSG00000091157	WDR7	WD repeat domain 7 [Source:HGNC Symbol;Acc:13490]	No	No	Pathogenic	None	chr18
ENSG00000091164	TXNL1	thioredoxin-like 1 [Source:HGNC Symbol;Acc:12436]	No	No	Pathogenic	None	chr18
ENSG00000091181	IL5RA	interleukin 5 receptor, alpha [Source:HGNC Symbol;Acc:6017]	No	No	Pathogenic	None	chr3
ENSG00000091317	CMTM6	CKLF-like MARVEL transmembrane domain containing 6 [Source:HGNC Symbol;Acc:19177]	No	No	Pathogenic	None	chr3
ENSG00000091409	ITGA6	integrin, alpha 6 [Source:HGNC Symbol;Acc:6142]	Yes	Yes	Pathogenic	None	chr2
ENSG00000091428	RAPGEF4	Rap guanine nucleotide exchange factor (GEF) 4 [Source:HGNC Symbol;Acc:16626]	Yes	No	Pathogenic	None	chr2
ENSG00000091436	MLTK	Mitogen-activated protein kinase kinase kinase MLT [Source:UniProtKB/Swiss-Prot;Acc:Q9NYL2]	Yes	Yes	Pathogenic	None	chr2
ENSG00000091482	SMPX	small muscle protein, X-linked [Source:HGNC Symbol;Acc:11122]	No	No			chrX
ENSG00000091542	ALKBH5	alkB, alkylation repair homolog 5 (E. coli) [Source:HGNC Symbol;Acc:25996]	No	Yes	Pathogenic	Pathogenic	chr17
ENSG00000091622	PITPNM3	PITPNM family member 3 [Source:HGNC Symbol;Acc:21043]	Yes	No	Pathogenic	None	chr17
ENSG00000091651	ORC6	origin recognition complex, subunit 6 [Source:HGNC Symbol;Acc:17151]	No	No	Pathogenic	None	chr16
ENSG00000091656	ZFHX4	zinc finger homeobox 4 [Source:HGNC Symbol;Acc:30939]	Yes	No	Pathogenic	None	chr8
ENSG00000091664	SLC17A6	solute carrier family 17 (vesicular glutamate transporter), member 6 [Source:HGNC Symbol;Acc:16703]	Yes	No	Pathogenic	Pathogenic	chr11
ENSG00000091831	ESR1	estrogen receptor 1 [Source:HGNC Symbol;Acc:3467]	Yes	Yes	Pathogenic	None	chr6
ENSG00000091844	RGS17	regulator of G-protein signaling 17 [Source:HGNC Symbol;Acc:14088]	Yes	No	Pathogenic	None	chr6
ENSG00000091879	ANGPT2	angiopoietin 2 [Source:HGNC Symbol;Acc:485]	Yes	Yes	Both	None	chr8
ENSG00000091947	TMEM101	transmembrane protein 101 [Source:HGNC Symbol;Acc:28653]	No	No	Pathogenic	Pathogenic	chr17
ENSG00000091986	CCDC80	coiled-coil domain containing 80 [Source:HGNC Symbol;Acc:30649]	No	No	Pathogenic	None	chr3
ENSG00000092067	CEBPE	CCAAT/enhancer binding protein (C/EBP), epsilon [Source:HGNC Symbol;Acc:1836]	Yes	Yes	Pathogenic	None	chr14
ENSG00000092094	OSGEP	O-sialoglycoprotein endopeptidase [Source:HGNC Symbol;Acc:18028]	No	No	Pathogenic	None	chr14
ENSG00000092096	SLC22A17	solute carrier family 22, member 17 [Source:HGNC Symbol;Acc:23095]	No	No	Pathogenic	None	chr14
ENSG00000092098	RNF31	ring finger protein 31 [Source:HGNC Symbol;Acc:16031]	No	No	Pathogenic	Pathogenic	chr14
ENSG00000092108	SCFD1	sec1 family domain containing 1 [Source:HGNC Symbol;Acc:20726]	No	No	Pathogenic	None	chr14
ENSG00000092140	G2E3	G2/M-phase specific E3 ubiquitin protein ligase [Source:HGNC Symbol;Acc:20338]	No	Yes	Pathogenic	None	chr14
ENSG00000092148	HECTD1	HECT domain containing E3 ubiquitin protein ligase 1 [Source:HGNC Symbol;Acc:20157]	No	Yes	Pathogenic	None	chr14
ENSG00000092421	SEMA6A	sema domain, transmembrane domain (TM), and cytoplasmic domain, (semaphorin) 6A [Source:HGNC Symbol;Acc:10738]	Yes	Yes	Pathogenic	None	chr5
ENSG00000092439	TRPM7	transient receptor potential cation channel, subfamily M, member 7 [Source:HGNC Symbol;Acc:17994]	Yes	No	Pathogenic	None	chr15
ENSG00000092445	TYRO3	TYRO3 protein tyrosine kinase [Source:HGNC Symbol;Acc:12446]	Yes	Yes	None	None	chr15
ENSG00000092470	WDR76	WD repeat domain 76 [Source:HGNC Symbol;Acc:25773]	No	No	None	None	chr15
ENSG00000092529	CAPN3	calpain 3, (p94) [Source:HGNC Symbol;Acc:1480]	Yes	Yes	None	None	chr15
ENSG00000092531	SNAP23	synaptosomal-associated protein, 23kDa [Source:HGNC Symbol;Acc:11131]	Yes	No	None	None	chr15
ENSG00000092607	TBX15	T-box 15 [Source:HGNC Symbol;Acc:11594]	Yes	Yes	Pathogenic	None	chr1
ENSG00000092847	AGO1	argonaute RISC catalytic component 1 [Source:HGNC Symbol;Acc:3262]	Yes	No	Pathogenic	None	chr1
ENSG00000092871	RFFL	ring finger and FYVE-like domain containing E3 ubiquitin protein ligase [Source:HGNC Symbol;Acc:24821]	Yes	No	None	None	chr17
ENSG00000092929	UNC13D	unc-13 homolog D (C. elegans) [Source:HGNC Symbol;Acc:23147]	Yes	No	Pathogenic	None	chr17
ENSG00000092931	MFSD11	major facilitator superfamily domain containing 11 [Source:HGNC Symbol;Acc:25458]	No	No	None	None	chr17
ENSG00000092969	TGFB2	transforming growth factor, beta 2 [Source:HGNC Symbol;Acc:11768]	Yes	Yes	Pathogenic	None	chr1
ENSG00000093167	LRRFIP2	leucine rich repeat (in FLII) interacting protein 2 [Source:HGNC Symbol;Acc:6703]	No	No	Both	Benign	chr3
ENSG00000093183	SEC22C	SEC22 vesicle trafficking protein homolog C (S. cerevisiae) [Source:HGNC Symbol;Acc:16828]	Yes	No	None	None	chr3
ENSG00000093217	XYLB	xylulokinase homolog (H. influenzae) [Source:HGNC Symbol;Acc:12839]	No	No	Pathogenic	None	chr3
ENSG00000094755	GABRP	gamma-aminobutyric acid (GABA) A receptor, pi [Source:HGNC Symbol;Acc:4089]	Yes	No	Pathogenic	Pathogenic	chr5
ENSG00000094804	CDC6	cell division cycle 6 [Source:HGNC Symbol;Acc:1744]	No	No	Pathogenic	None	chr17
ENSG00000094841	UPRT	uracil phosphoribosyltransferase (FUR1) homolog (S. cerevisiae) [Source:HGNC Symbol;Acc:28334]	No	Yes			chrX
ENSG00000094880	CDC23	cell division cycle 23 [Source:HGNC Symbol;Acc:1724]	No	No	Pathogenic	Pathogenic	chr5
ENSG00000094963	FMO2	flavin containing monooxygenase 2 (non-functional) [Source:HGNC Symbol;Acc:3770]	No	No	Pathogenic	Pathogenic	chr1
ENSG00000095066	HOOK2	hook microtubule-tethering protein 2 [Source:HGNC Symbol;Acc:19885]	Yes	No	Pathogenic	None	chr19
ENSG00000095203	EPB41L4B	erythrocyte membrane protein band 4.1 like 4B [Source:HGNC Symbol;Acc:19818]	Yes	No	Pathogenic	None	chr9
ENSG00000095303	PTGS1	prostaglandin-endoperoxide synthase 1 (prostaglandin G/H synthase and cyclooxygenase) [Source:HGNC Symbol;Acc:9604]	Yes	No	Pathogenic	Pathogenic	chr9
ENSG00000095319	NUP188	nucleoporin 188kDa [Source:HGNC Symbol;Acc:17859]	No	No	Pathogenic	None	chr9
ENSG00000095370	SH2D3C	SH2 domain containing 3C [Source:HGNC Symbol;Acc:16884]	Yes	No	Pathogenic	Pathogenic	chr9
ENSG00000095383	TBC1D2	TBC1 domain family, member 2 [Source:HGNC Symbol;Acc:18026]	Yes	No	Pathogenic	None	chr9
ENSG00000095397	DFNB31	deafness, autosomal recessive 31 [Source:HGNC Symbol;Acc:16361]	No	Yes	Both	Benign	chr9
ENSG00000095485	CWF19L1	CWF19-like 1, cell cycle control (S. pombe) [Source:HGNC Symbol;Acc:25613]	No	No	Pathogenic	None	chr10
ENSG00000095574	IKZF5	IKAROS family zinc finger 5 (Pegasus) [Source:HGNC Symbol;Acc:14283]	No	No	Pathogenic	Pathogenic	chr10
ENSG00000095585	BLNK	B-cell linker [Source:HGNC Symbol;Acc:14211]	Yes	Yes	Pathogenic	None	chr10
ENSG00000095587	TLL2	tolloid-like 2 [Source:HGNC Symbol;Acc:11844]	Yes	Yes	Pathogenic	None	chr10
ENSG00000095627	TDRD1	tudor domain containing 1 [Source:HGNC Symbol;Acc:11712]	No	Yes	Pathogenic	None	chr10
ENSG00000095713	CRTAC1	cartilage acidic protein 1 [Source:HGNC Symbol;Acc:14882]	No	No	Pathogenic	None	chr10
ENSG00000095739	BAMBI	BMP and activin membrane-bound inhibitor [Source:HGNC Symbol;Acc:30251]	No	No	Pathogenic	Pathogenic	chr10
ENSG00000095777	MYO3A	myosin IIIA [Source:HGNC Symbol;Acc:7601]	Yes	Yes	Pathogenic	None	chr10
ENSG00000095794	CREM	cAMP responsive element modulator [Source:HGNC Symbol;Acc:2352]	Yes	Yes	Both	Pathogenic	chr10
ENSG00000095951	HIVEP1	human immunodeficiency virus type I enhancer binding protein 1 [Source:HGNC Symbol;Acc:4920]	Yes	No	Pathogenic	None	chr6
ENSG00000096060	FKBP5	FK506 binding protein 5 [Source:HGNC Symbol;Acc:3721]	Yes	No	None	None	chr6
ENSG00000096063	SRPK1	SRSF protein kinase 1 [Source:HGNC Symbol;Acc:11305]	Yes	Yes	None	None	chr6
ENSG00000096093	EFHC1	EF-hand domain (C-terminal) containing 1 [Source:HGNC Symbol;Acc:16406]	Yes	No	Pathogenic	Pathogenic	chr6
ENSG00000096401	CDC5L	cell division cycle 5-like [Source:HGNC Symbol;Acc:1743]	No	No	Pathogenic	None	chr6
ENSG00000096696	DSP	desmoplakin [Source:HGNC Symbol;Acc:3052]	No	Yes	Pathogenic	None	chr6
ENSG00000096717	SIRT1	sirtuin 1 [Source:HGNC Symbol;Acc:14929]	No	Yes	Pathogenic	None	chr10
ENSG00000096872	IFT74	intraflagellar transport 74 homolog (Chlamydomonas) [Source:HGNC Symbol;Acc:21424]	No	Yes	Pathogenic	None	chr9
ENSG00000096968	JAK2	Janus kinase 2 [Source:HGNC Symbol;Acc:6192]	Yes	Yes	Pathogenic	None	chr9
ENSG00000097033	SH3GLB1	SH3-domain GRB2-like endophilin B1 [Source:HGNC Symbol;Acc:10833]	Yes	No	Pathogenic	Pathogenic	chr1
ENSG00000097096	SYDE2	synapse defective 1, Rho GTPase, homolog 2 (C. elegans) [Source:HGNC Symbol;Acc:25841]	Yes	No	Pathogenic	Pathogenic	chr1
ENSG00000099139	PCSK5	proprotein convertase subtilisin/kexin type 5 [Source:HGNC Symbol;Acc:8747]	No	Yes	Pathogenic	Pathogenic	chr9
ENSG00000099203	TMED1	transmembrane emp24 protein transport domain containing 1 [Source:HGNC Symbol;Acc:17291]	Yes	No	Pathogenic	Pathogenic	chr19
ENSG00000099219	ERMP1	endoplasmic reticulum metallopeptidase 1 [Source:HGNC Symbol;Acc:23703]	No	No	Pathogenic	None	chr9
ENSG00000099246	RAB18	RAB18, member RAS oncogene family [Source:HGNC Symbol;Acc:14244]	No	Yes	Pathogenic	None	chr10
ENSG00000099250	NRP1	neuropilin 1 [Source:HGNC Symbol;Acc:8004]	Yes	Yes	Pathogenic	None	chr10
ENSG00000099260	PALMD	palmdelphin [Source:HGNC Symbol;Acc:15846]	No	No	Pathogenic	None	chr1
ENSG00000099284	H2AFY2	H2A histone family, member Y2 [Source:HGNC Symbol;Acc:14453]	Yes	No	Pathogenic	None	chr10
ENSG00000099364	FBXL19	F-box and leucine-rich repeat protein 19 [Source:HGNC Symbol;Acc:25300]	No	No	Pathogenic	None	chr16
ENSG00000099365	STX1B	syntaxin 1B [Source:HGNC Symbol;Acc:18539]	Yes	No	Pathogenic	None	chr16
ENSG00000099377	HSD3B7	hydroxy-delta-5-steroid dehydrogenase, 3 beta- and steroid delta-isomerase 7 [Source:HGNC Symbol;Acc:18324]	Yes	No	Pathogenic	None	chr16
ENSG00000099381	SETD1A	SET domain containing 1A [Source:HGNC Symbol;Acc:29010]	No	No	Pathogenic	None	chr16
ENSG00000099715	PCDH11Y	protocadherin 11 Y-linked [Source:HGNC Symbol;Acc:15813]	No	No			chrY
ENSG00000099785	2002-03-01	membrane-associated ring finger (C3HC4) 2, E3 ubiquitin protein ligase [Source:HGNC Symbol;Acc:28038]	Yes	No	Pathogenic	None	chr19
ENSG00000099899	TRMT2A	tRNA methyltransferase 2 homolog A (S. cerevisiae) [Source:HGNC Symbol;Acc:24974]	No	No	Pathogenic	None	chr22
ENSG00000099904	ZDHHC8	zinc finger, DHHC-type containing 8 [Source:HGNC Symbol;Acc:18474]	Yes	Yes	Pathogenic	None	chr22
ENSG00000099937	SERPIND1	serpin peptidase inhibitor, clade D (heparin cofactor), member 1 [Source:HGNC Symbol;Acc:4838]	Yes	No	Pathogenic	None	chr22
ENSG00000099942	CRKL	v-crk avian sarcoma virus CT10 oncogene homolog-like [Source:HGNC Symbol;Acc:2363]	Yes	Yes	Pathogenic	Pathogenic	chr22
ENSG00000099953	MMP11	matrix metallopeptidase 11 (stromelysin 3) [Source:HGNC Symbol;Acc:7157]	Yes	Yes	Pathogenic	None	chr22
ENSG00000099954	CECR2	cat eye syndrome chromosome region, candidate 2 [Source:HGNC Symbol;Acc:1840]	No	Yes	Pathogenic	None	chr22
ENSG00000099956	SMARCB1	SWI/SNF related, matrix associated, actin dependent regulator of chromatin, subfamily b, member 1 [Source:HGNC Symbol;Acc:11103]	No	Yes	Pathogenic	None	chr22
ENSG00000099968	BCL2L13	BCL2-like 13 (apoptosis facilitator) [Source:HGNC Symbol;Acc:17164]	No	No	Pathogenic	None	chr22
ENSG00000099985	OSM	oncostatin M [Source:HGNC Symbol;Acc:8506]	No	Yes	Pathogenic	None	chr22
ENSG00000100012	SEC14L3	SEC14-like 3 (S. cerevisiae) [Source:HGNC Symbol;Acc:18655]	No	No	Pathogenic	None	chr22
ENSG00000100014	SPECC1L	sperm antigen with calponin homology and coiled-coil domains 1-like [Source:HGNC Symbol;Acc:29022]	Yes	No	Pathogenic	None	chr22
ENSG00000100024	UPB1	ureidopropionase, beta [Source:HGNC Symbol;Acc:16297]	No	No	None	None	chr22
ENSG00000100030	MAPK1	mitogen-activated protein kinase 1 [Source:HGNC Symbol;Acc:6871]	Yes	Yes	Pathogenic	Pathogenic	chr22
ENSG00000100034	PPM1F	protein phosphatase, Mg2+/Mn2+ dependent, 1F [Source:HGNC Symbol;Acc:19388]	Yes	No	Pathogenic	Pathogenic	chr22
ENSG00000100036	SLC35E4	solute carrier family 35, member E4 [Source:HGNC Symbol;Acc:17058]	No	No	Pathogenic	None	chr22
ENSG00000100053	CRYBB3	crystallin, beta B3 [Source:HGNC Symbol;Acc:2400]	Yes	No	None	None	chr22
ENSG00000100055	CYTH4	cytohesin 4 [Source:HGNC Symbol;Acc:9505]	Yes	No	Pathogenic	Pathogenic	chr22
ENSG00000100056	DGCR14	DiGeorge syndrome critical region gene 14 [Source:HGNC Symbol;Acc:16817]	No	Yes	Pathogenic	None	chr22
ENSG00000100060	MFNG	MFNG O-fucosylpeptide 3-beta-N-acetylglucosaminyltransferase [Source:HGNC Symbol;Acc:7038]	Yes	Yes	Pathogenic	Pathogenic	chr22
ENSG00000100065	CARD10	caspase recruitment domain family, member 10 [Source:HGNC Symbol;Acc:16422]	Yes	No	Pathogenic	Pathogenic	chr22
ENSG00000100078	PLA2G3	phospholipase A2, group III [Source:HGNC Symbol;Acc:17934]	No	Yes	Pathogenic	None	chr22
ENSG00000100079	LGALS2	lectin, galactoside-binding, soluble, 2 [Source:HGNC Symbol;Acc:6562]	No	No	Pathogenic	Pathogenic	chr22
ENSG00000100095	SEZ6L	seizure related 6 homolog (mouse)-like [Source:HGNC Symbol;Acc:10763]	Yes	Yes	Pathogenic	None	chr22
ENSG00000100099	HPS4	Hermansky-Pudlak syndrome 4 [Source:HGNC Symbol;Acc:15844]	No	Yes	Pathogenic	None	chr22
ENSG00000100100	PIK3IP1	phosphoinositide-3-kinase interacting protein 1 [Source:HGNC Symbol;Acc:24942]	No	No	Pathogenic	None	chr22
ENSG00000100104	SRRD	SRR1 domain containing [Source:HGNC Symbol;Acc:33910]	No	No	Pathogenic	None	chr22
ENSG00000100105	PATZ1	POZ (BTB) and AT hook containing zinc finger 1 [Source:HGNC Symbol;Acc:13071]	No	Yes	Pathogenic	None	chr22
ENSG00000100122	CRYBB1	crystallin, beta B1 [Source:HGNC Symbol;Acc:2397]	Yes	No	Pathogenic	None	chr22
ENSG00000100124	ANKRD54	ankyrin repeat domain 54 [Source:HGNC Symbol;Acc:25185]	No	No	Pathogenic	None	chr22
ENSG00000100129	EIF3L	eukaryotic translation initiation factor 3, subunit L [Source:HGNC Symbol;Acc:18138]	No	No	Pathogenic	None	chr22
ENSG00000100139	MICALL1	MICAL-like 1 [Source:HGNC Symbol;Acc:29804]	No	Yes	Pathogenic	None	chr22
ENSG00000100142	POLR2F	polymerase (RNA) II (DNA directed) polypeptide F [Source:HGNC Symbol;Acc:9193]	No	No	Pathogenic	Pathogenic	chr22
ENSG00000100154	TTC28	tetratricopeptide repeat domain 28 [Source:HGNC Symbol;Acc:29179]	No	No	Pathogenic	Pathogenic	chr22
ENSG00000100170	SLC5A1	solute carrier family 5 (sodium/glucose cotransporter), member 1 [Source:HGNC Symbol;Acc:11036]	Yes	No	None	None	chr22
ENSG00000100196	KDELR3	KDEL (Lys-Asp-Glu-Leu) endoplasmic reticulum protein retention receptor 3 [Source:HGNC Symbol;Acc:6306]	Yes	No	Pathogenic	None	chr22
ENSG00000100211	CBY1	chibby homolog 1 (Drosophila) [Source:HGNC Symbol;Acc:1307]	No	Yes	Pathogenic	None	chr22
ENSG00000100221	JOSD1	Josephin domain containing 1 [Source:HGNC Symbol;Acc:28953]	Yes	No	Pathogenic	None	chr22
ENSG00000100225	FBXO7	F-box protein 7 [Source:HGNC Symbol;Acc:13586]	No	No	None	None	chr22
ENSG00000100234	TIMP3	TIMP metallopeptidase inhibitor 3 [Source:HGNC Symbol;Acc:11822]	Yes	No	None	None	chr22
ENSG00000100239	PPP6R2	protein phosphatase 6, regulatory subunit 2 [Source:HGNC Symbol;Acc:19253]	Yes	No	Both	Benign	chr22
ENSG00000100243	CYB5R3	cytochrome b5 reductase 3 [Source:HGNC Symbol;Acc:2873]	Yes	No	Pathogenic	None	chr22
ENSG00000100246	DNAL4	dynein, axonemal, light chain 4 [Source:HGNC Symbol;Acc:2955]	No	No	Pathogenic	None	chr22
ENSG00000100253	MIOX	myo-inositol oxygenase [Source:HGNC Symbol;Acc:14522]	No	No	Both	Benign	chr22
ENSG00000100263	RHBDD3	rhomboid domain containing 3 [Source:HGNC Symbol;Acc:1308]	No	No	Pathogenic	Pathogenic	chr22
ENSG00000100266	PACSIN2	protein kinase C and casein kinase substrate in neurons 2 [Source:HGNC Symbol;Acc:8571]	Yes	Yes	Pathogenic	None	chr22
ENSG00000100271	TTLL1	tubulin tyrosine ligase-like family, member 1 [Source:HGNC Symbol;Acc:1312]	No	Yes	Pathogenic	None	chr22
ENSG00000100280	AP1B1	adaptor-related protein complex 1, beta 1 subunit [Source:HGNC Symbol;Acc:554]	Yes	No	Pathogenic	Pathogenic	chr22
ENSG00000100281	HMGXB4	HMG box domain containing 4 [Source:HGNC Symbol;Acc:5003]	No	No	None	None	chr22
ENSG00000100285	NEFH	neurofilament, heavy polypeptide [Source:HGNC Symbol;Acc:7737]	Yes	Yes	Pathogenic	None	chr22
ENSG00000100288	CHKB	choline kinase beta [Source:HGNC Symbol;Acc:1938]	Yes	No	Both	Benign	chr22
ENSG00000100292	HMOX1	heme oxygenase (decycling) 1 [Source:HGNC Symbol;Acc:5013]	Yes	Yes	Pathogenic	None	chr22
ENSG00000100294	MCAT	malonyl CoA:ACP acyltransferase (mitochondrial) [Source:HGNC Symbol;Acc:29622]	No	No	Pathogenic	None	chr22
ENSG00000100299	ARSA	arylsulfatase A [Source:HGNC Symbol;Acc:713]	Yes	Yes	Both	Benign	chr22
ENSG00000100300	TSPO	translocator protein (18kDa) [Source:HGNC Symbol;Acc:1158]	No	Yes	Pathogenic	None	chr22
ENSG00000100307	CBX7	chromobox homolog 7 [Source:HGNC Symbol;Acc:1557]	No	No	Both	None	chr22
ENSG00000100311	PDGFB	platelet-derived growth factor beta polypeptide [Source:HGNC Symbol;Acc:8800]	No	Yes	Both	None	chr22
ENSG00000100320	RBFOX2	RNA binding protein, fox-1 homolog (C. elegans) 2 [Source:HGNC Symbol;Acc:9906]	Yes	Yes	Pathogenic	None	chr22
ENSG00000100324	TAB1	TGF-beta activated kinase 1/MAP3K7 binding protein 1 [Source:HGNC Symbol;Acc:18157]	No	Yes	Pathogenic	None	chr22
ENSG00000100330	MTMR3	myotubularin related protein 3 [Source:HGNC Symbol;Acc:7451]	Yes	No	Pathogenic	None	chr22
ENSG00000100335	MIEF1	mitochondrial elongation factor 1 [Source:HGNC Symbol;Acc:25979]	Yes	No	Pathogenic	None	chr22
ENSG00000100350	FOXRED2	FAD-dependent oxidoreductase domain containing 2 [Source:HGNC Symbol;Acc:26264]	No	No	Pathogenic	None	chr22
ENSG00000100351	GRAP2	GRB2-related adaptor protein 2 [Source:HGNC Symbol;Acc:4563]	No	No	Pathogenic	None	chr22
ENSG00000100353	EIF3D	eukaryotic translation initiation factor 3, subunit D [Source:HGNC Symbol;Acc:3278]	No	No	Pathogenic	None	chr22
ENSG00000100372	SLC25A17	solute carrier family 25 (mitochondrial carrier; peroxisomal membrane protein, 34kDa), member 17 [Source:HGNC Symbol;Acc:10987]	No	No	Both	Benign	chr22
ENSG00000100373	UPK3A	uroplakin 3A [Source:HGNC Symbol;Acc:12580]	No	Yes	Pathogenic	None	chr22
ENSG00000100393	EP300	E1A binding protein p300 [Source:HGNC Symbol;Acc:3373]	Yes	Yes	None	None	chr22
ENSG00000100413	POLR3H	polymerase (RNA) III (DNA directed) polypeptide H (22.9kD) [Source:HGNC Symbol;Acc:30349]	No	No	Pathogenic	None	chr22
ENSG00000100416	TRMU	tRNA 5-methylaminomethyl-2-thiouridylate methyltransferase [Source:HGNC Symbol;Acc:25481]	No	No	Pathogenic	None	chr22
ENSG00000100417	PMM1	phosphomannomutase 1 [Source:HGNC Symbol;Acc:9114]	Yes	No	Pathogenic	None	chr22
ENSG00000100418	DESI1	desumoylating isopeptidase 1 [Source:HGNC Symbol;Acc:24577]	No	No	Pathogenic	None	chr22
ENSG00000100427	MLC1	megalencephalic leukoencephalopathy with subcortical cysts 1 [Source:HGNC Symbol;Acc:17082]	No	No	Pathogenic	None	chr22
ENSG00000100433	KCNK10	potassium channel, subfamily K, member 10 [Source:HGNC Symbol;Acc:6273]	Yes	No	None	None	chr14
ENSG00000100439	ABHD4	abhydrolase domain containing 4 [Source:HGNC Symbol;Acc:20154]	Yes	No	Both	None	chr14
ENSG00000100441	KHNYN	KH and NYN domain containing [Source:HGNC Symbol;Acc:20166]	No	No	Pathogenic	Pathogenic	chr14
ENSG00000100445	SDR39U1	short chain dehydrogenase/reductase family 39U, member 1 [Source:HGNC Symbol;Acc:20275]	No	No	Pathogenic	Pathogenic	chr14
ENSG00000100462	PRMT5	protein arginine methyltransferase 5 [Source:HGNC Symbol;Acc:10894]	No	No	Pathogenic	None	chr14
ENSG00000100485	SOS2	son of sevenless homolog 2 (Drosophila) [Source:HGNC Symbol;Acc:11188]	Yes	Yes	None	None	chr14
ENSG00000100490	CDKL1	cyclin-dependent kinase-like 1 (CDC2-related kinase) [Source:HGNC Symbol;Acc:1781]	No	Yes	None	None	chr14
ENSG00000100504	PYGL	phosphorylase, glycogen, liver [Source:HGNC Symbol;Acc:9725]	Yes	No	Pathogenic	None	chr14
ENSG00000100505	TRIM9	tripartite motif containing 9 [Source:HGNC Symbol;Acc:16288]	Yes	No	Pathogenic	None	chr14
ENSG00000100523	DDHD1	DDHD domain containing 1 [Source:HGNC Symbol;Acc:19714]	No	No	Pathogenic	None	chr14
ENSG00000100554	ATP6V1D	ATPase, H+ transporting, lysosomal 34kDa, V1 subunit D [Source:HGNC Symbol;Acc:13527]	No	Yes	None	None	chr14
ENSG00000100558	PLEK2	pleckstrin 2 [Source:HGNC Symbol;Acc:19238]	Yes	No	None	None	chr14
ENSG00000100564	PIGH	phosphatidylinositol glycan anchor biosynthesis, class H [Source:HGNC Symbol;Acc:8964]	No	No	None	None	chr14
ENSG00000100565	C14orf166B	chromosome 14 open reading frame 166B [Source:HGNC Symbol;Acc:23346]	No	No	Pathogenic	Pathogenic	chr14
ENSG00000100575	TIMM9	translocase of inner mitochondrial membrane 9 homolog (yeast) [Source:HGNC Symbol;Acc:11819]	No	No	Pathogenic	None	chr14
ENSG00000100577	GSTZ1	glutathione S-transferase zeta 1 [Source:HGNC Symbol;Acc:4643]	No	No	Pathogenic	Pathogenic	chr14
ENSG00000100580	TMED8	transmembrane emp24 protein transport domain containing 8 [Source:HGNC Symbol;Acc:18633]	Yes	No	Pathogenic	Pathogenic	chr14
ENSG00000100592	DAAM1	dishevelled associated activator of morphogenesis 1 [Source:HGNC Symbol;Acc:18142]	Yes	No	Pathogenic	Pathogenic	chr14
ENSG00000100596	SPTLC2	serine palmitoyltransferase, long chain base subunit 2 [Source:HGNC Symbol;Acc:11278]	Yes	No	Pathogenic	Pathogenic	chr14
ENSG00000100601	ALKBH1	alkB, alkylation repair homolog 1 (E. coli) [Source:HGNC Symbol;Acc:17911]	No	Yes	Pathogenic	Pathogenic	chr14
ENSG00000100604	CHGA	chromogranin A (parathyroid secretory protein 1) [Source:HGNC Symbol;Acc:1929]	No	No	Pathogenic	Pathogenic	chr14
ENSG00000100605	ITPK1	inositol-tetrakisphosphate 1-kinase [Source:HGNC Symbol;Acc:6177]	No	No	Pathogenic	Pathogenic	chr14
ENSG00000100626	GALNT16	UDP-N-acetyl-alpha-D-galactosamine:polypeptide N-acetylgalactosaminyltransferase 16 [Source:HGNC Symbol;Acc:23233]	Yes	No	None	None	chr14
ENSG00000100628	ASB2	ankyrin repeat and SOCS box containing 2 [Source:HGNC Symbol;Acc:16012]	No	Yes	Pathogenic	Pathogenic	chr14
ENSG00000100644	HIF1A	hypoxia inducible factor 1, alpha subunit (basic helix-loop-helix transcription factor) [Source:HGNC Symbol;Acc:4910]	Yes	Yes	Pathogenic	None	chr14
ENSG00000100647	KIAA0247	KIAA0247 [Source:HGNC Symbol;Acc:19956]	No	No	None	None	chr14
ENSG00000100678	SLC8A3	solute carrier family 8 (sodium/calcium exchanger), member 3 [Source:HGNC Symbol;Acc:11070]	Yes	Yes	None	None	chr14
ENSG00000100697	DICER1	dicer 1, ribonuclease type III [Source:HGNC Symbol;Acc:17098]	No	Yes	Pathogenic	Pathogenic	chr14
ENSG00000100711	ZFYVE21	zinc finger, FYVE domain containing 21 [Source:HGNC Symbol;Acc:20760]	No	No	Pathogenic	None	chr14
ENSG00000100721	TCL1A	T-cell leukemia/lymphoma 1A [Source:HGNC Symbol;Acc:11648]	No	Yes	None	None	chr14
ENSG00000100726	TELO2	telomere maintenance 2 [Source:HGNC Symbol;Acc:29099]	No	No	Pathogenic	Pathogenic	chr16
ENSG00000100744	GSKIP	GSK3B interacting protein [Source:HGNC Symbol;Acc:20343]	No	No	None	None	chr14
ENSG00000100784	RPS6KA5	ribosomal protein S6 kinase, 90kDa, polypeptide 5 [Source:HGNC Symbol;Acc:10434]	Yes	Yes	Pathogenic	Pathogenic	chr14
ENSG00000100802	C14orf93	chromosome 14 open reading frame 93 [Source:HGNC Symbol;Acc:20162]	No	No	Pathogenic	None	chr14
ENSG00000100813	ACIN1	apoptotic chromatin condensation inducer 1 [Source:HGNC Symbol;Acc:17066]	No	Yes	Pathogenic	None	chr14
ENSG00000100814	CCNB1IP1	cyclin B1 interacting protein 1, E3 ubiquitin protein ligase [Source:HGNC Symbol;Acc:19437]	No	Yes	Both	Benign	chr14
ENSG00000100815	TRIP11	thyroid hormone receptor interactor 11 [Source:HGNC Symbol;Acc:12305]	No	Yes	Pathogenic	Pathogenic	chr14
ENSG00000100842	EFS	embryonal Fyn-associated substrate [Source:HGNC Symbol;Acc:16898]	No	No	Pathogenic	None	chr14
ENSG00000100884	CPNE6	copine VI (neuronal) [Source:HGNC Symbol;Acc:2319]	Yes	Yes	Pathogenic	Pathogenic	chr14
ENSG00000100888	CHD8	chromodomain helicase DNA binding protein 8 [Source:HGNC Symbol;Acc:20153]	Yes	Yes	Pathogenic	Pathogenic	chr14
ENSG00000100889	PCK2	phosphoenolpyruvate carboxykinase 2 (mitochondrial) [Source:HGNC Symbol;Acc:8725]	Yes	No	Pathogenic	Pathogenic	chr14
ENSG00000100890	KIAA0391	KIAA0391 [Source:HGNC Symbol;Acc:19958]	No	No	Both	Benign	chr14
ENSG00000100906	NFKBIA	nuclear factor of kappa light polypeptide gene enhancer in B-cells inhibitor, alpha [Source:HGNC Symbol;Acc:7797]	Yes	No	Pathogenic	None	chr14
ENSG00000100918	REC8	REC8 meiotic recombination protein [Source:HGNC Symbol;Acc:16879]	No	Yes	Pathogenic	Pathogenic	chr14
ENSG00000100941	PNN	pinin, desmosome associated protein [Source:HGNC Symbol;Acc:9162]	No	No	Pathogenic	Pathogenic	chr14
ENSG00000100949	RABGGTA	Rab geranylgeranyltransferase, alpha subunit [Source:HGNC Symbol;Acc:9795]	No	No	Pathogenic	Pathogenic	chr14
ENSG00000100968	NFATC4	nuclear factor of activated T-cells, cytoplasmic, calcineurin-dependent 4 [Source:HGNC Symbol;Acc:7778]	Yes	Yes	Pathogenic	Pathogenic	chr14
ENSG00000100979	PLTP	phospholipid transfer protein [Source:HGNC Symbol;Acc:9093]	Yes	No	None	None	chr20
ENSG00000100982	PCIF1	PDX1 C-terminal inhibiting factor 1 [Source:HGNC Symbol;Acc:16200]	No	No	None	None	chr20
ENSG00000100983	GSS	glutathione synthetase [Source:HGNC Symbol;Acc:4624]	No	Yes	Pathogenic	None	chr20
ENSG00000100985	MMP9	matrix metallopeptidase 9 (gelatinase B, 92kDa gelatinase, 92kDa type IV collagenase) [Source:HGNC Symbol;Acc:7176]	Yes	Yes	None	None	chr20
ENSG00000100987	VSX1	visual system homeobox 1 [Source:HGNC Symbol;Acc:12723]	Yes	Yes	None	None	chr20
ENSG00000100997	ABHD12	abhydrolase domain containing 12 [Source:HGNC Symbol;Acc:15868]	Yes	No	None	None	chr20
ENSG00000101000	PROCR	protein C receptor, endothelial [Source:HGNC Symbol;Acc:9452]	No	No	Pathogenic	None	chr20
ENSG00000101052	IFT52	intraflagellar transport 52 homolog (Chlamydomonas) [Source:HGNC Symbol;Acc:15901]	No	Yes	None	None	chr20
ENSG00000101076	HNF4A	hepatocyte nuclear factor 4, alpha [Source:HGNC Symbol;Acc:5024]	Yes	Yes	None	None	chr20
ENSG00000101098	RIMS4	regulating synaptic membrane exocytosis 4 [Source:HGNC Symbol;Acc:16183]	Yes	No	None	None	chr20
ENSG00000101104	PABPC1L	poly(A) binding protein, cytoplasmic 1-like [Source:HGNC Symbol;Acc:15797]	Yes	No	None	None	chr20
ENSG00000101109	STK4	serine/threonine kinase 4 [Source:HGNC Symbol;Acc:11408]	Yes	Yes	None	None	chr20
ENSG00000101126	ADNP	activity-dependent neuroprotector homeobox [Source:HGNC Symbol;Acc:15766]	No	No	Pathogenic	Pathogenic	chr20
ENSG00000101138	CSTF1	cleavage stimulation factor, 3' pre-RNA, subunit 1, 50kDa [Source:HGNC Symbol;Acc:2483]	No	No	Pathogenic	None	chr20
ENSG00000101144	BMP7	bone morphogenetic protein 7 [Source:HGNC Symbol;Acc:1074]	Yes	Yes	Pathogenic	None	chr20
ENSG00000101146	RAE1	ribonucleic acid export 1 [Source:HGNC Symbol;Acc:9828]	No	No	Pathogenic	None	chr20
ENSG00000101158	NELFCD	negative elongation factor complex member C/D [Source:HGNC Symbol;Acc:15934]	No	No	None	None	chr20
ENSG00000101160	CTSZ	cathepsin Z [Source:HGNC Symbol;Acc:2547]	No	Yes	None	None	chr20
ENSG00000101161	PRPF6	pre-mRNA processing factor 6 [Source:HGNC Symbol;Acc:15860]	No	No	Pathogenic	None	chr20
ENSG00000101162	TUBB1	tubulin, beta 1 class VI [Source:HGNC Symbol;Acc:16257]	No	No	None	None	chr20
ENSG00000101182	PSMA7	proteasome (prosome, macropain) subunit, alpha type, 7 [Source:HGNC Symbol;Acc:9536]	Yes	No	Both	Benign	chr20
ENSG00000101190	TCFL5	transcription factor-like 5 (basic helix-loop-helix) [Source:HGNC Symbol;Acc:11646]	No	Yes	Pathogenic	None	chr20
ENSG00000101222	SPEF1	sperm flagellar 1 [Source:HGNC Symbol;Acc:15874]	No	No	Pathogenic	Pathogenic	chr20
ENSG00000101224	CDC25B	cell division cycle 25B [Source:HGNC Symbol;Acc:1726]	Yes	Yes	Pathogenic	Pathogenic	chr20
ENSG00000101230	ISM1	isthmin 1, angiogenesis inhibitor [Source:HGNC Symbol;Acc:16213]	Yes	No	Pathogenic	None	chr20
ENSG00000101247	NDUFAF5	NADH dehydrogenase (ubiquinone) complex I, assembly factor 5 [Source:HGNC Symbol;Acc:15899]	No	No	Pathogenic	None	chr20
ENSG00000101251	SEL1L2	sel-1 suppressor of lin-12-like 2 (C. elegans) [Source:HGNC Symbol;Acc:15897]	Yes	No	Pathogenic	None	chr20
ENSG00000101255	TRIB3	tribbles pseudokinase 3 [Source:HGNC Symbol;Acc:16228]	Yes	No	Pathogenic	None	chr20
ENSG00000101265	RASSF2	Ras association (RalGDS/AF-6) domain family member 2 [Source:HGNC Symbol;Acc:9883]	Yes	No	Pathogenic	None	chr20
ENSG00000101276	SLC52A3	solute carrier family 52 (riboflavin transporter), member 3 [Source:HGNC Symbol;Acc:16187]	Yes	No	Pathogenic	None	chr20
ENSG00000101280	ANGPT4	angiopoietin 4 [Source:HGNC Symbol;Acc:487]	Yes	Yes	Pathogenic	None	chr20
ENSG00000101282	RSPO4	R-spondin 4 [Source:HGNC Symbol;Acc:16175]	Yes	No	Pathogenic	None	chr20
ENSG00000101290	CDS2	CDP-diacylglycerol synthase (phosphatidate cytidylyltransferase) 2 [Source:HGNC Symbol;Acc:1801]	Yes	No	Pathogenic	None	chr20
ENSG00000101292	PROKR2	prokineticin receptor 2 [Source:HGNC Symbol;Acc:15836]	No	No	Pathogenic	None	chr20
ENSG00000101294	HM13	histocompatibility (minor) 13 [Source:HGNC Symbol;Acc:16435]	No	No	Pathogenic	Pathogenic	chr20
ENSG00000101306	MYLK2	myosin light chain kinase 2 [Source:HGNC Symbol;Acc:16243]	Yes	Yes	Pathogenic	Pathogenic	chr20
ENSG00000101310	SEC23B	Sec23 homolog B (S. cerevisiae) [Source:HGNC Symbol;Acc:10702]	Yes	No	Pathogenic	None	chr20
ENSG00000101323	HAO1	hydroxyacid oxidase (glycolate oxidase) 1 [Source:HGNC Symbol;Acc:4809]	Yes	No	Pathogenic	Pathogenic	chr20
ENSG00000101327	PDYN	prodynorphin [Source:HGNC Symbol;Acc:8820]	No	No	Pathogenic	None	chr20
ENSG00000101333	PLCB4	phospholipase C, beta 4 [Source:HGNC Symbol;Acc:9059]	Yes	No	Pathogenic	None	chr20
ENSG00000101335	MYL9	myosin, light chain 9, regulatory [Source:HGNC Symbol;Acc:15754]	Yes	Yes	Pathogenic	None	chr20
ENSG00000101337	TM9SF4	transmembrane 9 superfamily protein member 4 [Source:HGNC Symbol;Acc:30797]	No	No	Pathogenic	Pathogenic	chr20
ENSG00000101349	PAK7	p21 protein (Cdc42/Rac)-activated kinase 7 [Source:HGNC Symbol;Acc:15916]	Yes	No	Pathogenic	Pathogenic	chr20
ENSG00000101350	KIF3B	kinesin family member 3B [Source:HGNC Symbol;Acc:6320]	Yes	Yes	Pathogenic	Pathogenic	chr20
ENSG00000101384	JAG1	jagged 1 [Source:HGNC Symbol;Acc:6188]	Yes	Yes	Pathogenic	Pathogenic	chr20
ENSG00000101391	CDK5RAP1	CDK5 regulatory subunit associated protein 1 [Source:HGNC Symbol;Acc:15880]	No	Yes	Pathogenic	None	chr20
ENSG00000101400	SNTA1	syntrophin, alpha 1 [Source:HGNC Symbol;Acc:11167]	Yes	No	Pathogenic	Pathogenic	chr20
ENSG00000101407	TTI1	TELO2 interacting protein 1 [Source:HGNC Symbol;Acc:29029]	No	No	Pathogenic	None	chr20
ENSG00000101412	E2F1	E2F transcription factor 1 [Source:HGNC Symbol;Acc:3113]	Yes	Yes	Pathogenic	None	chr20
ENSG00000101413	RPRD1B	regulation of nuclear pre-mRNA domain containing 1B [Source:HGNC Symbol;Acc:16209]	Yes	No	Pathogenic	None	chr20
ENSG00000101417	PXMP4	peroxisomal membrane protein 4, 24kDa [Source:HGNC Symbol;Acc:15920]	No	No	Pathogenic	None	chr20
ENSG00000101421	CHMP4B	charged multivesicular body protein 4B [Source:HGNC Symbol;Acc:16171]	Yes	No	Pathogenic	None	chr20
ENSG00000101425	BPI	bactericidal/permeability-increasing protein [Source:HGNC Symbol;Acc:1095]	Yes	No	Both	Benign	chr20
ENSG00000101438	SLC32A1	solute carrier family 32 (GABA vesicular transporter), member 1 [Source:HGNC Symbol;Acc:11018]	No	Yes	Pathogenic	None	chr20
ENSG00000101443	WFDC2	WAP four-disulfide core domain 2 [Source:HGNC Symbol;Acc:15939]	No	No	None	None	chr20
ENSG00000101447	FAM83D	family with sequence similarity 83, member D [Source:HGNC Symbol;Acc:16122]	No	No	Pathogenic	None	chr20
ENSG00000101452	DHX35	DEAH (Asp-Glu-Ala-His) box polypeptide 35 [Source:HGNC Symbol;Acc:15861]	No	No	Pathogenic	None	chr20
ENSG00000101457	DNTTIP1	deoxynucleotidyltransferase, terminal, interacting protein 1 [Source:HGNC Symbol;Acc:16160]	No	No	None	None	chr20
ENSG00000101463	SYNDIG1	synapse differentiation inducing 1 [Source:HGNC Symbol;Acc:15885]	No	No	Pathogenic	Pathogenic	chr20
ENSG00000101464	PIGU	phosphatidylinositol glycan anchor biosynthesis, class U [Source:HGNC Symbol;Acc:15791]	No	No	Pathogenic	None	chr20
ENSG00000101473	ACOT8	acyl-CoA thioesterase 8 [Source:HGNC Symbol;Acc:15919]	No	No	None	None	chr20
ENSG00000101493	ZNF516	zinc finger protein 516 [Source:HGNC Symbol;Acc:28990]	No	No	Both	Benign	chr18
ENSG00000101542	CDH20	cadherin 20, type 2 [Source:HGNC Symbol;Acc:1760]	Yes	No	Pathogenic	Pathogenic	chr18
ENSG00000101544	ADNP2	ADNP homeobox 2 [Source:HGNC Symbol;Acc:23803]	No	Yes	Pathogenic	Pathogenic	chr18
ENSG00000101557	USP14	ubiquitin specific peptidase 14 (tRNA-guanine transglycosylase) [Source:HGNC Symbol;Acc:12612]	No	No	Pathogenic	Pathogenic	chr18
ENSG00000101558	VAPA	VAMP (vesicle-associated membrane protein)-associated protein A, 33kDa [Source:HGNC Symbol;Acc:12648]	Yes	Yes	Pathogenic	None	chr18
ENSG00000101574	METTL4	methyltransferase like 4 [Source:HGNC Symbol;Acc:24726]	No	No	Pathogenic	Pathogenic	chr18
ENSG00000101624	CEP76	centrosomal protein 76kDa [Source:HGNC Symbol;Acc:25727]	No	No	Pathogenic	Pathogenic	chr18
ENSG00000101638	ST8SIA5	ST8 alpha-N-acetyl-neuraminide alpha-2,8-sialyltransferase 5 [Source:HGNC Symbol;Acc:17827]	No	No	Pathogenic	None	chr18
ENSG00000101665	SMAD7	SMAD family member 7 [Source:HGNC Symbol;Acc:6773]	Yes	Yes	Pathogenic	None	chr18
ENSG00000101746	NOL4	nucleolar protein 4 [Source:HGNC Symbol;Acc:7870]	Yes	No	Pathogenic	None	chr18
ENSG00000101752	MIB1	mindbomb E3 ubiquitin protein ligase 1 [Source:HGNC Symbol;Acc:21086]	No	Yes	Pathogenic	Pathogenic	chr18
ENSG00000101811	CSTF2	cleavage stimulation factor, 3' pre-RNA, subunit 2, 64kDa [Source:HGNC Symbol;Acc:2484]	No	No			chrX
ENSG00000101844	ATG4A	autophagy related 4A, cysteine peptidase [Source:HGNC Symbol;Acc:16489]	No	No			chrX
ENSG00000101882	NKAP	NFKB activating protein [Source:HGNC Symbol;Acc:29873]	No	Yes			chrX
ENSG00000101890	GUCY2F	guanylate cyclase 2F, retinal [Source:HGNC Symbol;Acc:4691]	Yes	No			chrX
ENSG00000101892	ATP1B4	ATPase, Na+/K+ transporting, beta 4 polypeptide [Source:HGNC Symbol;Acc:808]	Yes	No			chrX
ENSG00000101935	AMMECR1	Alport syndrome, mental retardation, midface hypoplasia and elliptocytosis chromosomal region gene 1 [Source:HGNC Symbol;Acc:467]	Yes	No			chrX
ENSG00000101938	CHRDL1	chordin-like 1 [Source:HGNC Symbol;Acc:29861]	Yes	Yes			chrX
ENSG00000101945	SUV39H1	suppressor of variegation 3-9 homolog 1 (Drosophila) [Source:HGNC Symbol;Acc:11479]	Yes	Yes			chrX
ENSG00000101955	SRPX	sushi-repeat containing protein, X-linked [Source:HGNC Symbol;Acc:11309]	Yes	No			chrX
ENSG00000101958	GLRA2	glycine receptor, alpha 2 [Source:HGNC Symbol;Acc:4327]	Yes	Yes			chrX
ENSG00000101972	STAG2	stromal antigen 2 [Source:HGNC Symbol;Acc:11355]	Yes	Yes			chrX
ENSG00000101974	ATP11C	ATPase, class VI, type 11C [Source:HGNC Symbol;Acc:13554]	Yes	No			chrX
ENSG00000101981	F9	coagulation factor IX [Source:HGNC Symbol;Acc:3551]	Yes	No			chrX
ENSG00000101997	CCDC22	coiled-coil domain containing 22 [Source:HGNC Symbol;Acc:28909]	No	No			chrX
ENSG00000102003	SYP	synaptophysin [Source:HGNC Symbol;Acc:11506]	Yes	Yes			chrX
ENSG00000102024	PLS3	plastin 3 [Source:HGNC Symbol;Acc:9091]	Yes	No			chrX
ENSG00000102030	NAA10	N(alpha)-acetyltransferase 10, NatA catalytic subunit [Source:HGNC Symbol;Acc:18704]	No	No			chrX
ENSG00000102032	RENBP	renin binding protein [Source:HGNC Symbol;Acc:9959]	No	No			chrX
ENSG00000102053	ZC3H12B	zinc finger CCCH-type containing 12B [Source:HGNC Symbol;Acc:17407]	Yes	No			chrX
ENSG00000102057	KCND1	potassium voltage-gated channel, Shal-related subfamily, member 1 [Source:HGNC Symbol;Acc:6237]	Yes	No			chrX
ENSG00000102076	OPN1LW	opsin 1 (cone pigments), long-wave-sensitive [Source:HGNC Symbol;Acc:9936]	Yes	No			chrX
ENSG00000102096	PIM2	pim-2 oncogene [Source:HGNC Symbol;Acc:8987]	Yes	No			chrX
ENSG00000102098	SCML2	sex comb on midleg-like 2 (Drosophila) [Source:HGNC Symbol;Acc:10581]	Yes	Yes			chrX
ENSG00000102100	SLC35A2	solute carrier family 35 (UDP-galactose transporter), member A2 [Source:HGNC Symbol;Acc:11022]	Yes	No			chrX
ENSG00000102103	PQBP1	polyglutamine binding protein 1 [Source:HGNC Symbol;Acc:9330]	No	No			chrX
ENSG00000102104	RS1	retinoschisin 1 [Source:HGNC Symbol;Acc:10457]	No	Yes			chrX
ENSG00000102189	EEA1	early endosome antigen 1 [Source:HGNC Symbol;Acc:3185]	Yes	No	None	None	chr12
ENSG00000102195	GPR50	G protein-coupled receptor 50 [Source:HGNC Symbol;Acc:4506]	Yes	No			chrX
ENSG00000102218	RP2	retinitis pigmentosa 2 (X-linked recessive) [Source:HGNC Symbol;Acc:10274]	No	Yes			chrX
ENSG00000102221	JADE3	jade family PHD finger 3 [Source:HGNC Symbol;Acc:22982]	Yes	No			chrX
ENSG00000102225	CDK16	cyclin-dependent kinase 16 [Source:HGNC Symbol;Acc:8749]	Yes	Yes			chrX
ENSG00000102230	PCYT1B	phosphate cytidylyltransferase 1, choline, beta [Source:HGNC Symbol;Acc:8755]	Yes	Yes			chrX
ENSG00000102239	BRS3	bombesin-like receptor 3 [Source:HGNC Symbol;Acc:1113]	Yes	No			chrX
ENSG00000102245	CD40LG	CD40 ligand [Source:HGNC Symbol;Acc:11935]	No	Yes			chrX
ENSG00000102287	GABRE	gamma-aminobutyric acid (GABA) A receptor, epsilon [Source:HGNC Symbol;Acc:4085]	Yes	No			chrX
ENSG00000102290	PCDH11X	protocadherin 11 X-linked [Source:HGNC Symbol;Acc:8656]	Yes	No			chrX
ENSG00000102359	SRPX2	sushi-repeat containing protein, X-linked 2 [Source:HGNC Symbol;Acc:30668]	Yes	Yes			chrX
ENSG00000102383	ZDHHC15	zinc finger, DHHC-type containing 15 [Source:HGNC Symbol;Acc:20342]	Yes	Yes			chrX
ENSG00000102384	CENPI	centromere protein I [Source:HGNC Symbol;Acc:3968]	No	Yes			chrX
ENSG00000102385	DRP2	dystrophin related protein 2 [Source:HGNC Symbol;Acc:3032]	No	Yes			chrX
ENSG00000102393	GLA	galactosidase, alpha [Source:HGNC Symbol;Acc:4296]	Yes	No			chrX
ENSG00000102401	ARMCX3	armadillo repeat containing, X-linked 3 [Source:HGNC Symbol;Acc:24065]	No	No			chrX
ENSG00000102445	KIAA0226L	KIAA0226-like [Source:HGNC Symbol;Acc:20420]	No	No	Pathogenic	None	chr13
ENSG00000102531	FNDC3A	fibronectin type III domain containing 3A [Source:HGNC Symbol;Acc:20296]	Yes	Yes	Pathogenic	Pathogenic	chr13
ENSG00000102547	CAB39L	calcium binding protein 39-like [Source:HGNC Symbol;Acc:20290]	Yes	No	Pathogenic	Pathogenic	chr13
ENSG00000102554	KLF5	Kruppel-like factor 5 (intestinal) [Source:HGNC Symbol;Acc:6349]	No	Yes	Pathogenic	Pathogenic	chr13
ENSG00000102572	STK24	serine/threonine kinase 24 [Source:HGNC Symbol;Acc:11403]	Yes	Yes	Pathogenic	Pathogenic	chr13
ENSG00000102580	DNAJC3	DnaJ (Hsp40) homolog, subfamily C, member 3 [Source:HGNC Symbol;Acc:9439]	No	No	Pathogenic	None	chr13
ENSG00000102678	FGF9	fibroblast growth factor 9 [Source:HGNC Symbol;Acc:3687]	Yes	Yes	Pathogenic	None	chr13
ENSG00000102683	SGCG	sarcoglycan, gamma (35kDa dystrophin-associated glycoprotein) [Source:HGNC Symbol;Acc:10809]	Yes	Yes	Both	None	chr13
ENSG00000102710	SUPT20H	suppressor of Ty 20 homolog (S. cerevisiae) [Source:HGNC Symbol;Acc:20596]	No	Yes	Pathogenic	None	chr13
ENSG00000102755	FLT1	fms-related tyrosine kinase 1 [Source:HGNC Symbol;Acc:3763]	Yes	Yes	None	None	chr13
ENSG00000102760	RGCC	regulator of cell cycle [Source:HGNC Symbol;Acc:20369]	No	No	Pathogenic	None	chr13
ENSG00000102780	DGKH	diacylglycerol kinase, eta [Source:HGNC Symbol;Acc:2854]	Yes	No	Pathogenic	None	chr13
ENSG00000102802	MEDAG	mesenteric estrogen-dependent adipogenesis [Source:HGNC Symbol;Acc:25926]	No	No	Pathogenic	None	chr13
ENSG00000102805	CLN5	ceroid-lipofuscinosis, neuronal 5 [Source:HGNC Symbol;Acc:2076]	No	Yes	Pathogenic	None	chr13
ENSG00000102837	OLFM4	olfactomedin 4 [Source:HGNC Symbol;Acc:17190]	No	No	None	None	chr13
ENSG00000102870	ZNF629	zinc finger protein 629 [Source:HGNC Symbol;Acc:29008]	Yes	No	Pathogenic	None	chr16
ENSG00000102871	TRADD	TNFRSF1A-associated via death domain [Source:HGNC Symbol;Acc:12030]	No	No	Pathogenic	Pathogenic	chr16
ENSG00000102878	HSF4	heat shock transcription factor 4 [Source:HGNC Symbol;Acc:5227]	Yes	Yes	Pathogenic	Pathogenic	chr16
ENSG00000102879	CORO1A	coronin, actin binding protein, 1A [Source:HGNC Symbol;Acc:2252]	Yes	No	Both	None	chr16
ENSG00000102886	GDPD3	glycerophosphodiester phosphodiesterase domain containing 3 [Source:HGNC Symbol;Acc:28638]	Yes	No	Both	Pathogenic	chr16
ENSG00000102890	ELMO3	engulfment and cell motility 3 [Source:HGNC Symbol;Acc:17289]	Yes	No	Pathogenic	Pathogenic	chr16
ENSG00000102893	PHKB	phosphorylase kinase, beta [Source:HGNC Symbol;Acc:8927]	No	No	Pathogenic	None	chr16
ENSG00000102904	TSNAXIP1	translin-associated factor X interacting protein 1 [Source:HGNC Symbol;Acc:18586]	No	Yes	Pathogenic	None	chr16
ENSG00000102908	NFAT5	nuclear factor of activated T-cells 5, tonicity-responsive [Source:HGNC Symbol;Acc:7774]	No	No	Pathogenic	None	chr16
ENSG00000102921	N4BP1	NEDD4 binding protein 1 [Source:HGNC Symbol;Acc:29850]	No	No	Pathogenic	None	chr16
ENSG00000102934	PLLP	plasmolipin [Source:HGNC Symbol;Acc:18553]	Yes	Yes	Pathogenic	None	chr16
ENSG00000102935	ZNF423	zinc finger protein 423 [Source:HGNC Symbol;Acc:16762]	Yes	Yes	Pathogenic	None	chr16
ENSG00000102967	DHODH	dihydroorotate dehydrogenase (quinone) [Source:HGNC Symbol;Acc:2867]	No	Yes	Pathogenic	None	chr16
ENSG00000102970	CCL17	chemokine (C-C motif) ligand 17 [Source:HGNC Symbol;Acc:10615]	No	Yes	Pathogenic	None	chr16
ENSG00000102977	ACD	adrenocortical dysplasia homolog (mouse) [Source:HGNC Symbol;Acc:25070]	No	Yes	Pathogenic	None	chr16
ENSG00000102978	POLR2C	polymerase (RNA) II (DNA directed) polypeptide C, 33kDa [Source:HGNC Symbol;Acc:9189]	No	No	Pathogenic	None	chr16
ENSG00000102996	MMP15	matrix metallopeptidase 15 (membrane-inserted) [Source:HGNC Symbol;Acc:7161]	Yes	No	Pathogenic	None	chr16
ENSG00000103034	NDRG4	NDRG family member 4 [Source:HGNC Symbol;Acc:14466]	Yes	Yes	Pathogenic	None	chr16
ENSG00000103035	PSMD7	proteasome (prosome, macropain) 26S subunit, non-ATPase, 7 [Source:HGNC Symbol;Acc:9565]	No	No	Pathogenic	None	chr16
ENSG00000103056	SMPD3	sphingomyelin phosphodiesterase 3, neutral membrane (neutral sphingomyelinase II) [Source:HGNC Symbol;Acc:14240]	No	Yes	Pathogenic	None	chr16
ENSG00000103111	MON1B	MON1 secretory trafficking family member B [Source:HGNC Symbol;Acc:25020]	Yes	No	Pathogenic	None	chr16
ENSG00000103126	AXIN1	axin 1 [Source:HGNC Symbol;Acc:903]	Yes	Yes	Both	Both	chr16
ENSG00000103145	HCFC1R1	host cell factor C1 regulator 1 (XPO1 dependent) [Source:HGNC Symbol;Acc:21198]	No	No	Pathogenic	Pathogenic	chr16
ENSG00000103148	NPRL3	nitrogen permease regulator-like 3 (S. cerevisiae) [Source:HGNC Symbol;Acc:14124]	No	Yes	Both	None	chr16
ENSG00000103152	MPG	N-methylpurine-DNA glycosylase [Source:HGNC Symbol;Acc:7211]	No	No	Both	None	chr16
ENSG00000103160	HSDL1	hydroxysteroid dehydrogenase like 1 [Source:HGNC Symbol;Acc:16475]	Yes	No	Both	Benign	chr16
ENSG00000103168	TAF1C	TATA box binding protein (TBP)-associated factor, RNA polymerase I, C, 110kDa [Source:HGNC Symbol;Acc:11534]	No	No	Both	Benign	chr16
ENSG00000103174	NAGPA	N-acetylglucosamine-1-phosphodiester alpha-N-acetylglucosaminidase [Source:HGNC Symbol;Acc:17378]	No	No	Pathogenic	None	chr16
ENSG00000103184	SEC14L5	SEC14-like 5 (S. cerevisiae) [Source:HGNC Symbol;Acc:29032]	Yes	No	Pathogenic	None	chr16
ENSG00000103187	COTL1	coactosin-like 1 (Dictyostelium) [Source:HGNC Symbol;Acc:18304]	No	No	Both	Benign	chr16
ENSG00000103196	CRISPLD2	cysteine-rich secretory protein LCCL domain containing 2 [Source:HGNC Symbol;Acc:25248]	Yes	Yes	Pathogenic	Pathogenic	chr16
ENSG00000103197	TSC2	tuberous sclerosis 2 [Source:HGNC Symbol;Acc:12363]	No	Yes	Pathogenic	Pathogenic	chr16
ENSG00000103227	LMF1	lipase maturation factor 1 [Source:HGNC Symbol;Acc:14154]	No	No	Both	None	chr16
ENSG00000103248	MTHFSD	methenyltetrahydrofolate synthetase domain containing [Source:HGNC Symbol;Acc:25778]	No	No	Pathogenic	None	chr16
ENSG00000103264	FBXO31	F-box protein 31 [Source:HGNC Symbol;Acc:16510]	No	No	Pathogenic	None	chr16
ENSG00000103274	NUBP1	nucleotide binding protein 1 [Source:HGNC Symbol;Acc:8041]	No	No	Pathogenic	None	chr16
ENSG00000103275	UBE2I	ubiquitin-conjugating enzyme E2I [Source:HGNC Symbol;Acc:12485]	No	No	Both	Both	chr16
ENSG00000103310	ZP2	zona pellucida glycoprotein 2 (sperm receptor) [Source:HGNC Symbol;Acc:13188]	No	No	None	None	chr16
ENSG00000103316	CRYM	crystallin, mu [Source:HGNC Symbol;Acc:2418]	No	No	None	None	chr16
ENSG00000103319	EEF2K	eukaryotic elongation factor-2 kinase [Source:HGNC Symbol;Acc:24615]	No	No	Both	Pathogenic	chr16
ENSG00000103343	ZNF174	zinc finger protein 174 [Source:HGNC Symbol;Acc:12963]	No	No	Pathogenic	None	chr16
ENSG00000103365	GGA2	golgi-associated, gamma adaptin ear containing, ARF binding protein 2 [Source:HGNC Symbol;Acc:16064]	Yes	No	Pathogenic	None	chr16
ENSG00000103415	HMOX2	heme oxygenase (decycling) 2 [Source:HGNC Symbol;Acc:5014]	Yes	No	Pathogenic	None	chr16
ENSG00000103449	SALL1	spalt-like transcription factor 1 [Source:HGNC Symbol;Acc:10524]	Yes	Yes	Pathogenic	Pathogenic	chr16
ENSG00000103460	TOX3	TOX high mobility group box family member 3 [Source:HGNC Symbol;Acc:11972]	Yes	No	Pathogenic	None	chr16
ENSG00000103490	PYCARD	PYD and CARD domain containing [Source:HGNC Symbol;Acc:16608]	No	No	Pathogenic	None	chr16
ENSG00000103502	CDIPT	CDP-diacylglycerol--inositol 3-phosphatidyltransferase [Source:HGNC Symbol;Acc:1769]	No	No	Both	None	chr16
ENSG00000103507	BCKDK	branched chain ketoacid dehydrogenase kinase [Source:HGNC Symbol;Acc:16902]	No	No	Pathogenic	None	chr16
ENSG00000103510	KAT8	K(lysine) acetyltransferase 8 [Source:HGNC Symbol;Acc:17933]	Yes	Yes	Pathogenic	None	chr16
ENSG00000103534	TMC5	transmembrane channel-like 5 [Source:HGNC Symbol;Acc:22999]	Yes	No	None	None	chr16
ENSG00000103546	SLC6A2	solute carrier family 6 (neurotransmitter transporter), member 2 [Source:HGNC Symbol;Acc:11048]	Yes	No	Pathogenic	None	chr16
ENSG00000103549	RNF40	ring finger protein 40, E3 ubiquitin protein ligase [Source:HGNC Symbol;Acc:16867]	Yes	No	Pathogenic	None	chr16
ENSG00000103569	AQP9	aquaporin 9 [Source:HGNC Symbol;Acc:643]	Yes	No	Pathogenic	Pathogenic	chr15
ENSG00000103591	AAGAB	alpha- and gamma-adaptin binding protein [Source:HGNC Symbol;Acc:25662]	No	No	Pathogenic	None	chr15
ENSG00000103647	CORO2B	coronin, actin binding protein, 2B [Source:HGNC Symbol;Acc:2256]	Yes	No	Pathogenic	None	chr15
ENSG00000103653	CSK	c-src tyrosine kinase [Source:HGNC Symbol;Acc:2444]	Yes	Yes	Pathogenic	Pathogenic	chr15
ENSG00000103707	MTFMT	mitochondrial methionyl-tRNA formyltransferase [Source:HGNC Symbol;Acc:29666]	No	No	Pathogenic	Pathogenic	chr15
ENSG00000103710	RASL12	RAS-like, family 12 [Source:HGNC Symbol;Acc:30289]	No	No	Pathogenic	Pathogenic	chr15
ENSG00000103740	ACSBG1	acyl-CoA synthetase bubblegum family member 1 [Source:HGNC Symbol;Acc:29567]	Yes	Yes	Pathogenic	None	chr15
ENSG00000103769	RAB11A	RAB11A, member RAS oncogene family [Source:HGNC Symbol;Acc:9760]	Yes	Yes	Pathogenic	Pathogenic	chr15
ENSG00000103811	CTSH	cathepsin H [Source:HGNC Symbol;Acc:2535]	No	Yes	Pathogenic	None	chr15
ENSG00000103855	CD276	CD276 molecule [Source:HGNC Symbol;Acc:19137]	No	No	Pathogenic	Pathogenic	chr15
ENSG00000103876	FAH	fumarylacetoacetate hydrolase (fumarylacetoacetase) [Source:HGNC Symbol;Acc:3579]	No	No	None	None	chr15
ENSG00000103888	KIAA1199	KIAA1199 [Source:HGNC Symbol;Acc:29213]	Yes	No	None	None	chr15
ENSG00000103932	RPAP1	RNA polymerase II associated protein 1 [Source:HGNC Symbol;Acc:24567]	No	No	None	None	chr15
ENSG00000103942	HOMER2	homer homolog 2 (Drosophila) [Source:HGNC Symbol;Acc:17513]	Yes	No	Pathogenic	Pathogenic	chr15
ENSG00000103966	EHD4	EH-domain containing 4 [Source:HGNC Symbol;Acc:3245]	Yes	No	None	None	chr15
ENSG00000103994	ZNF106	zinc finger protein 106 [Source:HGNC Symbol;Acc:12886]	No	No	None	None	chr15
ENSG00000103995	CEP152	centrosomal protein 152kDa [Source:HGNC Symbol;Acc:29298]	No	No	Pathogenic	None	chr15
ENSG00000104043	ATP8B4	ATPase, class I, type 8B, member 4 [Source:HGNC Symbol;Acc:13536]	Yes	No	Pathogenic	None	chr15
ENSG00000104044	OCA2	oculocutaneous albinism II [Source:HGNC Symbol;Acc:8101]	No	Yes	Pathogenic	Pathogenic	chr15
ENSG00000104047	DTWD1	DTW domain containing 1 [Source:HGNC Symbol;Acc:30926]	No	No	Pathogenic	None	chr15
ENSG00000104055	TGM5	transglutaminase 5 [Source:HGNC Symbol;Acc:11781]	Yes	Yes	None	None	chr15
ENSG00000104112	SCG3	secretogranin III [Source:HGNC Symbol;Acc:13707]	No	No	Pathogenic	Pathogenic	chr15
ENSG00000104140	RHOV	ras homolog family member V [Source:HGNC Symbol;Acc:18313]	Yes	No	None	None	chr15
ENSG00000104142	VPS18	vacuolar protein sorting 18 homolog (S. cerevisiae) [Source:HGNC Symbol;Acc:15972]	No	No	None	None	chr15
ENSG00000104154	SLC30A4	solute carrier family 30 (zinc transporter), member 4 [Source:HGNC Symbol;Acc:11015]	Yes	No	None	None	chr15
ENSG00000104213	PDGFRL	platelet-derived growth factor receptor-like [Source:HGNC Symbol;Acc:8805]	No	No	Pathogenic	None	chr8
ENSG00000104218	CSPP1	centrosome and spindle pole associated protein 1 [Source:HGNC Symbol;Acc:26193]	No	No	Pathogenic	None	chr8
ENSG00000104221	BRF2	BRF2, RNA polymerase III transcription initiation factor 50 kDa subunit [Source:HGNC Symbol;Acc:17298]	No	No	Pathogenic	None	chr8
ENSG00000104228	TRIM35	tripartite motif containing 35 [Source:HGNC Symbol;Acc:16285]	No	No	Pathogenic	None	chr8
ENSG00000104231	ZFAND1	zinc finger, AN1-type domain 1 [Source:HGNC Symbol;Acc:25858]	No	No	Pathogenic	None	chr8
ENSG00000104267	CA2	carbonic anhydrase II [Source:HGNC Symbol;Acc:1373]	Yes	Yes	Pathogenic	None	chr8
ENSG00000104299	INTS9	integrator complex subunit 9 [Source:HGNC Symbol;Acc:25592]	No	No	Pathogenic	None	chr8
ENSG00000104313	EYA1	eyes absent homolog 1 (Drosophila) [Source:HGNC Symbol;Acc:3519]	Yes	Yes	Pathogenic	Pathogenic	chr8
ENSG00000104321	TRPA1	transient receptor potential cation channel, subfamily A, member 1 [Source:HGNC Symbol;Acc:497]	No	No	Pathogenic	None	chr8
ENSG00000104327	CALB1	calbindin 1, 28kDa [Source:HGNC Symbol;Acc:1434]	Yes	Yes	Pathogenic	None	chr8
ENSG00000104332	SFRP1	secreted frizzled-related protein 1 [Source:HGNC Symbol;Acc:10776]	Yes	Yes	Pathogenic	None	chr8
ENSG00000104365	IKBKB	inhibitor of kappa light polypeptide gene enhancer in B-cells, kinase beta [Source:HGNC Symbol;Acc:5960]	Yes	No	Pathogenic	None	chr8
ENSG00000104369	JPH1	junctophilin 1 [Source:HGNC Symbol;Acc:14201]	Yes	Yes	Pathogenic	Pathogenic	chr8
ENSG00000104375	STK3	serine/threonine kinase 3 [Source:HGNC Symbol;Acc:11406]	Yes	Yes	None	None	chr8
ENSG00000104381	GDAP1	ganglioside induced differentiation associated protein 1 [Source:HGNC Symbol;Acc:15968]	Yes	No	Pathogenic	Pathogenic	chr8
ENSG00000104413	ESRP1	epithelial splicing regulatory protein 1 [Source:HGNC Symbol;Acc:25966]	Yes	No	Both	Benign	chr8
ENSG00000104415	WISP1	WNT1 inducible signaling pathway protein 1 [Source:HGNC Symbol;Acc:12769]	Yes	No	Pathogenic	Pathogenic	chr8
ENSG00000104419	NDRG1	N-myc downstream regulated 1 [Source:HGNC Symbol;Acc:7679]	Yes	Yes	Pathogenic	Pathogenic	chr8
ENSG00000104427	ZC2HC1A	zinc finger, C2HC-type containing 1A [Source:HGNC Symbol;Acc:24277]	No	No	Pathogenic	Pathogenic	chr8
ENSG00000104432	IL7	interleukin 7 [Source:HGNC Symbol;Acc:6023]	No	Yes	Pathogenic	Pathogenic	chr8
ENSG00000104435	STMN2	stathmin-like 2 [Source:HGNC Symbol;Acc:10577]	Yes	Yes	Pathogenic	Pathogenic	chr8
ENSG00000104490	NCALD	neurocalcin delta [Source:HGNC Symbol;Acc:7655]	Yes	No	Pathogenic	Pathogenic	chr8
ENSG00000104497	SNX16	sorting nexin 16 [Source:HGNC Symbol;Acc:14980]	No	No	Pathogenic	None	chr8
ENSG00000104518	GSDMD	gasdermin D [Source:HGNC Symbol;Acc:25697]	No	No	Pathogenic	None	chr8
ENSG00000104522	TSTA3	tissue specific transplantation antigen P35B [Source:HGNC Symbol;Acc:12390]	No	No	Pathogenic	None	chr8
ENSG00000104537	ANXA13	annexin A13 [Source:HGNC Symbol;Acc:536]	Yes	Yes	Pathogenic	None	chr8
ENSG00000104549	SQLE	squalene epoxidase [Source:HGNC Symbol;Acc:11279]	No	No	Pathogenic	Pathogenic	chr8
ENSG00000104643	MTMR9	myotubularin related protein 9 [Source:HGNC Symbol;Acc:14596]	No	No	Pathogenic	None	chr8
ENSG00000104660	LEPROTL1	leptin receptor overlapping transcript-like 1 [Source:HGNC Symbol;Acc:6555]	Yes	No	Pathogenic	Pathogenic	chr8
ENSG00000104714	ERICH1	glutamate-rich 1 [Source:HGNC Symbol;Acc:27234]	No	No	Pathogenic	Pathogenic	chr8
ENSG00000104722	NEFM	neurofilament, medium polypeptide [Source:HGNC Symbol;Acc:7734]	Yes	Yes	Pathogenic	None	chr8
ENSG00000104723	TUSC3	tumor suppressor candidate 3 [Source:HGNC Symbol;Acc:30242]	Yes	No	Pathogenic	Both	chr8
ENSG00000104728	ARHGEF10	Rho guanine nucleotide exchange factor (GEF) 10 [Source:HGNC Symbol;Acc:14103]	Yes	Yes	Both	Pathogenic	chr8
ENSG00000104756	KCTD9	potassium channel tetramerization domain containing 9 [Source:HGNC Symbol;Acc:22401]	Yes	No	Pathogenic	None	chr8
ENSG00000104760	FGL1	fibrinogen-like 1 [Source:HGNC Symbol;Acc:3695]	Yes	No	Pathogenic	None	chr8
ENSG00000104763	ASAH1	N-acylsphingosine amidohydrolase (acid ceramidase) 1 [Source:HGNC Symbol;Acc:735]	No	Yes	Pathogenic	None	chr8
ENSG00000104783	KCNN4	potassium intermediate/small conductance calcium-activated channel, subfamily N, member 4 [Source:HGNC Symbol;Acc:6293]	No	No	None	None	chr19
ENSG00000104805	NUCB1	nucleobindin 1 [Source:HGNC Symbol;Acc:8043]	Yes	No	Pathogenic	None	chr19
ENSG00000104808	DHDH	dihydrodiol dehydrogenase (dimeric) [Source:HGNC Symbol;Acc:17887]	No	No	Pathogenic	None	chr19
ENSG00000104812	GYS1	glycogen synthase 1 (muscle) [Source:HGNC Symbol;Acc:4706]	Yes	Yes	Pathogenic	None	chr19
ENSG00000104814	MAP4K1	mitogen-activated protein kinase kinase kinase kinase 1 [Source:HGNC Symbol;Acc:6863]	Yes	No	Pathogenic	None	chr19
ENSG00000104823	ECH1	enoyl CoA hydratase 1, peroxisomal [Source:HGNC Symbol;Acc:3149]	No	No	Pathogenic	None	chr19
ENSG00000104835	SARS2	seryl-tRNA synthetase 2, mitochondrial [Source:HGNC Symbol;Acc:17697]	No	No	Pathogenic	None	chr19
ENSG00000104853	CLPTM1	cleft lip and palate associated transmembrane protein 1 [Source:HGNC Symbol;Acc:2087]	No	Yes	Pathogenic	None	chr19
ENSG00000104859	CLASRP	CLK4-associating serine/arginine rich protein [Source:HGNC Symbol;Acc:17731]	No	No	Pathogenic	None	chr19
ENSG00000104870	FCGRT	Fc fragment of IgG, receptor, transporter, alpha [Source:HGNC Symbol;Acc:3621]	No	No	None	None	chr19
ENSG00000104872	PIH1D1	PIH1 domain containing 1 [Source:HGNC Symbol;Acc:26075]	No	No	None	None	chr19
ENSG00000104879	CKM	creatine kinase, muscle [Source:HGNC Symbol;Acc:1994]	Yes	No	Pathogenic	None	chr19
ENSG00000104880	ARHGEF18	Rho/Rac guanine nucleotide exchange factor (GEF) 18 [Source:HGNC Symbol;Acc:17090]	Yes	No	Pathogenic	None	chr19
ENSG00000104883	PEX11G	peroxisomal biogenesis factor 11 gamma [Source:HGNC Symbol;Acc:20208]	No	No	Pathogenic	None	chr19
ENSG00000104888	SLC17A7	solute carrier family 17 (vesicular glutamate transporter), member 7 [Source:HGNC Symbol;Acc:16704]	Yes	No	None	None	chr19
ENSG00000104953	TLE6	transducin-like enhancer of split 6 (E(sp1) homolog, Drosophila) [Source:HGNC Symbol;Acc:30788]	No	No	Pathogenic	None	chr19
ENSG00000104967	NOVA2	neuro-oncological ventral antigen 2 [Source:HGNC Symbol;Acc:7887]	Yes	No	Pathogenic	None	chr19
ENSG00000104973	MED25	mediator complex subunit 25 [Source:HGNC Symbol;Acc:28845]	No	No	None	None	chr19
ENSG00000104983	CCDC61	coiled-coil domain containing 61 [Source:HGNC Symbol;Acc:33629]	No	No	Pathogenic	None	chr19
ENSG00000105053	VRK3	vaccinia related kinase 3 [Source:HGNC Symbol;Acc:18996]	Yes	No	None	None	chr19
ENSG00000105063	PPP6R1	protein phosphatase 6, regulatory subunit 1 [Source:HGNC Symbol;Acc:29195]	Yes	No	Pathogenic	None	chr19
ENSG00000105072	C19orf44	chromosome 19 open reading frame 44 [Source:HGNC Symbol;Acc:26141]	No	No	Pathogenic	None	chr19
ENSG00000105131	EPHX3	epoxide hydrolase 3 [Source:HGNC Symbol;Acc:23760]	Yes	No	Pathogenic	None	chr19
ENSG00000105135	ILVBL	ilvB (bacterial acetolactate synthase)-like [Source:HGNC Symbol;Acc:6041]	No	No	Pathogenic	None	chr19
ENSG00000105137	SYDE1	synapse defective 1, Rho GTPase, homolog 1 (C. elegans) [Source:HGNC Symbol;Acc:25824]	Yes	No	Pathogenic	None	chr19
ENSG00000105141	CASP14	caspase 14, apoptosis-related cysteine peptidase [Source:HGNC Symbol;Acc:1502]	No	Yes	Pathogenic	None	chr19
ENSG00000105143	SLC1A6	solute carrier family 1 (high affinity aspartate/glutamate transporter), member 6 [Source:HGNC Symbol;Acc:10944]	Yes	No	Pathogenic	None	chr19
ENSG00000105173	CCNE1	cyclin E1 [Source:HGNC Symbol;Acc:1589]	Yes	No	None	None	chr19
ENSG00000105186	ANKRD27	ankyrin repeat domain 27 (VPS9 domain) [Source:HGNC Symbol;Acc:25310]	No	No	None	None	chr19
ENSG00000105193	RPS16	ribosomal protein S16 [Source:HGNC Symbol;Acc:10396]	No	No	Pathogenic	None	chr19
ENSG00000105197	TIMM50	translocase of inner mitochondrial membrane 50 homolog (S. cerevisiae) [Source:HGNC Symbol;Acc:23656]	No	No	Pathogenic	None	chr19
ENSG00000105204	DYRK1B	dual-specificity tyrosine-(Y)-phosphorylation regulated kinase 1B [Source:HGNC Symbol;Acc:3092]	Yes	Yes	Pathogenic	None	chr19
ENSG00000105223	PLD3	phospholipase D family, member 3 [Source:HGNC Symbol;Acc:17158]	Yes	No	Pathogenic	None	chr19
ENSG00000105227	PRX	periaxin [Source:HGNC Symbol;Acc:13797]	No	Yes	Pathogenic	None	chr19
ENSG00000105245	NUMBL	numb homolog (Drosophila)-like [Source:HGNC Symbol;Acc:8061]	Yes	Yes	Pathogenic	None	chr19
ENSG00000105255	FSD1	fibronectin type III and SPRY domain containing 1 [Source:HGNC Symbol;Acc:13745]	Yes	No	Pathogenic	None	chr19
ENSG00000105258	POLR2I	polymerase (RNA) II (DNA directed) polypeptide I, 14.5kDa [Source:HGNC Symbol;Acc:9196]	No	No	None	None	chr19
ENSG00000105281	SLC1A5	solute carrier family 1 (neutral amino acid transporter), member 5 [Source:HGNC Symbol;Acc:10943]	Yes	No	Pathogenic	Pathogenic	chr19
ENSG00000105287	PRKD2	protein kinase D2 [Source:HGNC Symbol;Acc:17293]	Yes	Yes	Pathogenic	Pathogenic	chr19
ENSG00000105290	APLP1	amyloid beta (A4) precursor-like protein 1 [Source:HGNC Symbol;Acc:597]	No	Yes	None	None	chr19
ENSG00000105370	LIM2	lens intrinsic membrane protein 2, 19kDa [Source:HGNC Symbol;Acc:6610]	No	Yes	None	None	chr19
ENSG00000105374	NKG7	natural killer cell group 7 sequence [Source:HGNC Symbol;Acc:7830]	No	No	None	None	chr19
ENSG00000105397	TYK2	tyrosine kinase 2 [Source:HGNC Symbol;Acc:12440]	Yes	No	Pathogenic	Pathogenic	chr19
ENSG00000105401	CDC37	cell division cycle 37 [Source:HGNC Symbol;Acc:1735]	No	No	Pathogenic	Pathogenic	chr19
ENSG00000105402	NAPA	N-ethylmaleimide-sensitive factor attachment protein, alpha [Source:HGNC Symbol;Acc:7641]	No	Yes	Pathogenic	Pathogenic	chr19
ENSG00000105404	RABAC1	Rab acceptor 1 (prenylated) [Source:HGNC Symbol;Acc:9794]	No	No	Pathogenic	Pathogenic	chr19
ENSG00000105409	ATP1A3	ATPase, Na+/K+ transporting, alpha 3 polypeptide [Source:HGNC Symbol;Acc:801]	Yes	No	Pathogenic	Pathogenic	chr19
ENSG00000105419	MEIS3	Meis homeobox 3 [Source:HGNC Symbol;Acc:29537]	Yes	No	Pathogenic	Pathogenic	chr19
ENSG00000105427	CNFN	cornifelin [Source:HGNC Symbol;Acc:30183]	No	Yes	Pathogenic	Pathogenic	chr19
ENSG00000105429	MEGF8	multiple EGF-like-domains 8 [Source:HGNC Symbol;Acc:3233]	No	Yes	Pathogenic	Pathogenic	chr19
ENSG00000105443	CYTH2	cytohesin 2 [Source:HGNC Symbol;Acc:9502]	Yes	No	Pathogenic	None	chr19
ENSG00000105447	GRWD1	glutamate-rich WD repeat containing 1 [Source:HGNC Symbol;Acc:21270]	No	No	Pathogenic	None	chr19
ENSG00000105467	SYNGR4	synaptogyrin 4 [Source:HGNC Symbol;Acc:11502]	No	No	Pathogenic	None	chr19
ENSG00000105479	CCDC114	coiled-coil domain containing 114 [Source:HGNC Symbol;Acc:26560]	No	No	Pathogenic	None	chr19
ENSG00000105507	CABP5	calcium binding protein 5 [Source:HGNC Symbol;Acc:13714]	Yes	No	Pathogenic	None	chr19
ENSG00000105514	RAB3D	RAB3D, member RAS oncogene family [Source:HGNC Symbol;Acc:9779]	Yes	No	Pathogenic	None	chr19
ENSG00000105523	FAM83E	family with sequence similarity 83, member E [Source:HGNC Symbol;Acc:25972]	No	No	Pathogenic	None	chr19
ENSG00000105550	FGF21	fibroblast growth factor 21 [Source:HGNC Symbol;Acc:3678]	No	No	Pathogenic	None	chr19
ENSG00000105556	MIER2	mesoderm induction early response 1, family member 2 [Source:HGNC Symbol;Acc:29210]	Yes	No	Both	Benign	chr19
ENSG00000105559	PLEKHA4	pleckstrin homology domain containing, family A (phosphoinositide binding specific) member 4 [Source:HGNC Symbol;Acc:14339]	Yes	No	Pathogenic	None	chr19
ENSG00000105576	TNPO2	transportin 2 [Source:HGNC Symbol;Acc:19998]	Yes	No	Pathogenic	None	chr19
ENSG00000105612	DNASE2	deoxyribonuclease II, lysosomal [Source:HGNC Symbol;Acc:2960]	Yes	Yes	Pathogenic	None	chr19
ENSG00000105617	LENG1	leukocyte receptor cluster (LRC) member 1 [Source:HGNC Symbol;Acc:15502]	No	No	Pathogenic	None	chr19
ENSG00000105618	PRPF31	pre-mRNA processing factor 31 [Source:HGNC Symbol;Acc:15446]	No	No	Pathogenic	None	chr19
ENSG00000105619	TFPT	TCF3 (E2A) fusion partner (in childhood Leukemia) [Source:HGNC Symbol;Acc:13630]	No	No	Pathogenic	None	chr19
ENSG00000105668	UPK1A	uroplakin 1A [Source:HGNC Symbol;Acc:12577]	No	Yes	None	None	chr19
ENSG00000105675	ATP4A	ATPase, H+/K+ exchanging, alpha polypeptide [Source:HGNC Symbol;Acc:819]	No	No	None	None	chr19
ENSG00000105676	ARMC6	armadillo repeat containing 6 [Source:HGNC Symbol;Acc:25049]	No	No	None	None	chr19
ENSG00000105679	GAPDHS	glyceraldehyde-3-phosphate dehydrogenase, spermatogenic [Source:HGNC Symbol;Acc:24864]	No	Yes	None	None	chr19
ENSG00000105695	MAG	myelin associated glycoprotein [Source:HGNC Symbol;Acc:6783]	No	Yes	None	None	chr19
ENSG00000105698	USF2	upstream transcription factor 2, c-fos interacting [Source:HGNC Symbol;Acc:12594]	Yes	Yes	None	None	chr19
ENSG00000105699	LSR	lipolysis stimulated lipoprotein receptor [Source:HGNC Symbol;Acc:29572]	No	Yes	None	None	chr19
ENSG00000105707	HPN	hepsin [Source:HGNC Symbol;Acc:5155]	Yes	Yes	None	None	chr19
ENSG00000105711	SCN1B	sodium channel, voltage-gated, type I, beta subunit [Source:HGNC Symbol;Acc:10586]	No	Yes	None	None	chr19
ENSG00000105767	CADM4	cell adhesion molecule 4 [Source:HGNC Symbol;Acc:30825]	Yes	No	None	None	chr19
ENSG00000105771	SMG9	SMG9 nonsense mediated mRNA decay factor [Source:HGNC Symbol;Acc:25763]	No	No	None	None	chr19
ENSG00000105778	AVL9	AVL9 homolog (S. cerevisiase) [Source:HGNC Symbol;Acc:28994]	No	No	Pathogenic	Pathogenic	chr7
ENSG00000105784	RUNDC3B	RUN domain containing 3B [Source:HGNC Symbol;Acc:30286]	Yes	No	Pathogenic	None	chr7
ENSG00000105810	CDK6	cyclin-dependent kinase 6 [Source:HGNC Symbol;Acc:1777]	No	Yes	Pathogenic	None	chr7
ENSG00000105821	DNAJC2	DnaJ (Hsp40) homolog, subfamily C, member 2 [Source:HGNC Symbol;Acc:13192]	No	No	Pathogenic	Pathogenic	chr7
ENSG00000105851	PIK3CG	phosphatidylinositol-4,5-bisphosphate 3-kinase, catalytic subunit gamma [Source:HGNC Symbol;Acc:8978]	Yes	Yes	Pathogenic	None	chr7
ENSG00000105865	DUS4L	dihydrouridine synthase 4-like (S. cerevisiae) [Source:HGNC Symbol;Acc:21517]	No	No	Pathogenic	None	chr7
ENSG00000105866	SP4	Sp4 transcription factor [Source:HGNC Symbol;Acc:11209]	Yes	No	Pathogenic	None	chr7
ENSG00000105875	WDR91	WD repeat domain 91 [Source:HGNC Symbol;Acc:24997]	No	No	Pathogenic	None	chr7
ENSG00000105879	CBLL1	Cbl proto-oncogene-like 1, E3 ubiquitin protein ligase [Source:HGNC Symbol;Acc:21225]	Yes	No	Pathogenic	None	chr7
ENSG00000105894	PTN	pleiotrophin [Source:HGNC Symbol;Acc:9630]	No	Yes	Pathogenic	None	chr7
ENSG00000105926	MPP6	membrane protein, palmitoylated 6 (MAGUK p55 subfamily member 6) [Source:HGNC Symbol;Acc:18167]	Yes	No	Pathogenic	None	chr7
ENSG00000105928	DFNA5	deafness, autosomal dominant 5 [Source:HGNC Symbol;Acc:2810]	Yes	Yes	Pathogenic	None	chr7
ENSG00000105929	ATP6V0A4	ATPase, H+ transporting, lysosomal V0 subunit a4 [Source:HGNC Symbol;Acc:866]	Yes	No	Pathogenic	Pathogenic	chr7
ENSG00000105939	ZC3HAV1	zinc finger CCCH-type, antiviral 1 [Source:HGNC Symbol;Acc:23721]	No	No	Pathogenic	Pathogenic	chr7
ENSG00000105948	TTC26	tetratricopeptide repeat domain 26 [Source:HGNC Symbol;Acc:21882]	No	Yes	Pathogenic	Pathogenic	chr7
ENSG00000105967	TFEC	transcription factor EC [Source:HGNC Symbol;Acc:11754]	Yes	No	Pathogenic	None	chr7
ENSG00000105968	H2AFV	H2A histone family, member V [Source:HGNC Symbol;Acc:20664]	Yes	No	Pathogenic	None	chr7
ENSG00000105971	CAV2	caveolin 2 [Source:HGNC Symbol;Acc:1528]	Yes	Yes	Pathogenic	None	chr7
ENSG00000105974	CAV1	caveolin 1, caveolae protein, 22kDa [Source:HGNC Symbol;Acc:1527]	Yes	Yes	Pathogenic	None	chr7
ENSG00000105982	RNF32	ring finger protein 32 [Source:HGNC Symbol;Acc:17118]	No	No	Both	None	chr7
ENSG00000105989	WNT2	wingless-type MMTV integration site family member 2 [Source:HGNC Symbol;Acc:12780]	Yes	Yes	Pathogenic	None	chr7
ENSG00000106003	LFNG	LFNG O-fucosylpeptide 3-beta-N-acetylglucosaminyltransferase [Source:HGNC Symbol;Acc:6560]	Yes	Yes	Pathogenic	None	chr7
ENSG00000106012	IQCE	IQ motif containing E [Source:HGNC Symbol;Acc:29171]	No	No	Pathogenic	None	chr7
ENSG00000106018	VIPR2	vasoactive intestinal peptide receptor 2 [Source:HGNC Symbol;Acc:12695]	Yes	No	Pathogenic	Pathogenic	chr7
ENSG00000106025	TSPAN12	tetraspanin 12 [Source:HGNC Symbol;Acc:21641]	No	Yes	Pathogenic	Pathogenic	chr7
ENSG00000106034	CPED1	cadherin-like and PC-esterase domain containing 1 [Source:HGNC Symbol;Acc:26159]	No	No	Both	Benign	chr7
ENSG00000106052	TAX1BP1	Tax1 (human T-cell leukemia virus type I) binding protein 1 [Source:HGNC Symbol;Acc:11575]	Yes	No	Pathogenic	None	chr7
ENSG00000106066	CPVL	carboxypeptidase, vitellogenic-like [Source:HGNC Symbol;Acc:14399]	No	No	Pathogenic	Pathogenic	chr7
ENSG00000106069	CHN2	chimerin 2 [Source:HGNC Symbol;Acc:1944]	Yes	No	Pathogenic	Pathogenic	chr7
ENSG00000106077	ABHD11	abhydrolase domain containing 11 [Source:HGNC Symbol;Acc:16407]	No	No	Pathogenic	None	chr7
ENSG00000106086	PLEKHA8	pleckstrin homology domain containing, family A (phosphoinositide binding specific) member 8 [Source:HGNC Symbol;Acc:30037]	Yes	No	Pathogenic	Pathogenic	chr7
ENSG00000106089	STX1A	syntaxin 1A (brain) [Source:HGNC Symbol;Acc:11433]	Yes	No	Pathogenic	None	chr7
ENSG00000106100	NOD1	nucleotide-binding oligomerization domain containing 1 [Source:HGNC Symbol;Acc:16390]	Yes	No	Pathogenic	None	chr7
ENSG00000106105	GARS	glycyl-tRNA synthetase [Source:HGNC Symbol;Acc:4162]	No	No	Pathogenic	None	chr7
ENSG00000106128	GHRHR	growth hormone releasing hormone receptor [Source:HGNC Symbol;Acc:4266]	Yes	Yes	Pathogenic	None	chr7
ENSG00000106144	CASP2	caspase 2, apoptosis-related cysteine peptidase [Source:HGNC Symbol;Acc:1503]	Yes	Yes	Pathogenic	None	chr7
ENSG00000106236	NPTX2	neuronal pentraxin II [Source:HGNC Symbol;Acc:7953]	Yes	No	Pathogenic	None	chr7
ENSG00000106244	PDAP1	PDGFA associated protein 1 [Source:HGNC Symbol;Acc:14634]	No	No	Pathogenic	None	chr7
ENSG00000106246	PTCD1	pentatricopeptide repeat domain 1 [Source:HGNC Symbol;Acc:22198]	No	No	Pathogenic	None	chr7
ENSG00000106268	NUDT1	nudix (nucleoside diphosphate linked moiety X)-type motif 1 [Source:HGNC Symbol;Acc:8048]	No	No	Pathogenic	None	chr7
ENSG00000106278	PTPRZ1	protein tyrosine phosphatase, receptor-type, Z polypeptide 1 [Source:HGNC Symbol;Acc:9685]	No	Yes	Pathogenic	None	chr7
ENSG00000106299	WASL	Wiskott-Aldrich syndrome-like [Source:HGNC Symbol;Acc:12735]	Yes	Yes	Pathogenic	None	chr7
ENSG00000106302	HYAL4	hyaluronoglucosaminidase 4 [Source:HGNC Symbol;Acc:5323]	Yes	No	Pathogenic	None	chr7
ENSG00000106327	TFR2	transferrin receptor 2 [Source:HGNC Symbol;Acc:11762]	Yes	No	Pathogenic	Pathogenic	chr7
ENSG00000106331	PAX4	paired box 4 [Source:HGNC Symbol;Acc:8618]	Yes	Yes	Pathogenic	None	chr7
ENSG00000106336	FBXO24	F-box protein 24 [Source:HGNC Symbol;Acc:13595]	No	No	Pathogenic	Pathogenic	chr7
ENSG00000106341	PPP1R17	protein phosphatase 1, regulatory subunit 17 [Source:HGNC Symbol;Acc:16973]	No	Yes	Pathogenic	None	chr7
ENSG00000106346	USP42	ubiquitin specific peptidase 42 [Source:HGNC Symbol;Acc:20068]	Yes	Yes	Both	Both	chr7
ENSG00000106348	IMPDH1	IMP (inosine 5'-monophosphate) dehydrogenase 1 [Source:HGNC Symbol;Acc:6052]	Yes	Yes	Pathogenic	None	chr7
ENSG00000106366	SERPINE1	serpin peptidase inhibitor, clade E (nexin, plasminogen activator inhibitor type 1), member 1 [Source:HGNC Symbol;Acc:8583]	Yes	Yes	Both	Benign	chr7
ENSG00000106367	AP1S1	adaptor-related protein complex 1, sigma 1 subunit [Source:HGNC Symbol;Acc:559]	Yes	No	Both	Benign	chr7
ENSG00000106397	PLOD3	procollagen-lysine, 2-oxoglutarate 5-dioxygenase 3 [Source:HGNC Symbol;Acc:9083]	Yes	Yes	Both	Benign	chr7
ENSG00000106404	CLDN15	claudin 15 [Source:HGNC Symbol;Acc:2036]	Yes	No	Both	Benign	chr7
ENSG00000106443	PHF14	PHD finger protein 14 [Source:HGNC Symbol;Acc:22203]	No	No	Pathogenic	Pathogenic	chr7
ENSG00000106459	NRF1	nuclear respiratory factor 1 [Source:HGNC Symbol;Acc:7996]	No	Yes	Pathogenic	None	chr7
ENSG00000106511	MEOX2	mesenchyme homeobox 2 [Source:HGNC Symbol;Acc:7014]	Yes	Yes	Pathogenic	None	chr7
ENSG00000106537	TSPAN13	tetraspanin 13 [Source:HGNC Symbol;Acc:21643]	Yes	No	Pathogenic	None	chr7
ENSG00000106538	RARRES2	retinoic acid receptor responder (tazarotene induced) 2 [Source:HGNC Symbol;Acc:9868]	No	Yes	Pathogenic	Pathogenic	chr7
ENSG00000106541	AGR2	anterior gradient 2 [Source:HGNC Symbol;Acc:328]	No	Yes	Pathogenic	None	chr7
ENSG00000106565	TMEM176B	transmembrane protein 176B [Source:HGNC Symbol;Acc:29596]	No	Yes	Pathogenic	None	chr7
ENSG00000106609	TMEM248	transmembrane protein 248 [Source:HGNC Symbol;Acc:25476]	No	No	Pathogenic	Pathogenic	chr7
ENSG00000106615	RHEB	Ras homolog enriched in brain [Source:HGNC Symbol;Acc:10011]	Yes	No	Both	None	chr7
ENSG00000106624	AEBP1	AE binding protein 1 [Source:HGNC Symbol;Acc:303]	Yes	Yes	Pathogenic	None	chr7
ENSG00000106628	POLD2	polymerase (DNA directed), delta 2, accessory subunit [Source:HGNC Symbol;Acc:9176]	No	No	Pathogenic	None	chr7
ENSG00000106633	GCK	glucokinase (hexokinase 4) [Source:HGNC Symbol;Acc:4195]	Yes	Yes	Pathogenic	None	chr7
ENSG00000106638	TBL2	transducin (beta)-like 2 [Source:HGNC Symbol;Acc:11586]	No	No	Pathogenic	None	chr7
ENSG00000106682	EIF4H	eukaryotic translation initiation factor 4H [Source:HGNC Symbol;Acc:12741]	No	Yes	Pathogenic	Pathogenic	chr7
ENSG00000106686	SPATA6L	spermatogenesis associated 6-like [Source:HGNC Symbol;Acc:25472]	Yes	No	Pathogenic	None	chr9
ENSG00000106689	LHX2	LIM homeobox 2 [Source:HGNC Symbol;Acc:6594]	Yes	Yes	None	None	chr9
ENSG00000106692	FKTN	fukutin [Source:HGNC Symbol;Acc:3622]	No	Yes	Pathogenic	Pathogenic	chr9
ENSG00000106701	FSD1L	fibronectin type III and SPRY domain containing 1-like [Source:HGNC Symbol;Acc:13753]	Yes	No	Pathogenic	Pathogenic	chr9
ENSG00000106733	NMRK1	nicotinamide riboside kinase 1 [Source:HGNC Symbol;Acc:26057]	Yes	No	Pathogenic	Pathogenic	chr9
ENSG00000106771	TMEM245	transmembrane protein 245 [Source:HGNC Symbol;Acc:1363]	No	No	Pathogenic	None	chr9
ENSG00000106772	PRUNE2	prune homolog 2 (Drosophila) [Source:HGNC Symbol;Acc:25209]	No	No	Pathogenic	None	chr9
ENSG00000106785	TRIM14	tripartite motif containing 14 [Source:HGNC Symbol;Acc:16283]	No	No	Pathogenic	None	chr9
ENSG00000106803	SEC61B	Sec61 beta subunit [Source:HGNC Symbol;Acc:16993]	No	No	Pathogenic	None	chr9
ENSG00000106829	TLE4	transducin-like enhancer of split 4 (E(sp1) homolog, Drosophila) [Source:HGNC Symbol;Acc:11840]	Yes	No	Pathogenic	None	chr9
ENSG00000106852	LHX6	LIM homeobox 6 [Source:HGNC Symbol;Acc:21735]	Yes	Yes	Pathogenic	Pathogenic	chr9
ENSG00000106927	AMBP	alpha-1-microglobulin/bikunin precursor [Source:HGNC Symbol;Acc:453]	No	No	Pathogenic	None	chr9
ENSG00000106991	ENG	endoglin [Source:HGNC Symbol;Acc:3349]	No	Yes	Pathogenic	None	chr9
ENSG00000106992	AK1	adenylate kinase 1 [Source:HGNC Symbol;Acc:361]	Yes	No	Pathogenic	None	chr9
ENSG00000106993	CDC37L1	cell division cycle 37-like 1 [Source:HGNC Symbol;Acc:17179]	No	No	Pathogenic	None	chr9
ENSG00000107020	PLGRKT	plasminogen receptor, C-terminal lysine transmembrane protein [Source:HGNC Symbol;Acc:23633]	No	No	Pathogenic	None	chr9
ENSG00000107021	TBC1D13	TBC1 domain family, member 13 [Source:HGNC Symbol;Acc:25571]	No	No	Pathogenic	None	chr9
ENSG00000107036	KIAA1432	KIAA1432 [Source:HGNC Symbol;Acc:17686]	No	No	Pathogenic	None	chr9
ENSG00000107077	KDM4C	lysine (K)-specific demethylase 4C [Source:HGNC Symbol;Acc:17071]	Yes	No	Both	None	chr9
ENSG00000107099	DOCK8	dedicator of cytokinesis 8 [Source:HGNC Symbol;Acc:19191]	Yes	No	Both	Pathogenic	chr9
ENSG00000107105	ELAVL2	ELAV like neuron-specific RNA binding protein 2 [Source:HGNC Symbol;Acc:3313]	Yes	No	Pathogenic	None	chr9
ENSG00000107140	TESK1	testis-specific kinase 1 [Source:HGNC Symbol;Acc:11731]	Yes	No	Pathogenic	None	chr9
ENSG00000107164	FUBP3	far upstream element (FUSE) binding protein 3 [Source:HGNC Symbol;Acc:4005]	Yes	No	Pathogenic	None	chr9
ENSG00000107165	TYRP1	tyrosinase-related protein 1 [Source:HGNC Symbol;Acc:12450]	No	Yes	Pathogenic	None	chr9
ENSG00000107185	RGP1	RGP1 retrograde golgi transport homolog (S. cerevisiae) [Source:HGNC Symbol;Acc:21965]	No	No	Pathogenic	Pathogenic	chr9
ENSG00000107186	MPDZ	multiple PDZ domain protein [Source:HGNC Symbol;Acc:7208]	Yes	Yes	Pathogenic	None	chr9
ENSG00000107242	PIP5K1B	phosphatidylinositol-4-phosphate 5-kinase, type I, beta [Source:HGNC Symbol;Acc:8995]	Yes	No	Pathogenic	Pathogenic	chr9
ENSG00000107263	RAPGEF1	Rap guanine nucleotide exchange factor (GEF) 1 [Source:HGNC Symbol;Acc:4568]	No	Yes	Pathogenic	Pathogenic	chr9
ENSG00000107282	APBA1	amyloid beta (A4) precursor protein-binding, family A, member 1 [Source:HGNC Symbol;Acc:578]	Yes	Yes	Pathogenic	Pathogenic	chr9
ENSG00000107290	SETX	senataxin [Source:HGNC Symbol;Acc:445]	No	No	Pathogenic	None	chr9
ENSG00000107295	SH3GL2	SH3-domain GRB2-like 2 [Source:HGNC Symbol;Acc:10831]	Yes	Yes	Pathogenic	Pathogenic	chr9
ENSG00000107338	SHB	Src homology 2 domain containing adaptor protein B [Source:HGNC Symbol;Acc:10838]	Yes	Yes	Pathogenic	None	chr9
ENSG00000107362	ABHD17B	abhydrolase domain containing 17B [Source:HGNC Symbol;Acc:24278]	Yes	No	Pathogenic	None	chr9
ENSG00000107371	EXOSC3	exosome component 3 [Source:HGNC Symbol;Acc:17944]	No	Yes	Pathogenic	None	chr9
ENSG00000107447	DNTT	DNA nucleotidylexotransferase [Source:HGNC Symbol;Acc:2983]	No	No	Pathogenic	None	chr10
ENSG00000107485	GATA3	GATA binding protein 3 [Source:HGNC Symbol;Acc:4172]	Yes	Yes	Pathogenic	None	chr10
ENSG00000107518	ATRNL1	attractin-like 1 [Source:HGNC Symbol;Acc:29063]	Yes	Yes	Pathogenic	Pathogenic	chr10
ENSG00000107521	HPS1	Hermansky-Pudlak syndrome 1 [Source:HGNC Symbol;Acc:5163]	No	Yes	Pathogenic	None	chr10
ENSG00000107560	RAB11FIP2	RAB11 family interacting protein 2 (class I) [Source:HGNC Symbol;Acc:29152]	No	No	Pathogenic	None	chr10
ENSG00000107562	CXCL12	chemokine (C-X-C motif) ligand 12 [Source:HGNC Symbol;Acc:10672]	No	Yes	Pathogenic	None	chr10
ENSG00000107566	ERLIN1	ER lipid raft associated 1 [Source:HGNC Symbol;Acc:16947]	Yes	No	Pathogenic	None	chr10
ENSG00000107581	EIF3A	eukaryotic translation initiation factor 3, subunit A [Source:HGNC Symbol;Acc:3271]	No	No	None	None	chr10
ENSG00000107614	TRDMT1	tRNA aspartic acid methyltransferase 1 [Source:HGNC Symbol;Acc:2977]	No	No	None	None	chr10
ENSG00000107618	RBP3	retinol binding protein 3, interstitial [Source:HGNC Symbol;Acc:9921]	No	No	Both	None	chr10
ENSG00000107651	SEC23IP	SEC23 interacting protein [Source:HGNC Symbol;Acc:17018]	Yes	No	Pathogenic	None	chr10
ENSG00000107669	ATE1	arginyltransferase 1 [Source:HGNC Symbol;Acc:782]	No	No	Pathogenic	Pathogenic	chr10
ENSG00000107672	NSMCE4A	non-SMC element 4 homolog A (S. cerevisiae) [Source:HGNC Symbol;Acc:25935]	No	No	Pathogenic	None	chr10
ENSG00000107679	PLEKHA1	pleckstrin homology domain containing, family A (phosphoinositide binding specific) member 1 [Source:HGNC Symbol;Acc:14335]	Yes	Yes	Pathogenic	None	chr10
ENSG00000107731	UNC5B	unc-5 homolog B (C. elegans) [Source:HGNC Symbol;Acc:12568]	Yes	Yes	Pathogenic	None	chr10
ENSG00000107738	C10orf54	chromosome 10 open reading frame 54 [Source:HGNC Symbol;Acc:30085]	No	No	Pathogenic	None	chr10
ENSG00000107745	MICU1	mitochondrial calcium uptake 1 [Source:HGNC Symbol;Acc:1530]	No	No	Pathogenic	None	chr10
ENSG00000107758	PPP3CB	protein phosphatase 3, catalytic subunit, beta isozyme [Source:HGNC Symbol;Acc:9315]	Yes	Yes	Pathogenic	None	chr10
ENSG00000107771	CCSER2	coiled-coil serine-rich protein 2 [Source:HGNC Symbol;Acc:29197]	No	No	Pathogenic	None	chr10
ENSG00000107779	BMPR1A	bone morphogenetic protein receptor, type IA [Source:HGNC Symbol;Acc:1076]	Yes	Yes	Pathogenic	Pathogenic	chr10
ENSG00000107798	LIPA	lipase A, lysosomal acid, cholesterol esterase [Source:HGNC Symbol;Acc:6617]	No	Yes	None	None	chr10
ENSG00000107807	TLX1	T-cell leukemia homeobox 1 [Source:HGNC Symbol;Acc:5056]	Yes	Yes	Pathogenic	None	chr10
ENSG00000107815	C10orf2	chromosome 10 open reading frame 2 [Source:HGNC Symbol;Acc:1160]	No	No	Pathogenic	None	chr10
ENSG00000107816	LZTS2	leucine zipper, putative tumor suppressor 2 [Source:HGNC Symbol;Acc:29381]	Yes	No	Pathogenic	None	chr10
ENSG00000107819	SFXN3	sideroflexin 3 [Source:HGNC Symbol;Acc:16087]	No	No	Pathogenic	None	chr10
ENSG00000107821	KAZALD1	Kazal-type serine peptidase inhibitor domain 1 [Source:HGNC Symbol;Acc:25460]	Yes	Yes	Pathogenic	None	chr10
ENSG00000107859	PITX3	paired-like homeodomain 3 [Source:HGNC Symbol;Acc:9006]	Yes	Yes	None	None	chr10
ENSG00000107862	GBF1	golgi brefeldin A resistant guanine nucleotide exchange factor 1 [Source:HGNC Symbol;Acc:4181]	No	No	Pathogenic	Pathogenic	chr10
ENSG00000107864	CPEB3	cytoplasmic polyadenylation element binding protein 3 [Source:HGNC Symbol;Acc:21746]	Yes	Yes	None	None	chr10
ENSG00000107902	LHPP	phospholysine phosphohistidine inorganic pyrophosphate phosphatase [Source:HGNC Symbol;Acc:30042]	No	No	Pathogenic	None	chr10
ENSG00000107938	EDRF1	erythroid differentiation regulatory factor 1 [Source:HGNC Symbol;Acc:24640]	No	No	Pathogenic	None	chr10
ENSG00000107954	NEURL1	neuralized E3 ubiquitin protein ligase 1 [Source:HGNC Symbol;Acc:7761]	Yes	Yes	Pathogenic	Pathogenic	chr10
ENSG00000107960	OBFC1	oligonucleotide/oligosaccharide-binding fold containing 1 [Source:HGNC Symbol;Acc:26200]	No	No	Pathogenic	Pathogenic	chr10
ENSG00000108018	SORCS1	sortilin-related VPS10 domain containing receptor 1 [Source:HGNC Symbol;Acc:16697]	Yes	No	Benign	Benign	chr10
ENSG00000108021	FAM208B	family with sequence similarity 208, member B [Source:HGNC Symbol;Acc:23484]	No	No	Pathogenic	Pathogenic	chr10
ENSG00000108039	XPNPEP1	X-prolyl aminopeptidase (aminopeptidase P) 1, soluble [Source:HGNC Symbol;Acc:12822]	No	No	Pathogenic	None	chr10
ENSG00000108055	SMC3	structural maintenance of chromosomes 3 [Source:HGNC Symbol;Acc:2468]	No	Yes	Pathogenic	None	chr10
ENSG00000108061	SHOC2	soc-2 suppressor of clear homolog (C. elegans) [Source:HGNC Symbol;Acc:15454]	No	No	Pathogenic	None	chr10
ENSG00000108064	TFAM	transcription factor A, mitochondrial [Source:HGNC Symbol;Acc:11741]	No	No	Pathogenic	None	chr10
ENSG00000108091	CCDC6	coiled-coil domain containing 6 [Source:HGNC Symbol;Acc:18782]	No	No	Pathogenic	None	chr10
ENSG00000108094	CUL2	cullin 2 [Source:HGNC Symbol;Acc:2552]	No	No	Both	Pathogenic	chr10
ENSG00000108100	CCNY	cyclin Y [Source:HGNC Symbol;Acc:23354]	Yes	No	Pathogenic	Pathogenic	chr10
ENSG00000108176	DNAJC12	DnaJ (Hsp40) homolog, subfamily C, member 12 [Source:HGNC Symbol;Acc:28908]	No	No	Pathogenic	None	chr10
ENSG00000108219	TSPAN14	tetraspanin 14 [Source:HGNC Symbol;Acc:23303]	Yes	No	Pathogenic	None	chr10
ENSG00000108244	KRT23	keratin 23 (histone deacetylase inducible) [Source:HGNC Symbol;Acc:6438]	Yes	No	Pathogenic	None	chr17
ENSG00000108262	GIT1	G protein-coupled receptor kinase interacting ArfGAP 1 [Source:HGNC Symbol;Acc:4272]	Yes	No	Pathogenic	None	chr17
ENSG00000108270	AATF	apoptosis antagonizing transcription factor [Source:HGNC Symbol;Acc:19235]	No	Yes	Pathogenic	None	chr17
ENSG00000108296	CWC25	CWC25 spliceosome-associated protein homolog (S. cerevisiae) [Source:HGNC Symbol;Acc:25989]	No	No	None	None	chr17
ENSG00000108306	FBXL20	F-box and leucine-rich repeat protein 20 [Source:HGNC Symbol;Acc:24679]	Yes	No	Pathogenic	None	chr17
ENSG00000108309	RUNDC3A	RUN domain containing 3A [Source:HGNC Symbol;Acc:16984]	Yes	No	Pathogenic	Pathogenic	chr17
ENSG00000108312	UBTF	upstream binding transcription factor, RNA polymerase I [Source:HGNC Symbol;Acc:12511]	No	Yes	Pathogenic	Pathogenic	chr17
ENSG00000108349	CASC3	cancer susceptibility candidate 3 [Source:HGNC Symbol;Acc:17040]	No	No	Pathogenic	None	chr17
ENSG00000108352	RAPGEFL1	Rap guanine nucleotide exchange factor (GEF)-like 1 [Source:HGNC Symbol;Acc:17428]	Yes	Yes	Pathogenic	None	chr17
ENSG00000108379	WNT3	wingless-type MMTV integration site family, member 3 [Source:HGNC Symbol;Acc:12782]	Yes	Yes	Both	None	chr17
ENSG00000108423	TUBD1	tubulin, delta 1 [Source:HGNC Symbol;Acc:16811]	No	Yes	None	None	chr17
ENSG00000108424	KPNB1	karyopherin (importin) beta 1 [Source:HGNC Symbol;Acc:6400]	No	No	Pathogenic	None	chr17
ENSG00000108433	GOSR2	golgi SNAP receptor complex member 2 [Source:HGNC Symbol;Acc:4431]	No	No	Pathogenic	None	chr17
ENSG00000108439	PNPO	pyridoxamine 5'-phosphate oxidase [Source:HGNC Symbol;Acc:30260]	No	No	Pathogenic	None	chr17
ENSG00000108443	RPS6KB1	ribosomal protein S6 kinase, 70kDa, polypeptide 1 [Source:HGNC Symbol;Acc:10436]	No	Yes	None	None	chr17
ENSG00000108465	CDK5RAP3	CDK5 regulatory subunit associated protein 3 [Source:HGNC Symbol;Acc:18673]	No	Yes	Pathogenic	None	chr17
ENSG00000108469	RECQL5	RecQ protein-like 5 [Source:HGNC Symbol;Acc:9950]	No	No	Pathogenic	None	chr17
ENSG00000108474	PIGL	phosphatidylinositol glycan anchor biosynthesis, class L [Source:HGNC Symbol;Acc:8966]	No	No	Pathogenic	None	chr17
ENSG00000108506	INTS2	integrator complex subunit 2 [Source:HGNC Symbol;Acc:29241]	No	No	Pathogenic	Pathogenic	chr17
ENSG00000108509	CAMTA2	calmodulin binding transcription activator 2 [Source:HGNC Symbol;Acc:18807]	No	No	Pathogenic	None	chr17
ENSG00000108528	SLC25A11	solute carrier family 25 (mitochondrial carrier; oxoglutarate carrier), member 11 [Source:HGNC Symbol;Acc:10981]	No	No	Pathogenic	None	chr17
ENSG00000108576	SLC6A4	solute carrier family 6 (neurotransmitter transporter), member 4 [Source:HGNC Symbol;Acc:11050]	No	Yes	Pathogenic	None	chr17
ENSG00000108587	GOSR1	golgi SNAP receptor complex member 1 [Source:HGNC Symbol;Acc:4430]	No	No	Pathogenic	None	chr17
ENSG00000108588	CCDC47	coiled-coil domain containing 47 [Source:HGNC Symbol;Acc:24856]	No	Yes	Pathogenic	None	chr17
ENSG00000108592	FTSJ3	FtsJ homolog 3 (E. coli) [Source:HGNC Symbol;Acc:17136]	No	No	Pathogenic	None	chr17
ENSG00000108599	AKAP10	A kinase (PRKA) anchor protein 10 [Source:HGNC Symbol;Acc:368]	No	No	Pathogenic	None	chr17
ENSG00000108604	SMARCD2	SWI/SNF related, matrix associated, actin dependent regulator of chromatin, subfamily d, member 2 [Source:HGNC Symbol;Acc:11107]	Yes	No	Pathogenic	None	chr17
ENSG00000108651	UTP6	UTP6, small subunit (SSU) processome component, homolog (yeast) [Source:HGNC Symbol;Acc:18279]	No	No	Pathogenic	None	chr17
ENSG00000108666	C17orf75	chromosome 17 open reading frame 75 [Source:HGNC Symbol;Acc:30173]	No	No	Pathogenic	None	chr17
ENSG00000108669	CYTH1	cytohesin 1 [Source:HGNC Symbol;Acc:9501]	Yes	No	Pathogenic	None	chr17
ENSG00000108671	PSMD11	proteasome (prosome, macropain) 26S subunit, non-ATPase, 11 [Source:HGNC Symbol;Acc:9556]	No	Yes	Pathogenic	None	chr17
ENSG00000108702	CCL1	chemokine (C-C motif) ligand 1 [Source:HGNC Symbol;Acc:10609]	No	No	None	None	chr17
ENSG00000108753	HNF1B	HNF1 homeobox B [Source:HGNC Symbol;Acc:11630]	Yes	Yes	Pathogenic	Pathogenic	chr17
ENSG00000108759	KRT32	keratin 32 [Source:HGNC Symbol;Acc:6449]	No	Yes	Pathogenic	None	chr17
ENSG00000108771	DHX58	DEXH (Asp-Glu-X-His) box polypeptide 58 [Source:HGNC Symbol;Acc:29517]	Yes	No	Pathogenic	None	chr17
ENSG00000108773	KAT2A	K(lysine) acetyltransferase 2A [Source:HGNC Symbol;Acc:4201]	Yes	Yes	Pathogenic	None	chr17
ENSG00000108788	MLX	MLX, MAX dimerization protein [Source:HGNC Symbol;Acc:11645]	No	No	Pathogenic	None	chr17
ENSG00000108798	ABI3	ABI family, member 3 [Source:HGNC Symbol;Acc:29859]	Yes	No	Pathogenic	Pathogenic	chr17
ENSG00000108799	EZH1	enhancer of zeste homolog 1 (Drosophila) [Source:HGNC Symbol;Acc:3526]	Yes	Yes	Pathogenic	None	chr17
ENSG00000108823	SGCA	sarcoglycan, alpha (50kDa dystrophin-associated glycoprotein) [Source:HGNC Symbol;Acc:10805]	Yes	Yes	Pathogenic	Pathogenic	chr17
ENSG00000108828	VAT1	vesicle amine transport 1 [Source:HGNC Symbol;Acc:16919]	Yes	No	Pathogenic	None	chr17
ENSG00000108830	RND2	Rho family GTPase 2 [Source:HGNC Symbol;Acc:18315]	Yes	Yes	Pathogenic	None	chr17
ENSG00000108839	ALOX12	arachidonate 12-lipoxygenase [Source:HGNC Symbol;Acc:429]	Yes	Yes	Pathogenic	None	chr17
ENSG00000108840	HDAC5	histone deacetylase 5 [Source:HGNC Symbol;Acc:14068]	Yes	Yes	Pathogenic	Pathogenic	chr17
ENSG00000108878	CACNG1	calcium channel, voltage-dependent, gamma subunit 1 [Source:HGNC Symbol;Acc:1405]	No	No	Pathogenic	None	chr17
ENSG00000108883	EFTUD2	elongation factor Tu GTP binding domain containing 2 [Source:HGNC Symbol;Acc:30858]	No	No	Pathogenic	None	chr17
ENSG00000108924	HLF	hepatic leukemia factor [Source:HGNC Symbol;Acc:4977]	Yes	Yes	Pathogenic	None	chr17
ENSG00000108946	PRKAR1A	protein kinase, cAMP-dependent, regulatory, type I, alpha [Source:HGNC Symbol;Acc:9388]	Yes	Yes	Pathogenic	Pathogenic	chr17
ENSG00000108947	EFNB3	ephrin-B3 [Source:HGNC Symbol;Acc:3228]	Yes	Yes	Pathogenic	None	chr17
ENSG00000108950	FAM20A	family with sequence similarity 20, member A [Source:HGNC Symbol;Acc:23015]	No	Yes	Pathogenic	Pathogenic	chr17
ENSG00000109047	RCVRN	recoverin [Source:HGNC Symbol;Acc:9937]	No	No	Pathogenic	None	chr17
ENSG00000109062	SLC9A3R1	solute carrier family 9, subfamily A (NHE3, cation proton antiporter 3), member 3 regulator 1 [Source:HGNC Symbol;Acc:11075]	Yes	No	None	None	chr17
ENSG00000109063	MYH3	myosin, heavy chain 3, skeletal muscle, embryonic [Source:HGNC Symbol;Acc:7573]	Yes	Yes	Pathogenic	None	chr17
ENSG00000109066	TMEM104	transmembrane protein 104 [Source:HGNC Symbol;Acc:25984]	No	No	None	None	chr17
ENSG00000109079	TNFAIP1	tumor necrosis factor, alpha-induced protein 1 (endothelial) [Source:HGNC Symbol;Acc:11894]	Yes	Yes	Benign	Benign	chr17
ENSG00000109083	IFT20	intraflagellar transport 20 homolog (Chlamydomonas) [Source:HGNC Symbol;Acc:30989]	No	No	Benign	Benign	chr17
ENSG00000109089	CDR2L	cerebellar degeneration-related protein 2-like [Source:HGNC Symbol;Acc:29999]	No	No	None	None	chr17
ENSG00000109101	FOXN1	forkhead box N1 [Source:HGNC Symbol;Acc:12765]	No	Yes	Benign	Benign	chr17
ENSG00000109107	ALDOC	aldolase C, fructose-bisphosphate [Source:HGNC Symbol;Acc:418]	Yes	Yes	Benign	Benign	chr17
ENSG00000109111	SUPT6H	suppressor of Ty 6 homolog (S. cerevisiae) [Source:HGNC Symbol;Acc:11470]	No	No	Benign	Benign	chr17
ENSG00000109118	PHF12	PHD finger protein 12 [Source:HGNC Symbol;Acc:20816]	No	No	Pathogenic	None	chr17
ENSG00000109133	TMEM33	transmembrane protein 33 [Source:HGNC Symbol;Acc:25541]	No	No	Pathogenic	None	chr4
ENSG00000109158	GABRA4	gamma-aminobutyric acid (GABA) A receptor, alpha 4 [Source:HGNC Symbol;Acc:4078]	Yes	Yes	Pathogenic	None	chr4
ENSG00000109163	GNRHR	gonadotropin-releasing hormone receptor [Source:HGNC Symbol;Acc:4421]	No	Yes	Pathogenic	None	chr4
ENSG00000109171	SLAIN2	SLAIN motif family, member 2 [Source:HGNC Symbol;Acc:29282]	No	No	Pathogenic	None	chr4
ENSG00000109180	OCIAD1	OCIA domain containing 1 [Source:HGNC Symbol;Acc:16074]	No	No	Pathogenic	None	chr4
ENSG00000109182	CWH43	cell wall biogenesis 43 C-terminal homolog (S. cerevisiae) [Source:HGNC Symbol;Acc:26133]	No	No	Pathogenic	None	chr4
ENSG00000109184	DCUN1D4	DCN1, defective in cullin neddylation 1, domain containing 4 [Source:HGNC Symbol;Acc:28998]	Yes	No	Pathogenic	None	chr4
ENSG00000109189	USP46	ubiquitin specific peptidase 46 [Source:HGNC Symbol;Acc:20075]	Yes	No	Pathogenic	None	chr4
ENSG00000109205	ODAM	odontogenic, ameloblast asssociated [Source:HGNC Symbol;Acc:26043]	No	Yes	Pathogenic	Pathogenic	chr4
ENSG00000109220	CHIC2	cysteine-rich hydrophobic domain 2 [Source:HGNC Symbol;Acc:1935]	Yes	No	Pathogenic	None	chr4
ENSG00000109265	KIAA1211	KIAA1211 [Source:HGNC Symbol;Acc:29219]	No	No	Pathogenic	None	chr4
ENSG00000109321	AREG	amphiregulin [Source:HGNC Symbol;Acc:651]	No	No	Pathogenic	None	chr4
ENSG00000109339	MAPK10	mitogen-activated protein kinase 10 [Source:HGNC Symbol;Acc:6872]	Yes	No	Pathogenic	None	chr4
ENSG00000109436	TBC1D9	TBC1 domain family, member 9 (with GRAM domain) [Source:HGNC Symbol;Acc:21710]	Yes	No	Pathogenic	None	chr4
ENSG00000109452	INPP4B	inositol polyphosphate-4-phosphatase, type II, 105kDa [Source:HGNC Symbol;Acc:6075]	Yes	No	Pathogenic	Pathogenic	chr4
ENSG00000109458	GAB1	GRB2-associated binding protein 1 [Source:HGNC Symbol;Acc:4066]	Yes	Yes	Pathogenic	None	chr4
ENSG00000109466	KLHL2	kelch-like family member 2 [Source:HGNC Symbol;Acc:6353]	Yes	No	Both	Both	chr4
ENSG00000109471	IL2	interleukin 2 [Source:HGNC Symbol;Acc:6001]	No	Yes	Pathogenic	None	chr4
ENSG00000109472	CPE	carboxypeptidase E [Source:HGNC Symbol;Acc:2303]	Yes	Yes	Pathogenic	Pathogenic	chr4
ENSG00000109572	CLCN3	chloride channel, voltage-sensitive 3 [Source:HGNC Symbol;Acc:2021]	Yes	No	Pathogenic	None	chr4
ENSG00000109576	AADAT	aminoadipate aminotransferase [Source:HGNC Symbol;Acc:17929]	No	No	Pathogenic	None	chr4
ENSG00000109586	GALNT7	UDP-N-acetyl-alpha-D-galactosamine:polypeptide N-acetylgalactosaminyltransferase 7 (GalNAc-T7) [Source:HGNC Symbol;Acc:4129]	No	No	Pathogenic	None	chr4
ENSG00000109606	DHX15	DEAH (Asp-Glu-Ala-His) box helicase 15 [Source:HGNC Symbol;Acc:2738]	No	No	Pathogenic	Pathogenic	chr4
ENSG00000109674	NEIL3	nei endonuclease VIII-like 3 (E. coli) [Source:HGNC Symbol;Acc:24573]	No	No	Both	Benign	chr4
ENSG00000109680	TBC1D19	TBC1 domain family, member 19 [Source:HGNC Symbol;Acc:25624]	No	No	Pathogenic	Pathogenic	chr4
ENSG00000109685	WHSC1	Wolf-Hirschhorn syndrome candidate 1 [Source:HGNC Symbol;Acc:12766]	Yes	Yes	Pathogenic	Pathogenic	chr4
ENSG00000109686	SH3D19	SH3 domain containing 19 [Source:HGNC Symbol;Acc:30418]	Yes	No	Pathogenic	None	chr4
ENSG00000109689	STIM2	stromal interaction molecule 2 [Source:HGNC Symbol;Acc:19205]	Yes	No	Pathogenic	None	chr4
ENSG00000109738	GLRB	glycine receptor, beta [Source:HGNC Symbol;Acc:4329]	Yes	Yes	Pathogenic	None	chr4
ENSG00000109743	BST1	bone marrow stromal cell antigen 1 [Source:HGNC Symbol;Acc:1118]	No	Yes	Pathogenic	None	chr4
ENSG00000109756	RAPGEF2	Rap guanine nucleotide exchange factor (GEF) 2 [Source:HGNC Symbol;Acc:16854]	Yes	Yes	Pathogenic	Pathogenic	chr4
ENSG00000109762	SNX25	sorting nexin 25 [Source:HGNC Symbol;Acc:21883]	No	No	Pathogenic	None	chr4
ENSG00000109771	LRP2BP	LRP2 binding protein [Source:HGNC Symbol;Acc:25434]	No	No	Pathogenic	None	chr4
ENSG00000109775	UFSP2	UFM1-specific peptidase 2 [Source:HGNC Symbol;Acc:25640]	No	No	Pathogenic	None	chr4
ENSG00000109787	KLF3	Kruppel-like factor 3 (basic) [Source:HGNC Symbol;Acc:16516]	Yes	Yes	None	None	chr4
ENSG00000109805	NCAPG	non-SMC condensin I complex, subunit G [Source:HGNC Symbol;Acc:24304]	No	No	Pathogenic	None	chr4
ENSG00000109819	PPARGC1A	peroxisome proliferator-activated receptor gamma, coactivator 1 alpha [Source:HGNC Symbol;Acc:9237]	No	Yes	Pathogenic	Pathogenic	chr4
ENSG00000109846	CRYAB	crystallin, alpha B [Source:HGNC Symbol;Acc:2389]	Yes	Yes	None	None	chr11
ENSG00000109854	HTATIP2	HIV-1 Tat interactive protein 2, 30kDa [Source:HGNC Symbol;Acc:16637]	No	Yes	None	None	chr11
ENSG00000109881	CCDC34	coiled-coil domain containing 34 [Source:HGNC Symbol;Acc:25079]	No	No	Pathogenic	None	chr11
ENSG00000109917	ZNF259	zinc finger protein 259 [Source:HGNC Symbol;Acc:13051]	No	No	Pathogenic	None	chr11
ENSG00000109927	TECTA	tectorin alpha [Source:HGNC Symbol;Acc:11720]	Yes	No	Pathogenic	None	chr11
ENSG00000109943	CRTAM	cytotoxic and regulatory T cell molecule [Source:HGNC Symbol;Acc:24313]	No	No	Pathogenic	None	chr11
ENSG00000109944	C11orf63	chromosome 11 open reading frame 63 [Source:HGNC Symbol;Acc:26288]	No	No	Pathogenic	None	chr11
ENSG00000109956	B3GAT1	beta-1,3-glucuronyltransferase 1 (glucuronosyltransferase P) [Source:HGNC Symbol;Acc:921]	No	No	Both	None	chr11
ENSG00000109991	P2RX3	purinergic receptor P2X, ligand-gated ion channel, 3 [Source:HGNC Symbol;Acc:8534]	Yes	No	Pathogenic	Pathogenic	chr11
ENSG00000110025	SNX15	sorting nexin 15 [Source:HGNC Symbol;Acc:14978]	No	No	None	None	chr11
ENSG00000110031	LPXN	leupaxin [Source:HGNC Symbol;Acc:14061]	Yes	No	Pathogenic	Pathogenic	chr11
ENSG00000110042	DTX4	deltex homolog 4 (Drosophila) [Source:HGNC Symbol;Acc:29151]	Yes	No	None	None	chr11
ENSG00000110047	EHD1	EH-domain containing 1 [Source:HGNC Symbol;Acc:3242]	Yes	Yes	None	None	chr11
ENSG00000110048	OSBP	oxysterol binding protein [Source:HGNC Symbol;Acc:8503]	No	No	None	None	chr11
ENSG00000110074	FOXRED1	FAD-dependent oxidoreductase domain containing 1 [Source:HGNC Symbol;Acc:26927]	No	No	Pathogenic	None	chr11
ENSG00000110075	PPP6R3	protein phosphatase 6, regulatory subunit 3 [Source:HGNC Symbol;Acc:1173]	Yes	No	Pathogenic	None	chr11
ENSG00000110076	NRXN2	neurexin 2 [Source:HGNC Symbol;Acc:8009]	Yes	Yes	None	None	chr11
ENSG00000110080	ST3GAL4	ST3 beta-galactoside alpha-2,3-sialyltransferase 4 [Source:HGNC Symbol;Acc:10864]	No	No	Pathogenic	None	chr11
ENSG00000110107	PRPF19	pre-mRNA processing factor 19 [Source:HGNC Symbol;Acc:17896]	No	Yes	None	None	chr11
ENSG00000110108	TMEM109	transmembrane protein 109 [Source:HGNC Symbol;Acc:28771]	No	No	None	None	chr11
ENSG00000110148	CCKBR	cholecystokinin B receptor [Source:HGNC Symbol;Acc:1571]	Yes	Yes	Pathogenic	Pathogenic	chr11
ENSG00000110169	HPX	hemopexin [Source:HGNC Symbol;Acc:5171]	No	No	Pathogenic	Pathogenic	chr11
ENSG00000110171	TRIM3	tripartite motif containing 3 [Source:HGNC Symbol;Acc:10064]	Yes	Yes	Pathogenic	Pathogenic	chr11
ENSG00000110243	APOA5	apolipoprotein A-V [Source:HGNC Symbol;Acc:17288]	No	Yes	Pathogenic	None	chr11
ENSG00000110244	APOA4	apolipoprotein A-IV [Source:HGNC Symbol;Acc:602]	No	No	Pathogenic	None	chr11
ENSG00000110274	CEP164	centrosomal protein 164kDa [Source:HGNC Symbol;Acc:29182]	No	Yes	Pathogenic	Pathogenic	chr11
ENSG00000110315	RNF141	ring finger protein 141 [Source:HGNC Symbol;Acc:21159]	No	No	Pathogenic	Pathogenic	chr11
ENSG00000110318	KIAA1377	KIAA1377 [Source:HGNC Symbol;Acc:29264]	No	No	Pathogenic	None	chr11
ENSG00000110328	GALNT18	UDP-N-acetyl-alpha-D-galactosamine:polypeptide N-acetylgalactosaminyltransferase 18 [Source:HGNC Symbol;Acc:30488]	No	No	Pathogenic	None	chr11
ENSG00000110330	BIRC2	baculoviral IAP repeat containing 2 [Source:HGNC Symbol;Acc:590]	Yes	Yes	Pathogenic	None	chr11
ENSG00000110344	UBE4A	ubiquitination factor E4A [Source:HGNC Symbol;Acc:12499]	No	No	Pathogenic	None	chr11
ENSG00000110367	DDX6	DEAD (Asp-Glu-Ala-Asp) box helicase 6 [Source:HGNC Symbol;Acc:2747]	No	No	Pathogenic	None	chr11
ENSG00000110375	UPK2	uroplakin 2 [Source:HGNC Symbol;Acc:12579]	No	Yes	Pathogenic	None	chr11
ENSG00000110395	CBL	Cbl proto-oncogene, E3 ubiquitin protein ligase [Source:HGNC Symbol;Acc:1541]	Yes	No	Pathogenic	None	chr11
ENSG00000110422	HIPK3	homeodomain interacting protein kinase 3 [Source:HGNC Symbol;Acc:4915]	Yes	No	Pathogenic	None	chr11
ENSG00000110427	KIAA1549L	KIAA1549-like [Source:HGNC Symbol;Acc:24836]	Yes	No	Pathogenic	None	chr11
ENSG00000110435	PDHX	pyruvate dehydrogenase complex, component X [Source:HGNC Symbol;Acc:21350]	No	No	Pathogenic	Pathogenic	chr11
ENSG00000110436	SLC1A2	solute carrier family 1 (glial high affinity glutamate transporter), member 2 [Source:HGNC Symbol;Acc:10940]	No	Yes	Pathogenic	Pathogenic	chr11
ENSG00000110446	SLC15A3	solute carrier family 15 (oligopeptide transporter), member 3 [Source:HGNC Symbol;Acc:18068]	Yes	No	None	None	chr11
ENSG00000110455	ACCS	1-aminocyclopropane-1-carboxylate synthase homolog (Arabidopsis)(non-functional) [Source:HGNC Symbol;Acc:23989]	No	No	Pathogenic	None	chr11
ENSG00000110497	AMBRA1	autophagy/beclin-1 regulator 1 [Source:HGNC Symbol;Acc:25990]	No	Yes	Pathogenic	None	chr11
ENSG00000110675	ELMOD1	ELMO/CED-12 domain containing 1 [Source:HGNC Symbol;Acc:25334]	Yes	No	Pathogenic	Pathogenic	chr11
ENSG00000110723	EXPH5	exophilin 5 [Source:HGNC Symbol;Acc:30578]	No	Yes	None	None	chr11
ENSG00000110777	POU2AF1	POU class 2 associating factor 1 [Source:HGNC Symbol;Acc:9211]	No	No	None	None	chr11
ENSG00000110786	PTPN5	protein tyrosine phosphatase, non-receptor type 5 (striatum-enriched) [Source:HGNC Symbol;Acc:9657]	Yes	No	Pathogenic	Pathogenic	chr11
ENSG00000110799	VWF	von Willebrand factor [Source:HGNC Symbol;Acc:12726]	Yes	Yes	Pathogenic	None	chr12
ENSG00000110801	PSMD9	proteasome (prosome, macropain) 26S subunit, non-ATPase, 9 [Source:HGNC Symbol;Acc:9567]	No	No	Pathogenic	Pathogenic	chr12
ENSG00000110844	PRPF40B	PRP40 pre-mRNA processing factor 40 homolog B (S. cerevisiae) [Source:HGNC Symbol;Acc:25031]	Yes	No	None	None	chr12
ENSG00000110848	CD69	CD69 molecule [Source:HGNC Symbol;Acc:1694]	No	No	Pathogenic	None	chr12
ENSG00000110851	PRDM4	PR domain containing 4 [Source:HGNC Symbol;Acc:9348]	No	No	Pathogenic	Pathogenic	chr12
ENSG00000110871	COQ5	coenzyme Q5 homolog, methyltransferase (S. cerevisiae) [Source:HGNC Symbol;Acc:28722]	No	No	Pathogenic	None	chr12
ENSG00000110880	CORO1C	coronin, actin binding protein, 1C [Source:HGNC Symbol;Acc:2254]	Yes	No	Pathogenic	None	chr12
ENSG00000110881	ASIC1	acid-sensing (proton-gated) ion channel 1 [Source:HGNC Symbol;Acc:100]	Yes	No	None	None	chr12
ENSG00000110887	DAO	D-amino-acid oxidase [Source:HGNC Symbol;Acc:2671]	Yes	No	Pathogenic	None	chr12
ENSG00000110888	CAPRIN2	caprin family member 2 [Source:HGNC Symbol;Acc:21259]	Yes	Yes	Pathogenic	None	chr12
ENSG00000110917	MLEC	malectin [Source:HGNC Symbol;Acc:28973]	No	No	Pathogenic	None	chr12
ENSG00000110921	MVK	mevalonate kinase [Source:HGNC Symbol;Acc:7530]	No	No	Both	Benign	chr12
ENSG00000110931	CAMKK2	calcium/calmodulin-dependent protein kinase kinase 2, beta [Source:HGNC Symbol;Acc:1470]	Yes	No	Pathogenic	None	chr12
ENSG00000110975	SYT10	synaptotagmin X [Source:HGNC Symbol;Acc:19266]	Yes	No	Both	Pathogenic	chr12
ENSG00000110987	BCL7A	B-cell CLL/lymphoma 7A [Source:HGNC Symbol;Acc:1004]	Yes	No	Pathogenic	Pathogenic	chr12
ENSG00000111046	MYF6	myogenic factor 6 (herculin) [Source:HGNC Symbol;Acc:7566]	Yes	Yes	Pathogenic	Pathogenic	chr12
ENSG00000111049	MYF5	myogenic factor 5 [Source:HGNC Symbol;Acc:7565]	Yes	Yes	Pathogenic	Pathogenic	chr12
ENSG00000111052	LIN7A	lin-7 homolog A (C. elegans) [Source:HGNC Symbol;Acc:17787]	Yes	Yes	Pathogenic	None	chr12
ENSG00000111058	ACSS3	acyl-CoA synthetase short-chain family member 3 [Source:HGNC Symbol;Acc:24723]	No	No	Pathogenic	None	chr12
ENSG00000111087	GLI1	GLI family zinc finger 1 [Source:HGNC Symbol;Acc:4317]	Yes	Yes	Pathogenic	Pathogenic	chr12
ENSG00000111142	METAP2	methionyl aminopeptidase 2 [Source:HGNC Symbol;Acc:16672]	No	No	None	None	chr12
ENSG00000111196	MAGOHB	mago-nashi homolog B (Drosophila) [Source:HGNC Symbol;Acc:25504]	No	No	Pathogenic	None	chr12
ENSG00000111203	ITFG2	integrin alpha FG-GAP repeat containing 2 [Source:HGNC Symbol;Acc:30879]	No	No	Pathogenic	None	chr12
ENSG00000111218	PRMT8	protein arginine methyltransferase 8 [Source:HGNC Symbol;Acc:5188]	Yes	No	Pathogenic	None	chr12
ENSG00000111224	PARP11	poly (ADP-ribose) polymerase family, member 11 [Source:HGNC Symbol;Acc:1186]	Yes	No	Pathogenic	None	chr12
ENSG00000111231	GPN3	GPN-loop GTPase 3 [Source:HGNC Symbol;Acc:30186]	No	No	Pathogenic	None	chr12
ENSG00000111237	VPS29	vacuolar protein sorting 29 homolog (S. cerevisiae) [Source:HGNC Symbol;Acc:14340]	No	No	Pathogenic	None	chr12
ENSG00000111249	CUX2	cut-like homeobox 2 [Source:HGNC Symbol;Acc:19347]	Yes	No	Pathogenic	None	chr12
ENSG00000111252	SH2B3	SH2B adaptor protein 3 [Source:HGNC Symbol;Acc:29605]	Yes	Yes	Pathogenic	None	chr12
ENSG00000111254	AKAP3	A kinase (PRKA) anchor protein 3 [Source:HGNC Symbol;Acc:373]	No	No	Pathogenic	None	chr12
ENSG00000111266	DUSP16	dual specificity phosphatase 16 [Source:HGNC Symbol;Acc:17909]	Yes	No	Pathogenic	Pathogenic	chr12
ENSG00000111276	CDKN1B	cyclin-dependent kinase inhibitor 1B (p27, Kip1) [Source:HGNC Symbol;Acc:1785]	No	Yes	Pathogenic	Pathogenic	chr12
ENSG00000111291	GPRC5D	G protein-coupled receptor, family C, group 5, member D [Source:HGNC Symbol;Acc:13310]	No	No	Pathogenic	Pathogenic	chr12
ENSG00000111300	NAA25	N(alpha)-acetyltransferase 25, NatB auxiliary subunit [Source:HGNC Symbol;Acc:25783]	No	No	Pathogenic	None	chr12
ENSG00000111319	SCNN1A	sodium channel, non-voltage-gated 1 alpha subunit [Source:HGNC Symbol;Acc:10599]	No	No	Pathogenic	None	chr12
ENSG00000111321	LTBR	lymphotoxin beta receptor (TNFR superfamily, member 3) [Source:HGNC Symbol;Acc:6718]	No	No	Pathogenic	None	chr12
ENSG00000111325	OGFOD2	2-oxoglutarate and iron-dependent oxygenase domain containing 2 [Source:HGNC Symbol;Acc:25823]	No	No	Pathogenic	None	chr12
ENSG00000111335	OAS2	2'-5'-oligoadenylate synthetase 2, 69/71kDa [Source:HGNC Symbol;Acc:8087]	No	No	None	None	chr12
ENSG00000111339	ART4	ADP-ribosyltransferase 4 (Dombrock blood group) [Source:HGNC Symbol;Acc:726]	No	No	Pathogenic	None	chr12
ENSG00000111344	RASAL1	RAS protein activator like 1 (GAP1 like) [Source:HGNC Symbol;Acc:9873]	Yes	No	None	None	chr12
ENSG00000111348	ARHGDIB	Rho GDP dissociation inhibitor (GDI) beta [Source:HGNC Symbol;Acc:679]	Yes	Yes	Pathogenic	None	chr12
ENSG00000111361	EIF2B1	eukaryotic translation initiation factor 2B, subunit 1 alpha, 26kDa [Source:HGNC Symbol;Acc:3257]	No	Yes	Pathogenic	None	chr12
ENSG00000111371	SLC38A1	solute carrier family 38, member 1 [Source:HGNC Symbol;Acc:13447]	Yes	No	Pathogenic	Pathogenic	chr12
ENSG00000111404	RERGL	RERG/RAS-like [Source:HGNC Symbol;Acc:26213]	No	No	Pathogenic	None	chr12
ENSG00000111445	RFC5	replication factor C (activator 1) 5, 36.5kDa [Source:HGNC Symbol;Acc:9973]	No	No	None	None	chr12
ENSG00000111450	STX2	syntaxin 2 [Source:HGNC Symbol;Acc:3403]	Yes	Yes	Pathogenic	None	chr12
ENSG00000111481	COPZ1	coatomer protein complex, subunit zeta 1 [Source:HGNC Symbol;Acc:2243]	Yes	No	None	None	chr12
ENSG00000111490	TBC1D30	TBC1 domain family, member 30 [Source:HGNC Symbol;Acc:29164]	No	No	Pathogenic	None	chr12
ENSG00000111537	IFNG	interferon, gamma [Source:HGNC Symbol;Acc:5438]	No	Yes	Pathogenic	None	chr12
ENSG00000111540	RAB5B	RAB5B, member RAS oncogene family [Source:HGNC Symbol;Acc:9784]	No	No	None	None	chr12
ENSG00000111596	CNOT2	CCR4-NOT transcription complex, subunit 2 [Source:HGNC Symbol;Acc:7878]	No	Yes	Pathogenic	None	chr12
ENSG00000111602	TIMELESS	timeless circadian clock [Source:HGNC Symbol;Acc:11813]	No	Yes	None	None	chr12
ENSG00000111605	CPSF6	cleavage and polyadenylation specific factor 6, 68kDa [Source:HGNC Symbol;Acc:13871]	Yes	No	Pathogenic	None	chr12
ENSG00000111639	MRPL51	mitochondrial ribosomal protein L51 [Source:HGNC Symbol;Acc:14044]	No	No	Pathogenic	None	chr12
ENSG00000111641	NOP2	NOP2 nucleolar protein [Source:HGNC Symbol;Acc:7867]	No	No	Pathogenic	None	chr12
ENSG00000111642	CHD4	chromodomain helicase DNA binding protein 4 [Source:HGNC Symbol;Acc:1919]	Yes	No	Pathogenic	None	chr12
ENSG00000111644	ACRBP	acrosin binding protein [Source:HGNC Symbol;Acc:17195]	No	No	Pathogenic	None	chr12
ENSG00000111647	UHRF1BP1L	UHRF1 binding protein 1-like [Source:HGNC Symbol;Acc:29102]	Yes	No	Pathogenic	Pathogenic	chr12
ENSG00000111664	GNB3	guanine nucleotide binding protein (G protein), beta polypeptide 3 [Source:HGNC Symbol;Acc:4400]	Yes	No	Pathogenic	Pathogenic	chr12
ENSG00000111666	CHPT1	choline phosphotransferase 1 [Source:HGNC Symbol;Acc:17852]	No	No	Pathogenic	None	chr12
ENSG00000111667	USP5	ubiquitin specific peptidase 5 (isopeptidase T) [Source:HGNC Symbol;Acc:12628]	Yes	No	Pathogenic	Pathogenic	chr12
ENSG00000111679	PTPN6	protein tyrosine phosphatase, non-receptor type 6 [Source:HGNC Symbol;Acc:9658]	Yes	Yes	Pathogenic	None	chr12
ENSG00000111684	LPCAT3	lysophosphatidylcholine acyltransferase 3 [Source:HGNC Symbol;Acc:30244]	No	No	Pathogenic	None	chr12
ENSG00000111701	APOBEC1	apolipoprotein B mRNA editing enzyme, catalytic polypeptide 1 [Source:HGNC Symbol;Acc:604]	No	No	Pathogenic	None	chr12
ENSG00000111707	SUDS3	suppressor of defective silencing 3 homolog (S. cerevisiae) [Source:HGNC Symbol;Acc:29545]	No	No	None	None	chr12
ENSG00000111725	PRKAB1	protein kinase, AMP-activated, beta 1 non-catalytic subunit [Source:HGNC Symbol;Acc:9378]	No	No	None	None	chr12
ENSG00000111726	CMAS	cytidine monophosphate N-acetylneuraminic acid synthetase [Source:HGNC Symbol;Acc:18290]	No	No	Pathogenic	None	chr12
ENSG00000111732	AICDA	activation-induced cytidine deaminase [Source:HGNC Symbol;Acc:13203]	No	Yes	Pathogenic	None	chr12
ENSG00000111752	PHC1	polyhomeotic homolog 1 (Drosophila) [Source:HGNC Symbol;Acc:3182]	Yes	Yes	Pathogenic	None	chr12
ENSG00000111783	RFX4	regulatory factor X, 4 (influences HLA class II expression) [Source:HGNC Symbol;Acc:9985]	Yes	Yes	Pathogenic	Pathogenic	chr12
ENSG00000111785	RIC8B	RIC8 guanine nucleotide exchange factor B [Source:HGNC Symbol;Acc:25555]	No	No	Pathogenic	Pathogenic	chr12
ENSG00000111786	SRSF9	serine/arginine-rich splicing factor 9 [Source:HGNC Symbol;Acc:10791]	Yes	No	None	None	chr12
ENSG00000111816	FRK	fyn-related kinase [Source:HGNC Symbol;Acc:3955]	Yes	Yes	Pathogenic	None	chr6
ENSG00000111817	DSE	dermatan sulfate epimerase [Source:HGNC Symbol;Acc:21144]	No	No	Pathogenic	None	chr6
ENSG00000111832	RWDD1	RWD domain containing 1 [Source:HGNC Symbol;Acc:20993]	No	No	Pathogenic	None	chr6
ENSG00000111837	MAK	male germ cell-associated kinase [Source:HGNC Symbol;Acc:6816]	Yes	Yes	Pathogenic	None	chr6
ENSG00000111845	PAK1IP1	PAK1 interacting protein 1 [Source:HGNC Symbol;Acc:20882]	No	No	Pathogenic	None	chr6
ENSG00000111860	CEP85L	centrosomal protein 85kDa-like [Source:HGNC Symbol;Acc:21638]	Yes	No	Pathogenic	None	chr6
ENSG00000111875	ASF1A	anti-silencing function 1A histone chaperone [Source:HGNC Symbol;Acc:20995]	No	Yes	Pathogenic	None	chr6
ENSG00000111879	FAM184A	family with sequence similarity 184, member A [Source:HGNC Symbol;Acc:20991]	No	No	Pathogenic	None	chr6
ENSG00000111885	MAN1A1	mannosidase, alpha, class 1A, member 1 [Source:HGNC Symbol;Acc:6821]	Yes	No	Pathogenic	None	chr6
ENSG00000111886	GABRR2	gamma-aminobutyric acid (GABA) A receptor, rho 2 [Source:HGNC Symbol;Acc:4091]	Yes	No	Pathogenic	Pathogenic	chr6
ENSG00000111906	HDDC2	HD domain containing 2 [Source:HGNC Symbol;Acc:21078]	No	No	Pathogenic	None	chr6
ENSG00000111907	TPD52L1	tumor protein D52-like 1 [Source:HGNC Symbol;Acc:12006]	Yes	No	Pathogenic	None	chr6
ENSG00000111911	HINT3	histidine triad nucleotide binding protein 3 [Source:HGNC Symbol;Acc:18468]	No	No	Pathogenic	None	chr6
ENSG00000111913	FAM65B	family with sequence similarity 65, member B [Source:HGNC Symbol;Acc:13872]	Yes	Yes	Pathogenic	Pathogenic	chr6
ENSG00000111961	SASH1	SAM and SH3 domain containing 1 [Source:HGNC Symbol;Acc:19182]	No	No	Pathogenic	Pathogenic	chr6
ENSG00000112029	FBXO5	F-box protein 5 [Source:HGNC Symbol;Acc:13584]	No	Yes	Pathogenic	None	chr6
ENSG00000112033	PPARD	peroxisome proliferator-activated receptor delta [Source:HGNC Symbol;Acc:9235]	Yes	Yes	None	None	chr6
ENSG00000112053	SLC26A8	solute carrier family 26 (anion exchanger), member 8 [Source:HGNC Symbol;Acc:14468]	No	Yes	None	None	chr6
ENSG00000112077	RHAG	Rh-associated glycoprotein [Source:HGNC Symbol;Acc:10006]	Yes	No	Pathogenic	None	chr6
ENSG00000112079	STK38	serine/threonine kinase 38 [Source:HGNC Symbol;Acc:17847]	Yes	No	None	None	chr6
ENSG00000112116	IL17F	interleukin 17F [Source:HGNC Symbol;Acc:16404]	No	Yes	Pathogenic	Pathogenic	chr6
ENSG00000112139	MDGA1	MAM domain containing glycosylphosphatidylinositol anchor 1 [Source:HGNC Symbol;Acc:19267]	Yes	Yes	None	None	chr6
ENSG00000112144	ICK	intestinal cell (MAK-like) kinase [Source:HGNC Symbol;Acc:21219]	Yes	Yes	Pathogenic	None	chr6
ENSG00000112149	CD83	CD83 molecule [Source:HGNC Symbol;Acc:1703]	No	No	Pathogenic	None	chr6
ENSG00000112164	GLP1R	glucagon-like peptide 1 receptor [Source:HGNC Symbol;Acc:4324]	Yes	No	Pathogenic	None	chr6
ENSG00000112182	BACH2	BTB and CNC homology 1, basic leucine zipper transcription factor 2 [Source:HGNC Symbol;Acc:14078]	Yes	No	Pathogenic	Pathogenic	chr6
ENSG00000112208	BAG2	BCL2-associated athanogene 2 [Source:HGNC Symbol;Acc:938]	No	No	Pathogenic	None	chr6
ENSG00000112210	RAB23	RAB23, member RAS oncogene family [Source:HGNC Symbol;Acc:14263]	No	Yes	Pathogenic	None	chr6
ENSG00000112212	TSPO2	translocator protein 2 [Source:HGNC Symbol;Acc:21256]	No	No	Pathogenic	None	chr6
ENSG00000112214	FHL5	four and a half LIM domains 5 [Source:HGNC Symbol;Acc:17371]	Yes	No	Pathogenic	None	chr6
ENSG00000112218	GPR63	G protein-coupled receptor 63 [Source:HGNC Symbol;Acc:13302]	Yes	No	Pathogenic	None	chr6
ENSG00000112232	KHDRBS2	KH domain containing, RNA binding, signal transduction associated 2 [Source:HGNC Symbol;Acc:18114]	Yes	No	Both	Pathogenic	chr6
ENSG00000112234	FBXL4	F-box and leucine-rich repeat protein 4 [Source:HGNC Symbol;Acc:13601]	No	No	Pathogenic	None	chr6
ENSG00000112237	CCNC	cyclin C [Source:HGNC Symbol;Acc:1581]	No	No	Pathogenic	None	chr6
ENSG00000112242	E2F3	E2F transcription factor 3 [Source:HGNC Symbol;Acc:3115]	Yes	No	Pathogenic	Pathogenic	chr6
ENSG00000112246	SIM1	single-minded family bHLH transcription factor 1 [Source:HGNC Symbol;Acc:10882]	Yes	Yes	Pathogenic	None	chr6
ENSG00000112280	COL9A1	collagen, type IX, alpha 1 [Source:HGNC Symbol;Acc:2217]	Yes	Yes	Pathogenic	Pathogenic	chr6
ENSG00000112293	GPLD1	glycosylphosphatidylinositol specific phospholipase D1 [Source:HGNC Symbol;Acc:4459]	No	Yes	Pathogenic	Pathogenic	chr6
ENSG00000112294	ALDH5A1	aldehyde dehydrogenase 5 family, member A1 [Source:HGNC Symbol;Acc:408]	No	Yes	Pathogenic	Pathogenic	chr6
ENSG00000112297	AIM1	absent in melanoma 1 [Source:HGNC Symbol;Acc:356]	Yes	No	Pathogenic	None	chr6
ENSG00000112308	C6orf62	chromosome 6 open reading frame 62 [Source:HGNC Symbol;Acc:20998]	No	No	Pathogenic	Pathogenic	chr6
ENSG00000112309	B3GAT2	beta-1,3-glucuronyltransferase 2 (glucuronosyltransferase S) [Source:HGNC Symbol;Acc:922]	No	No	None	None	chr6
ENSG00000112312	GMNN	geminin, DNA replication inhibitor [Source:HGNC Symbol;Acc:17493]	No	Yes	Pathogenic	Pathogenic	chr6
ENSG00000112320	SOBP	sine oculis binding protein homolog (Drosophila) [Source:HGNC Symbol;Acc:29256]	No	Yes	Pathogenic	Pathogenic	chr6
ENSG00000112335	SNX3	sorting nexin 3 [Source:HGNC Symbol;Acc:11174]	Yes	No	Pathogenic	Pathogenic	chr6
ENSG00000112357	PEX7	peroxisomal biogenesis factor 7 [Source:HGNC Symbol;Acc:8860]	No	Yes	Pathogenic	Pathogenic	chr6
ENSG00000112365	ZBTB24	zinc finger and BTB domain containing 24 [Source:HGNC Symbol;Acc:21143]	No	No	Pathogenic	Pathogenic	chr6
ENSG00000112406	HECA	headcase homolog (Drosophila) [Source:HGNC Symbol;Acc:21041]	No	Yes	None	None	chr6
ENSG00000112414	GPR126	G protein-coupled receptor 126 [Source:HGNC Symbol;Acc:13841]	Yes	No	None	None	chr6
ENSG00000112486	CCR6	chemokine (C-C motif) receptor 6 [Source:HGNC Symbol;Acc:1607]	Yes	No	Pathogenic	None	chr6
ENSG00000112511	PHF1	PHD finger protein 1 [Source:HGNC Symbol;Acc:8919]	Yes	No	None	None	chr6
ENSG00000112514	CUTA	cutA divalent cation tolerance homolog (E. coli) [Source:HGNC Symbol;Acc:21101]	No	No	None	None	chr6
ENSG00000112559	MDFI	MyoD family inhibitor [Source:HGNC Symbol;Acc:6967]	No	Yes	Pathogenic	None	chr6
ENSG00000112561	TFEB	transcription factor EB [Source:HGNC Symbol;Acc:11753]	Yes	Yes	Pathogenic	None	chr6
ENSG00000112576	CCND3	cyclin D3 [Source:HGNC Symbol;Acc:1585]	Yes	No	Pathogenic	None	chr6
ENSG00000112578	BYSL	bystin-like [Source:HGNC Symbol;Acc:1157]	No	Yes	Pathogenic	None	chr6
ENSG00000112599	GUCA1B	guanylate cyclase activator 1B (retina) [Source:HGNC Symbol;Acc:4679]	No	No	Pathogenic	None	chr6
ENSG00000112624	GLTSCR1L	GLTSCR1-like [Source:HGNC Symbol;Acc:21111]	No	No	Pathogenic	Pathogenic	chr6
ENSG00000112640	PPP2R5D	protein phosphatase 2, regulatory subunit B', delta [Source:HGNC Symbol;Acc:9312]	Yes	Yes	Pathogenic	Pathogenic	chr6
ENSG00000112651	MRPL2	mitochondrial ribosomal protein L2 [Source:HGNC Symbol;Acc:14056]	No	No	Pathogenic	Pathogenic	chr6
ENSG00000112655	PTK7	protein tyrosine kinase 7 [Source:HGNC Symbol;Acc:9618]	No	Yes	Pathogenic	Pathogenic	chr6
ENSG00000112658	SRF	serum response factor (c-fos serum response element-binding transcription factor) [Source:HGNC Symbol;Acc:11291]	No	Yes	Pathogenic	Pathogenic	chr6
ENSG00000112659	CUL9	cullin 9 [Source:HGNC Symbol;Acc:15982]	No	No	Pathogenic	Pathogenic	chr6
ENSG00000112699	GMDS	GDP-mannose 4,6-dehydratase [Source:HGNC Symbol;Acc:4369]	No	No	Pathogenic	None	chr6
ENSG00000112701	SENP6	SUMO1/sentrin specific peptidase 6 [Source:HGNC Symbol;Acc:20944]	No	No	None	None	chr6
ENSG00000112739	PRPF4B	pre-mRNA processing factor 4B [Source:HGNC Symbol;Acc:17346]	No	No	Pathogenic	None	chr6
ENSG00000112742	TTK	TTK protein kinase [Source:HGNC Symbol;Acc:12401]	No	No	None	None	chr6
ENSG00000112761	WISP3	WNT1 inducible signaling pathway protein 3 [Source:HGNC Symbol;Acc:12771]	Yes	No	Pathogenic	None	chr6
ENSG00000112773	FAM46A	family with sequence similarity 46, member A [Source:HGNC Symbol;Acc:18345]	Yes	No	None	None	chr6
ENSG00000112782	CLIC5	chloride intracellular channel 5 [Source:HGNC Symbol;Acc:13517]	Yes	Yes	Pathogenic	Pathogenic	chr6
ENSG00000112787	FBRSL1	fibrosin-like 1 [Source:HGNC Symbol;Acc:29308]	Yes	No	Pathogenic	Pathogenic	chr12
ENSG00000112796	ENPP5	ectonucleotide pyrophosphatase/phosphodiesterase 5 (putative) [Source:HGNC Symbol;Acc:13717]	Yes	No	Pathogenic	Pathogenic	chr6
ENSG00000112812	PRSS16	protease, serine, 16 (thymus) [Source:HGNC Symbol;Acc:9480]	No	No	Pathogenic	None	chr6
ENSG00000112818	MEP1A	meprin A, alpha (PABA peptide hydrolase) [Source:HGNC Symbol;Acc:7015]	No	No	Pathogenic	None	chr6
ENSG00000112837	TBX18	T-box 18 [Source:HGNC Symbol;Acc:11595]	Yes	Yes	Pathogenic	None	chr6
ENSG00000112855	HARS2	histidyl-tRNA synthetase 2, mitochondrial [Source:HGNC Symbol;Acc:4817]	No	No	Pathogenic	None	chr5
ENSG00000112874	NUDT12	nudix (nucleoside diphosphate linked moiety X)-type motif 12 [Source:HGNC Symbol;Acc:18826]	Yes	No	Pathogenic	Pathogenic	chr5
ENSG00000112893	MAN2A1	mannosidase, alpha, class 2A, member 1 [Source:HGNC Symbol;Acc:6824]	Yes	Yes	Pathogenic	None	chr5
ENSG00000112902	SEMA5A	sema domain, seven thrombospondin repeats (type 1 and type 1-like), transmembrane domain (TM) and short cytoplasmic domain, (semaphorin) 5A [Source:HGNC Symbol;Acc:10736]	Yes	Yes	Pathogenic	None	chr5
ENSG00000112936	C7	complement component 7 [Source:HGNC Symbol;Acc:1346]	Yes	No	Pathogenic	None	chr5
ENSG00000112941	PAPD7	PAP associated domain containing 7 [Source:HGNC Symbol;Acc:16705]	Yes	No	Pathogenic	None	chr5
ENSG00000112964	GHR	growth hormone receptor [Source:HGNC Symbol;Acc:4263]	No	Yes	Pathogenic	Pathogenic	chr5
ENSG00000112983	BRD8	bromodomain containing 8 [Source:HGNC Symbol;Acc:19874]	No	No	Pathogenic	Pathogenic	chr5
ENSG00000112984	KIF20A	kinesin family member 20A [Source:HGNC Symbol;Acc:9787]	Yes	No	Pathogenic	Pathogenic	chr5
ENSG00000112996	MRPS30	mitochondrial ribosomal protein S30 [Source:HGNC Symbol;Acc:8769]	No	No	Pathogenic	None	chr5
ENSG00000113048	MRPS27	mitochondrial ribosomal protein S27 [Source:HGNC Symbol;Acc:14512]	No	No	None	None	chr5
ENSG00000113070	HBEGF	heparin-binding EGF-like growth factor [Source:HGNC Symbol;Acc:3059]	No	Yes	Pathogenic	None	chr5
ENSG00000113073	SLC4A9	solute carrier family 4, sodium bicarbonate cotransporter, member 9 [Source:HGNC Symbol;Acc:11035]	Yes	No	Pathogenic	None	chr5
ENSG00000113083	LOX	lysyl oxidase [Source:HGNC Symbol;Acc:6664]	Yes	Yes	Pathogenic	None	chr5
ENSG00000113100	CDH9	cadherin 9, type 2 (T1-cadherin) [Source:HGNC Symbol;Acc:1768]	Yes	No	Pathogenic	None	chr5
ENSG00000113108	APBB3	amyloid beta (A4) precursor protein-binding, family B, member 3 [Source:HGNC Symbol;Acc:20708]	Yes	No	Pathogenic	None	chr5
ENSG00000113119	TMCO6	transmembrane and coiled-coil domains 6 [Source:HGNC Symbol;Acc:28814]	No	No	Pathogenic	None	chr5
ENSG00000113161	HMGCR	3-hydroxy-3-methylglutaryl-CoA reductase [Source:HGNC Symbol;Acc:5006]	No	Yes	None	None	chr5
ENSG00000113163	COL4A3BP	collagen, type IV, alpha 3 (Goodpasture antigen) binding protein [Source:HGNC Symbol;Acc:2205]	No	Yes	None	None	chr5
ENSG00000113194	FAF2	Fas associated factor family member 2 [Source:HGNC Symbol;Acc:24666]	No	No	Pathogenic	None	chr5
ENSG00000113196	HAND1	heart and neural crest derivatives expressed 1 [Source:HGNC Symbol;Acc:4807]	Yes	Yes	Pathogenic	None	chr5
ENSG00000113231	PDE8B	phosphodiesterase 8B [Source:HGNC Symbol;Acc:8794]	Yes	No	Pathogenic	Pathogenic	chr5
ENSG00000113240	CLK4	CDC-like kinase 4 [Source:HGNC Symbol;Acc:13659]	Yes	No	Pathogenic	None	chr5
ENSG00000113262	GRM6	glutamate receptor, metabotropic 6 [Source:HGNC Symbol;Acc:4598]	No	Yes	Pathogenic	None	chr5
ENSG00000113263	ITK	IL2-inducible T-cell kinase [Source:HGNC Symbol;Acc:6171]	Yes	Yes	Pathogenic	None	chr5
ENSG00000113269	RNF130	ring finger protein 130 [Source:HGNC Symbol;Acc:18280]	Yes	No	Pathogenic	None	chr5
ENSG00000113272	THG1L	tRNA-histidine guanylyltransferase 1-like (S. cerevisiae) [Source:HGNC Symbol;Acc:26053]	No	No	Pathogenic	None	chr5
ENSG00000113300	CNOT6	CCR4-NOT transcription complex, subunit 6 [Source:HGNC Symbol;Acc:14099]	Yes	No	Pathogenic	None	chr5
ENSG00000113302	IL12B	interleukin 12B (natural killer cell stimulatory factor 2, cytotoxic lymphocyte maturation factor 2, p40) [Source:HGNC Symbol;Acc:5970]	No	Yes	Pathogenic	None	chr5
ENSG00000113312	TTC1	tetratricopeptide repeat domain 1 [Source:HGNC Symbol;Acc:12391]	No	No	Pathogenic	None	chr5
ENSG00000113356	POLR3G	polymerase (RNA) III (DNA directed) polypeptide G (32kD) [Source:HGNC Symbol;Acc:30075]	Yes	No	Pathogenic	Pathogenic	chr5
ENSG00000113361	CDH6	cadherin 6, type 2, K-cadherin (fetal kidney) [Source:HGNC Symbol;Acc:1765]	Yes	No	Pathogenic	Pathogenic	chr5
ENSG00000113368	LMNB1	lamin B1 [Source:HGNC Symbol;Acc:6637]	Yes	No	Pathogenic	None	chr5
ENSG00000113369	ARRDC3	arrestin domain containing 3 [Source:HGNC Symbol;Acc:29263]	Yes	Yes	Pathogenic	None	chr5
ENSG00000113387	SUB1	SUB1 homolog (S. cerevisiae) [Source:HGNC Symbol;Acc:19985]	No	No	Pathogenic	None	chr5
ENSG00000113389	NPR3	natriuretic peptide receptor C/guanylate cyclase C (atrionatriuretic peptide receptor C) [Source:HGNC Symbol;Acc:7945]	No	Yes	Pathogenic	None	chr5
ENSG00000113396	SLC27A6	solute carrier family 27 (fatty acid transporter), member 6 [Source:HGNC Symbol;Acc:11000]	Yes	No	Pathogenic	None	chr5
ENSG00000113407	TARS	threonyl-tRNA synthetase [Source:HGNC Symbol;Acc:11572]	Yes	No	Pathogenic	None	chr5
ENSG00000113448	PDE4D	phosphodiesterase 4D, cAMP-specific [Source:HGNC Symbol;Acc:8783]	Yes	Yes	Both	Benign	chr5
ENSG00000113460	BRIX1	BRX1, biogenesis of ribosomes, homolog (S. cerevisiae) [Source:HGNC Symbol;Acc:24170]	No	No	Pathogenic	None	chr5
ENSG00000113520	IL4	interleukin 4 [Source:HGNC Symbol;Acc:6014]	No	Yes	Pathogenic	Pathogenic	chr5
ENSG00000113522	RAD50	RAD50 homolog (S. cerevisiae) [Source:HGNC Symbol;Acc:9816]	No	No	Pathogenic	Pathogenic	chr5
ENSG00000113525	IL5	interleukin 5 (colony-stimulating factor, eosinophil) [Source:HGNC Symbol;Acc:6016]	No	No	Pathogenic	Pathogenic	chr5
ENSG00000113532	ST8SIA4	ST8 alpha-N-acetyl-neuraminide alpha-2,8-sialyltransferase 4 [Source:HGNC Symbol;Acc:10871]	Yes	Yes	Pathogenic	None	chr5
ENSG00000113555	PCDH12	protocadherin 12 [Source:HGNC Symbol;Acc:8657]	Yes	Yes	Pathogenic	Pathogenic	chr5
ENSG00000113578	FGF1	fibroblast growth factor 1 (acidic) [Source:HGNC Symbol;Acc:3665]	Yes	Yes	Pathogenic	None	chr5
ENSG00000113583	C5orf15	chromosome 5 open reading frame 15 [Source:HGNC Symbol;Acc:20656]	No	No	Pathogenic	Pathogenic	chr5
ENSG00000113595	TRIM23	tripartite motif containing 23 [Source:HGNC Symbol;Acc:660]	No	No	Pathogenic	Pathogenic	chr5
ENSG00000113600	C9	complement component 9 [Source:HGNC Symbol;Acc:1358]	Yes	No	Pathogenic	Pathogenic	chr5
ENSG00000113615	SEC24A	SEC24 family member A [Source:HGNC Symbol;Acc:10703]	Yes	No	Pathogenic	Pathogenic	chr5
ENSG00000113638	TTC33	tetratricopeptide repeat domain 33 [Source:HGNC Symbol;Acc:29959]	No	No	Pathogenic	None	chr5
ENSG00000113645	WWC1	WW and C2 domain containing 1 [Source:HGNC Symbol;Acc:29435]	Yes	No	Pathogenic	None	chr5
ENSG00000113719	ERGIC1	endoplasmic reticulum-golgi intermediate compartment (ERGIC) 1 [Source:HGNC Symbol;Acc:29205]	No	No	Pathogenic	None	chr5
ENSG00000113732	ATP6V0E1	ATPase, H+ transporting, lysosomal 9kDa, V0 subunit e1 [Source:HGNC Symbol;Acc:863]	No	No	Pathogenic	None	chr5
ENSG00000113734	BNIP1	BCL2/adenovirus E1B 19kDa interacting protein 1 [Source:HGNC Symbol;Acc:1082]	No	No	Pathogenic	None	chr5
ENSG00000113739	STC2	stanniocalcin 2 [Source:HGNC Symbol;Acc:11374]	Yes	Yes	Pathogenic	None	chr5
ENSG00000113742	CPEB4	cytoplasmic polyadenylation element binding protein 4 [Source:HGNC Symbol;Acc:21747]	Yes	No	Pathogenic	Pathogenic	chr5
ENSG00000113749	HRH2	histamine receptor H2 [Source:HGNC Symbol;Acc:5183]	Yes	Yes	Pathogenic	None	chr5
ENSG00000113758	DBN1	drebrin 1 [Source:HGNC Symbol;Acc:2695]	No	Yes	Pathogenic	None	chr5
ENSG00000113761	ZNF346	zinc finger protein 346 [Source:HGNC Symbol;Acc:16403]	Yes	No	Pathogenic	Pathogenic	chr5
ENSG00000113763	UNC5A	unc-5 homolog A (C. elegans) [Source:HGNC Symbol;Acc:12567]	Yes	Yes	Pathogenic	Pathogenic	chr5
ENSG00000113790	EHHADH	enoyl-CoA, hydratase/3-hydroxyacyl CoA dehydrogenase [Source:HGNC Symbol;Acc:3247]	No	No	Pathogenic	None	chr3
ENSG00000113805	CNTN3	contactin 3 (plasmacytoma associated) [Source:HGNC Symbol;Acc:2173]	Yes	Yes	Pathogenic	None	chr3
ENSG00000113810	SMC4	structural maintenance of chromosomes 4 [Source:HGNC Symbol;Acc:14013]	No	No	Pathogenic	None	chr3
ENSG00000113812	ACTR8	ARP8 actin-related protein 8 homolog (yeast) [Source:HGNC Symbol;Acc:14672]	No	No	Pathogenic	None	chr3
ENSG00000113838	TBCCD1	TBCC domain containing 1 [Source:HGNC Symbol;Acc:25546]	No	Yes	Pathogenic	None	chr3
ENSG00000113851	CRBN	cereblon [Source:HGNC Symbol;Acc:30185]	No	No	Pathogenic	None	chr3
ENSG00000113905	HRG	histidine-rich glycoprotein [Source:HGNC Symbol;Acc:5181]	No	Yes	Pathogenic	None	chr3
ENSG00000113924	HGD	homogentisate 1,2-dioxygenase [Source:HGNC Symbol;Acc:4892]	No	No	Pathogenic	None	chr3
ENSG00000113946	CLDN16	claudin 16 [Source:HGNC Symbol;Acc:2037]	No	No	Pathogenic	None	chr3
ENSG00000113966	ARL6	ADP-ribosylation factor-like 6 [Source:HGNC Symbol;Acc:13210]	No	Yes	Pathogenic	None	chr3
ENSG00000114013	CD86	CD86 molecule [Source:HGNC Symbol;Acc:1705]	No	Yes	Pathogenic	Pathogenic	chr3
ENSG00000114021	NIT2	nitrilase family, member 2 [Source:HGNC Symbol;Acc:29878]	No	No	Pathogenic	None	chr3
ENSG00000114026	OGG1	8-oxoguanine DNA glycosylase [Source:HGNC Symbol;Acc:8125]	No	No	Pathogenic	None	chr3
ENSG00000114030	KPNA1	karyopherin alpha 1 (importin alpha 5) [Source:HGNC Symbol;Acc:6394]	Yes	No	Pathogenic	Pathogenic	chr3
ENSG00000114054	PCCB	propionyl CoA carboxylase, beta polypeptide [Source:HGNC Symbol;Acc:8654]	No	No	Pathogenic	Pathogenic	chr3
ENSG00000114062	UBE3A	ubiquitin protein ligase E3A [Source:HGNC Symbol;Acc:12496]	Yes	Yes	Pathogenic	Both	chr15
ENSG00000114098	ARMC8	armadillo repeat containing 8 [Source:HGNC Symbol;Acc:24999]	No	No	Pathogenic	None	chr3
ENSG00000114107	CEP70	centrosomal protein 70kDa [Source:HGNC Symbol;Acc:29972]	No	No	Pathogenic	None	chr3
ENSG00000114113	RBP2	retinol binding protein 2, cellular [Source:HGNC Symbol;Acc:9920]	Yes	Yes	Pathogenic	None	chr3
ENSG00000114115	RBP1	retinol binding protein 1, cellular [Source:HGNC Symbol;Acc:9919]	Yes	No	Pathogenic	None	chr3
ENSG00000114126	TFDP2	transcription factor Dp-2 (E2F dimerization partner 2) [Source:HGNC Symbol;Acc:11751]	Yes	Yes	Both	Both	chr3
ENSG00000114127	XRN1	5'-3' exoribonuclease 1 [Source:HGNC Symbol;Acc:30654]	No	No	Both	Both	chr3
ENSG00000114200	BCHE	butyrylcholinesterase [Source:HGNC Symbol;Acc:983]	Yes	Yes	Pathogenic	None	chr3
ENSG00000114204	SERPINI2	serpin peptidase inhibitor, clade I (pancpin), member 2 [Source:HGNC Symbol;Acc:8945]	Yes	No	Pathogenic	None	chr3
ENSG00000114209	PDCD10	programmed cell death 10 [Source:HGNC Symbol;Acc:8761]	No	Yes	Pathogenic	Pathogenic	chr3
ENSG00000114251	WNT5A	wingless-type MMTV integration site family, member 5A [Source:HGNC Symbol;Acc:12784]	Yes	Yes	Pathogenic	None	chr3
ENSG00000114270	COL7A1	collagen, type VII, alpha 1 [Source:HGNC Symbol;Acc:2214]	No	Yes	Pathogenic	None	chr3
ENSG00000114316	USP4	ubiquitin specific peptidase 4 (proto-oncogene) [Source:HGNC Symbol;Acc:12627]	Yes	No	Pathogenic	None	chr3
ENSG00000114353	GNAI2	guanine nucleotide binding protein (G protein), alpha inhibiting activity polypeptide 2 [Source:HGNC Symbol;Acc:4385]	Yes	No	Pathogenic	Pathogenic	chr3
ENSG00000114383	TUSC2	tumor suppressor candidate 2 [Source:HGNC Symbol;Acc:17034]	No	Yes	Pathogenic	Pathogenic	chr3
ENSG00000114388	NPRL2	nitrogen permease regulator-like 2 (S. cerevisiae) [Source:HGNC Symbol;Acc:24969]	No	No	Pathogenic	Pathogenic	chr3
ENSG00000114395	CYB561D2	cytochrome b561 family, member D2 [Source:HGNC Symbol;Acc:30253]	Yes	No	Pathogenic	Pathogenic	chr3
ENSG00000114423	CBLB	Cbl proto-oncogene B, E3 ubiquitin protein ligase [Source:HGNC Symbol;Acc:1542]	Yes	No	Both	Benign	chr3
ENSG00000114446	IFT57	intraflagellar transport 57 homolog (Chlamydomonas) [Source:HGNC Symbol;Acc:17367]	No	No	Pathogenic	None	chr3
ENSG00000114487	MORC1	MORC family CW-type zinc finger 1 [Source:HGNC Symbol;Acc:7198]	No	Yes	Pathogenic	Pathogenic	chr3
ENSG00000114491	UMPS	uridine monophosphate synthetase [Source:HGNC Symbol;Acc:12563]	No	Yes	Pathogenic	None	chr3
ENSG00000114529	C3orf52	chromosome 3 open reading frame 52 [Source:HGNC Symbol;Acc:26255]	No	No	Pathogenic	None	chr3
ENSG00000114541	FRMD4B	FERM domain containing 4B [Source:HGNC Symbol;Acc:24886]	Yes	No	Pathogenic	None	chr3
ENSG00000114631	PODXL2	podocalyxin-like 2 [Source:HGNC Symbol;Acc:17936]	No	No	Pathogenic	None	chr3
ENSG00000114646	CSPG5	chondroitin sulfate proteoglycan 5 (neuroglycan C) [Source:HGNC Symbol;Acc:2467]	No	Yes	Pathogenic	None	chr3
ENSG00000114670	NEK11	NIMA-related kinase 11 [Source:HGNC Symbol;Acc:18593]	No	No	Both	Benign	chr3
ENSG00000114686	MRPL3	mitochondrial ribosomal protein L3 [Source:HGNC Symbol;Acc:10379]	No	No	Pathogenic	None	chr3
ENSG00000114698	PLSCR4	phospholipid scramblase 4 [Source:HGNC Symbol;Acc:16497]	Yes	No	Pathogenic	None	chr3
ENSG00000114735	HEMK1	HemK methyltransferase family member 1 [Source:HGNC Symbol;Acc:24923]	No	No	Pathogenic	Pathogenic	chr3
ENSG00000114737	CISH	cytokine inducible SH2-containing protein [Source:HGNC Symbol;Acc:1984]	Yes	No	Pathogenic	Pathogenic	chr3
ENSG00000114738	MAPKAPK3	mitogen-activated protein kinase-activated protein kinase 3 [Source:HGNC Symbol;Acc:6888]	Yes	No	Pathogenic	Pathogenic	chr3
ENSG00000114744	COMMD2	COMM domain containing 2 [Source:HGNC Symbol;Acc:24993]	No	No	None	None	chr3
ENSG00000114745	GORASP1	golgi reassembly stacking protein 1, 65kDa [Source:HGNC Symbol;Acc:16769]	Yes	Yes	Pathogenic	None	chr3
ENSG00000114757	PEX5L	peroxisomal biogenesis factor 5-like [Source:HGNC Symbol;Acc:30024]	Yes	No	Both	Both	chr3
ENSG00000114767	RRP9	ribosomal RNA processing 9, small subunit (SSU) processome component, homolog (yeast) [Source:HGNC Symbol;Acc:16829]	No	No	Pathogenic	None	chr3
ENSG00000114779	ABHD14B	abhydrolase domain containing 14B [Source:HGNC Symbol;Acc:28235]	No	No	Pathogenic	None	chr3
ENSG00000114790	ARHGEF26	Rho guanine nucleotide exchange factor (GEF) 26 [Source:HGNC Symbol;Acc:24490]	Yes	No	Pathogenic	Pathogenic	chr3
ENSG00000114796	KLHL24	kelch-like family member 24 [Source:HGNC Symbol;Acc:25947]	No	No	Pathogenic	None	chr3
ENSG00000114805	PLCH1	phospholipase C, eta 1 [Source:HGNC Symbol;Acc:29185]	Yes	No	Benign	Benign	chr3
[truncated: 5,015 more rows]
