# Supplementary material for: Dosage sensitivity is a major determinant of human copy number variant pathogenicity
Source: Nat Commun. 2017 Feb 8;8:14366. doi: 10.1038/ncomms14366 (PMC5309798; doi:10.1038/ncomms14366)
Supplement: Supplementary Data 4 — Functional classes of genes with conserved copy number [file ncomms14366-s5.xlsx]

## Sheet: Unfiltered results
#	t type	term ID	t name	t depth	p-value (Bonferroni-adjusted)	T	Q	Q&T	Q&T/Q	Q&T/T	Q&T list
1	BP	GO:0008150	biological_process	1	1.23e-34	15364	7014	5791	0.826	0.377	ENSG00000166313,ENSG00000163697,ENSG00000162493,ENSG00000137409,ENSG00000166224,ENSG00000128342,ENSG00000187676,ENSG00000080802,ENSG00000155508,ENSG00000075303,ENSG00000072864,ENSG00000163631,ENSG00000145321,ENSG00000160182,ENSG00000136243,ENSG00000105668,ENSG00000105948,ENSG00000112651,ENSG00000125450,ENSG00000167323,ENSG00000109689,ENSG00000050165,ENSG00000162734,ENSG00000103316,ENSG00000102230…
2	BP	GO:0071840	cellular component organization or biogenesis	2	7.14e-20	4985	7014	2069	0.295	0.415	ENSG00000166313,ENSG00000163697,ENSG00000162493,ENSG00000137409,ENSG00000128342,ENSG00000072864,ENSG00000136243,ENSG00000105668,ENSG00000105948,ENSG00000125450,ENSG00000108270,ENSG00000166575,ENSG00000116761,ENSG00000100129,ENSG00000104883,ENSG00000148926,ENSG00000140521,ENSG00000159086,ENSG00000005436,ENSG00000168824,ENSG00000140326,ENSG00000082898,ENSG00000214253,ENSG00000159111,ENSG00000171467…
3	BP	GO:0016043	cellular component organization	3	6.08e-20	4885	7014	2032	0.29	0.416	ENSG00000166313,ENSG00000163697,ENSG00000162493,ENSG00000137409,ENSG00000128342,ENSG00000072864,ENSG00000136243,ENSG00000105668,ENSG00000105948,ENSG00000125450,ENSG00000166575,ENSG00000116761,ENSG00000100129,ENSG00000104883,ENSG00000148926,ENSG00000140521,ENSG00000159086,ENSG00000005436,ENSG00000168824,ENSG00000140326,ENSG00000082898,ENSG00000214253,ENSG00000171467,ENSG00000113732,ENSG00000065833…
4	BP	GO:0048511	rhythmic process	2	0.00021	211	7014	115	0.016	0.545	ENSG00000166224,ENSG00000163631,ENSG00000102230,ENSG00000118689,ENSG00000054796,ENSG00000174948,ENSG00000100104,ENSG00000157017,ENSG00000123999,ENSG00000120658,ENSG00000005812,ENSG00000180530,ENSG00000147437,ENSG00000106003,ENSG00000198380,ENSG00000129167,ENSG00000139287,ENSG00000130699,ENSG00000174697,ENSG00000137486,ENSG00000141480,ENSG00000176890,ENSG00000111602,ENSG00000146857,ENSG00000152413…
5	BP	GO:0023052	signaling	2	4.43e-31	5247	7014	2235	0.319	0.426	ENSG00000166313,ENSG00000163697,ENSG00000162493,ENSG00000137409,ENSG00000166224,ENSG00000128342,ENSG00000136243,ENSG00000125450,ENSG00000050165,ENSG00000162734,ENSG00000108270,ENSG00000116761,ENSG00000100246,ENSG00000148926,ENSG00000136478,ENSG00000168824,ENSG00000138678,ENSG00000082898,ENSG00000118689,ENSG00000150907,ENSG00000184481,ENSG00000214253,ENSG00000159377,ENSG00000113732,ENSG00000197114…
6	BP	GO:0032502	developmental process	2	2.17e-30	5045	7014	2155	0.307	0.427	ENSG00000166313,ENSG00000163697,ENSG00000162493,ENSG00000137409,ENSG00000166224,ENSG00000128342,ENSG00000072864,ENSG00000160182,ENSG00000105668,ENSG00000105948,ENSG00000050165,ENSG00000102230,ENSG00000108270,ENSG00000065268,ENSG00000148926,ENSG00000140521,ENSG00000159086,ENSG00000151552,ENSG00000013375,ENSG00000141497,ENSG00000158669,ENSG00000118689,ENSG00000150907,ENSG00000184481,ENSG00000214253…
7	BP	GO:0048856	anatomical structure development	3	1.65e-31	4458	7014	1938	0.276	0.435	ENSG00000166313,ENSG00000163697,ENSG00000162493,ENSG00000137409,ENSG00000166224,ENSG00000128342,ENSG00000072864,ENSG00000105668,ENSG00000105948,ENSG00000050165,ENSG00000102230,ENSG00000108270,ENSG00000148926,ENSG00000159086,ENSG00000151552,ENSG00000013375,ENSG00000141497,ENSG00000158669,ENSG00000118689,ENSG00000150907,ENSG00000184481,ENSG00000214253,ENSG00000140105,ENSG00000105427,ENSG00000136273…
8	BP	GO:0009888	tissue development	4	1.46e-11	1487	7014	673	0.096	0.453	ENSG00000128342,ENSG00000105668,ENSG00000148926,ENSG00000158669,ENSG00000118689,ENSG00000150907,ENSG00000184481,ENSG00000105427,ENSG00000122862,ENSG00000117899,ENSG00000163913,ENSG00000105429,ENSG00000162878,ENSG00000188487,ENSG00000166189,ENSG00000076770,ENSG00000152601,ENSG00000012223,ENSG00000144320,ENSG00000102871,ENSG00000158158,ENSG00000163472,ENSG00000198523,ENSG00000029559,ENSG00000118785…
9	BP	GO:0060537	muscle tissue development	5	2.42e-06	322	7014	170	0.024	0.528	ENSG00000076770,ENSG00000152601,ENSG00000198523,ENSG00000159173,ENSG00000148308,ENSG00000057663,ENSG00000125266,ENSG00000175197,ENSG00000113161,ENSG00000164105,ENSG00000127511,ENSG00000176697,ENSG00000104313,ENSG00000064655,ENSG00000049883,ENSG00000138795,ENSG00000081189,ENSG00000118194,ENSG00000118495,ENSG00000105974,ENSG00000105971,ENSG00000121297,ENSG00000073282,ENSG00000103148,ENSG00000197548…
10	BP	GO:0014706	striated muscle tissue development	6	1.28e-05	309	7014	162	0.023	0.524	ENSG00000076770,ENSG00000152601,ENSG00000198523,ENSG00000159173,ENSG00000148308,ENSG00000057663,ENSG00000125266,ENSG00000175197,ENSG00000113161,ENSG00000164105,ENSG00000127511,ENSG00000176697,ENSG00000104313,ENSG00000064655,ENSG00000049883,ENSG00000138795,ENSG00000081189,ENSG00000118194,ENSG00000118495,ENSG00000105974,ENSG00000105971,ENSG00000103148,ENSG00000197548,ENSG00000152413,ENSG00000143318…
11	BP	GO:0060429	epithelium development	5	0.000689	827	7014	368	0.052	0.445	ENSG00000128342,ENSG00000105668,ENSG00000148926,ENSG00000158669,ENSG00000105427,ENSG00000163913,ENSG00000105429,ENSG00000188487,ENSG00000166189,ENSG00000163472,ENSG00000170873,ENSG00000169194,ENSG00000187098,ENSG00000204138,ENSG00000167363,ENSG00000140519,ENSG00000110375,ENSG00000121897,ENSG00000137270,ENSG00000125863,ENSG00000100099,ENSG00000111537,ENSG00000173402,ENSG00000182175,ENSG00000187079…
12	BP	GO:0009653	anatomical structure morphogenesis	3	2.69e-27	2247	7014	1052	0.15	0.468	ENSG00000166313,ENSG00000163697,ENSG00000162493,ENSG00000166224,ENSG00000128342,ENSG00000105948,ENSG00000050165,ENSG00000148926,ENSG00000184481,ENSG00000214253,ENSG00000140105,ENSG00000122970,ENSG00000163913,ENSG00000150782,ENSG00000105429,ENSG00000111596,ENSG00000099942,ENSG00000152601,ENSG00000012223,ENSG00000188729,ENSG00000144320,ENSG00000006327,ENSG00000187049,ENSG00000173226,ENSG00000159720…
13	BP	GO:0048646	anatomical structure formation involved in morphogenesis	3	8.03e-14	925	7014	454	0.065	0.491	ENSG00000105948,ENSG00000148926,ENSG00000184481,ENSG00000140105,ENSG00000122970,ENSG00000163913,ENSG00000150782,ENSG00000111596,ENSG00000006327,ENSG00000187049,ENSG00000173226,ENSG00000159720,ENSG00000161642,ENSG00000179941,ENSG00000032444,ENSG00000100814,ENSG00000109083,ENSG00000164056,ENSG00000157017,ENSG00000184454,ENSG00000118434,ENSG00000147649,ENSG00000204138,ENSG00000057663,ENSG00000173083…
14	BP	GO:0040007	growth	2	7.91e-06	858	7014	391	0.056	0.456	ENSG00000166313,ENSG00000163697,ENSG00000166224,ENSG00000148926,ENSG00000158669,ENSG00000118689,ENSG00000145287,ENSG00000113732,ENSG00000007341,ENSG00000088812,ENSG00000105429,ENSG00000162878,ENSG00000198964,ENSG00000115159,ENSG00000188729,ENSG00000103034,ENSG00000269858,ENSG00000006327,ENSG00000161921,ENSG00000185340,ENSG00000118785,ENSG00000136936,ENSG00000156502,ENSG00000109471,ENSG00000174948…
15	BP	GO:0040011	locomotion	2	3.09e-07	1399	7014	614	0.088	0.439	ENSG00000166313,ENSG00000163697,ENSG00000162493,ENSG00000166224,ENSG00000072864,ENSG00000125450,ENSG00000107020,ENSG00000105429,ENSG00000164751,ENSG00000006327,ENSG00000161921,ENSG00000006128,ENSG00000118785,ENSG00000167535,ENSG00000182389,ENSG00000165995,ENSG00000155827,ENSG00000152092,ENSG00000154429,ENSG00000137101,ENSG00000108798,ENSG00000157017,ENSG00000070770,ENSG00000204138,ENSG00000100601…
16	BP	GO:0050896	response to stimulus	2	3.51e-21	7281	7014	2925	0.417	0.402	ENSG00000166313,ENSG00000163697,ENSG00000162493,ENSG00000137409,ENSG00000166224,ENSG00000128342,ENSG00000163631,ENSG00000160182,ENSG00000136243,ENSG00000125450,ENSG00000167323,ENSG00000050165,ENSG00000162734,ENSG00000108270,ENSG00000116761,ENSG00000106268,ENSG00000107020,ENSG00000100246,ENSG00000064313,ENSG00000148926,ENSG00000140521,ENSG00000136478,ENSG00000151552,ENSG00000168824,ENSG00000138678…
17	BP	GO:0009719	response to endogenous stimulus	3	6.97e-12	1269	7014	587	0.084	0.463	ENSG00000160182,ENSG00000162734,ENSG00000148926,ENSG00000151552,ENSG00000082898,ENSG00000118689,ENSG00000150907,ENSG00000184481,ENSG00000113732,ENSG00000065833,ENSG00000145708,ENSG00000111725,ENSG00000131791,ENSG00000100889,ENSG00000124253,ENSG00000070669,ENSG00000164327,ENSG00000159720,ENSG00000185340,ENSG00000198523,ENSG00000006128,ENSG00000118785,ENSG00000250565,ENSG00000015475,ENSG00000159267…
18	BP	GO:0071495	cellular response to endogenous stimulus	4	6.2e-06	879	7014	400	0.057	0.455	ENSG00000082898,ENSG00000118689,ENSG00000150907,ENSG00000184481,ENSG00000113732,ENSG00000145708,ENSG00000111725,ENSG00000131791,ENSG00000070669,ENSG00000164327,ENSG00000159720,ENSG00000185340,ENSG00000250565,ENSG00000167588,ENSG00000047249,ENSG00000164056,ENSG00000104435,ENSG00000157017,ENSG00000155097,ENSG00000143882,ENSG00000102547,ENSG00000158773,ENSG00000163519,ENSG00000105929,ENSG00000130816…
19	BP	GO:0009628	response to abiotic stimulus	3	7.85e-07	942	7014	430	0.061	0.456	ENSG00000166313,ENSG00000162493,ENSG00000148926,ENSG00000150907,ENSG00000145287,ENSG00000136273,ENSG00000117009,ENSG00000129221,ENSG00000167325,ENSG00000104419,ENSG00000173559,ENSG00000269858,ENSG00000129521,ENSG00000070669,ENSG00000164024,ENSG00000164609,ENSG00000006128,ENSG00000136936,ENSG00000182389,ENSG00000167995,ENSG00000171792,ENSG00000169194,ENSG00000158874,ENSG00000010072,ENSG00000101276…
20	BP	GO:0009605	response to external stimulus	3	8.27e-05	1912	7014	796	0.113	0.416	ENSG00000166313,ENSG00000163697,ENSG00000162493,ENSG00000163631,ENSG00000125450,ENSG00000106268,ENSG00000107020,ENSG00000148926,ENSG00000150907,ENSG00000145287,ENSG00000159377,ENSG00000154589,ENSG00000150782,ENSG00000105429,ENSG00000129221,ENSG00000012223,ENSG00000198964,ENSG00000070669,ENSG00000161921,ENSG00000131203,ENSG00000258790,ENSG00000185340,ENSG00000164024,ENSG00000131143,ENSG00000113356…
21	BP	GO:0006950	response to stress	3	4.28e-06	3338	7014	1346	0.192	0.403	ENSG00000166313,ENSG00000162493,ENSG00000163631,ENSG00000167323,ENSG00000108270,ENSG00000116761,ENSG00000106268,ENSG00000107020,ENSG00000148926,ENSG00000140521,ENSG00000118689,ENSG00000150907,ENSG00000184481,ENSG00000145287,ENSG00000159377,ENSG00000136273,ENSG00000154589,ENSG00000117009,ENSG00000122862,ENSG00000157368,ENSG00000118513,ENSG00000150782,ENSG00000088812,ENSG00000101000,ENSG00000102878…
22	BP	GO:0009611	response to wounding	4	0.000438	1200	7014	516	0.074	0.43	ENSG00000162493,ENSG00000163631,ENSG00000167323,ENSG00000107020,ENSG00000148926,ENSG00000159377,ENSG00000154589,ENSG00000122862,ENSG00000157368,ENSG00000118513,ENSG00000150782,ENSG00000088812,ENSG00000101000,ENSG00000100605,ENSG00000145708,ENSG00000166189,ENSG00000198964,ENSG00000144320,ENSG00000131203,ENSG00000258790,ENSG00000006128,ENSG00000118785,ENSG00000137331,ENSG00000169194,ENSG00000158874…
23	BP	GO:0007610	behavior	3	0.00122	596	7014	274	0.039	0.46	ENSG00000166313,ENSG00000163631,ENSG00000105429,ENSG00000182372,ENSG00000145708,ENSG00000131203,ENSG00000161642,ENSG00000006128,ENSG00000182389,ENSG00000152092,ENSG00000157017,ENSG00000099985,ENSG00000183395,ENSG00000159224,ENSG00000146070,ENSG00000040531,ENSG00000115263,ENSG00000108947,ENSG00000125266,ENSG00000124788,ENSG00000113161,ENSG00000100997,ENSG00000125863,ENSG00000105894,ENSG00000144061…
24	BP	GO:0042221	response to chemical	3	1.01e-08	3217	7014	1323	0.189	0.411	ENSG00000166313,ENSG00000163697,ENSG00000163631,ENSG00000160182,ENSG00000136243,ENSG00000125450,ENSG00000167323,ENSG00000162734,ENSG00000108270,ENSG00000116761,ENSG00000107020,ENSG00000100246,ENSG00000064313,ENSG00000148926,ENSG00000151552,ENSG00000082898,ENSG00000118689,ENSG00000150907,ENSG00000184481,ENSG00000113732,ENSG00000154589,ENSG00000065833,ENSG00000204444,ENSG00000150782,ENSG00000105429…
25	BP	GO:1901700	response to oxygen-containing compound	4	1.83e-10	1187	7014	547	0.078	0.461	ENSG00000160182,ENSG00000148926,ENSG00000151552,ENSG00000118689,ENSG00000150907,ENSG00000184481,ENSG00000113732,ENSG00000154589,ENSG00000065833,ENSG00000204444,ENSG00000150782,ENSG00000145708,ENSG00000111725,ENSG00000131791,ENSG00000012223,ENSG00000198964,ENSG00000100889,ENSG00000124253,ENSG00000070669,ENSG00000131203,ENSG00000159720,ENSG00000198523,ENSG00000006128,ENSG00000118785,ENSG00000250565…
26	BP	GO:1901698	response to nitrogen compound	4	1.67e-05	763	7014	351	0.05	0.46	ENSG00000160182,ENSG00000162734,ENSG00000148926,ENSG00000151552,ENSG00000118689,ENSG00000150907,ENSG00000184481,ENSG00000113732,ENSG00000187772,ENSG00000145708,ENSG00000111725,ENSG00000131791,ENSG00000124253,ENSG00000070669,ENSG00000159720,ENSG00000006128,ENSG00000250565,ENSG00000159267,ENSG00000167588,ENSG00000169194,ENSG00000047249,ENSG00000157017,ENSG00000155097,ENSG00000143882,ENSG00000102547…
27	BP	GO:0010033	response to organic substance	4	6.71e-16	2272	7014	1007	0.144	0.443	ENSG00000163631,ENSG00000160182,ENSG00000136243,ENSG00000125450,ENSG00000162734,ENSG00000108270,ENSG00000116761,ENSG00000100246,ENSG00000064313,ENSG00000148926,ENSG00000151552,ENSG00000082898,ENSG00000118689,ENSG00000150907,ENSG00000184481,ENSG00000113732,ENSG00000154589,ENSG00000065833,ENSG00000204444,ENSG00000150782,ENSG00000187772,ENSG00000145708,ENSG00000111725,ENSG00000131791,ENSG00000099942…
28	BP	GO:0070848	response to growth factor	5	0.000271	657	7014	302	0.043	0.46	ENSG00000108270,ENSG00000100246,ENSG00000082898,ENSG00000118689,ENSG00000150907,ENSG00000184481,ENSG00000099942,ENSG00000117362,ENSG00000164327,ENSG00000029559,ENSG00000161011,ENSG00000164056,ENSG00000104435,ENSG00000163519,ENSG00000109917,ENSG00000126581,ENSG00000123268,ENSG00000145979,ENSG00000135587,ENSG00000103126,ENSG00000156642,ENSG00000002330,ENSG00000090863,ENSG00000110395,ENSG00000081189…
29	BP	GO:0014070	response to organic cyclic compound	5	0.00191	658	7014	298	0.042	0.453	ENSG00000160182,ENSG00000162734,ENSG00000064313,ENSG00000148926,ENSG00000150782,ENSG00000187772,ENSG00000145708,ENSG00000100889,ENSG00000070669,ENSG00000198523,ENSG00000006128,ENSG00000118785,ENSG00000015475,ENSG00000159267,ENSG00000167861,ENSG00000167588,ENSG00000169194,ENSG00000158874,ENSG00000157017,ENSG00000157765,ENSG00000159224,ENSG00000113739,ENSG00000159167,ENSG00000106459,ENSG00000112149…
30	BP	GO:0033993	response to lipid	5	1.05e-06	637	7014	305	0.043	0.479	ENSG00000160182,ENSG00000148926,ENSG00000154589,ENSG00000150782,ENSG00000145708,ENSG00000012223,ENSG00000198964,ENSG00000100889,ENSG00000131203,ENSG00000198523,ENSG00000006128,ENSG00000118785,ENSG00000015475,ENSG00000187838,ENSG00000114698,ENSG00000169194,ENSG00000158874,ENSG00000157017,ENSG00000147649,ENSG00000157765,ENSG00000198730,ENSG00000159224,ENSG00000113739,ENSG00000159167,ENSG00000121897…
31	BP	GO:0009725	response to hormone	5	7.98e-07	745	7014	350	0.05	0.47	ENSG00000160182,ENSG00000148926,ENSG00000151552,ENSG00000118689,ENSG00000150907,ENSG00000184481,ENSG00000113732,ENSG00000065833,ENSG00000145708,ENSG00000111725,ENSG00000131791,ENSG00000100889,ENSG00000124253,ENSG00000070669,ENSG00000159720,ENSG00000185340,ENSG00000198523,ENSG00000006128,ENSG00000118785,ENSG00000250565,ENSG00000015475,ENSG00000047249,ENSG00000158874,ENSG00000157017,ENSG00000155097…
32	BP	GO:0010243	response to organonitrogen compound	5	2.63e-06	702	7014	330	0.047	0.47	ENSG00000160182,ENSG00000162734,ENSG00000148926,ENSG00000151552,ENSG00000118689,ENSG00000150907,ENSG00000184481,ENSG00000113732,ENSG00000145708,ENSG00000111725,ENSG00000131791,ENSG00000124253,ENSG00000070669,ENSG00000159720,ENSG00000006128,ENSG00000250565,ENSG00000159267,ENSG00000167588,ENSG00000169194,ENSG00000047249,ENSG00000157017,ENSG00000155097,ENSG00000143882,ENSG00000102547,ENSG00000158773…
33	BP	GO:0022610	biological adhesion	2	5.39e-07	1027	7014	465	0.066	0.453	ENSG00000162493,ENSG00000108270,ENSG00000150782,ENSG00000012223,ENSG00000006327,ENSG00000029559,ENSG00000118785,ENSG00000170873,ENSG00000152092,ENSG00000028203,ENSG00000109471,ENSG00000075945,ENSG00000137101,ENSG00000068323,ENSG00000137103,ENSG00000104522,ENSG00000137975,ENSG00000173083,ENSG00000136854,ENSG00000174839,ENSG00000127990,ENSG00000125266,ENSG00000111348,ENSG00000167080,ENSG00000096872…
34	BP	GO:0009987	cellular process	2	3.31e-41	13683	7014	5277	0.752	0.386	ENSG00000166313,ENSG00000163697,ENSG00000162493,ENSG00000137409,ENSG00000166224,ENSG00000128342,ENSG00000187676,ENSG00000080802,ENSG00000155508,ENSG00000075303,ENSG00000072864,ENSG00000163631,ENSG00000160182,ENSG00000136243,ENSG00000105668,ENSG00000105948,ENSG00000112651,ENSG00000125450,ENSG00000167323,ENSG00000109689,ENSG00000050165,ENSG00000162734,ENSG00000103316,ENSG00000102230,ENSG00000189007…
35	BP	GO:0051716	cellular response to stimulus	3	1.24e-25	5730	7014	2384	0.34	0.416	ENSG00000166313,ENSG00000163697,ENSG00000162493,ENSG00000137409,ENSG00000166224,ENSG00000128342,ENSG00000163631,ENSG00000136243,ENSG00000125450,ENSG00000050165,ENSG00000162734,ENSG00000108270,ENSG00000116761,ENSG00000106268,ENSG00000100246,ENSG00000148926,ENSG00000140521,ENSG00000136478,ENSG00000151552,ENSG00000168824,ENSG00000138678,ENSG00000082898,ENSG00000118689,ENSG00000150907,ENSG00000184481…
36	BP	GO:0070887	cellular response to chemical stimulus	4	6.6e-05	2117	7014	875	0.125	0.413	ENSG00000136243,ENSG00000125450,ENSG00000108270,ENSG00000116761,ENSG00000100246,ENSG00000151552,ENSG00000082898,ENSG00000118689,ENSG00000150907,ENSG00000184481,ENSG00000113732,ENSG00000154589,ENSG00000150782,ENSG00000187772,ENSG00000145708,ENSG00000111725,ENSG00000131791,ENSG00000099942,ENSG00000012223,ENSG00000198964,ENSG00000114491,ENSG00000104419,ENSG00000100889,ENSG00000269858,ENSG00000129521…
37	BP	GO:1901699	cellular response to nitrogen compound	5	0.0319	473	7014	217	0.031	0.459	ENSG00000118689,ENSG00000150907,ENSG00000184481,ENSG00000113732,ENSG00000187772,ENSG00000145708,ENSG00000111725,ENSG00000131791,ENSG00000159720,ENSG00000250565,ENSG00000167588,ENSG00000047249,ENSG00000157017,ENSG00000155097,ENSG00000143882,ENSG00000102547,ENSG00000158773,ENSG00000105929,ENSG00000130816,ENSG00000145431,ENSG00000170962,ENSG00000115263,ENSG00000159167,ENSG00000175866,ENSG00000116586…
38	BP	GO:1901701	cellular response to oxygen-containing compound	5	0.00243	757	7014	337	0.048	0.445	ENSG00000118689,ENSG00000150907,ENSG00000184481,ENSG00000113732,ENSG00000154589,ENSG00000150782,ENSG00000145708,ENSG00000111725,ENSG00000131791,ENSG00000012223,ENSG00000198964,ENSG00000100889,ENSG00000159720,ENSG00000250565,ENSG00000187838,ENSG00000114698,ENSG00000167588,ENSG00000047249,ENSG00000157017,ENSG00000155097,ENSG00000143882,ENSG00000147649,ENSG00000102547,ENSG00000158773,ENSG00000105929…
39	BP	GO:0071310	cellular response to organic substance	5	3.74e-10	1683	7014	743	0.106	0.441	ENSG00000136243,ENSG00000125450,ENSG00000108270,ENSG00000116761,ENSG00000100246,ENSG00000082898,ENSG00000118689,ENSG00000150907,ENSG00000184481,ENSG00000113732,ENSG00000154589,ENSG00000150782,ENSG00000187772,ENSG00000145708,ENSG00000111725,ENSG00000131791,ENSG00000099942,ENSG00000012223,ENSG00000198964,ENSG00000100889,ENSG00000070669,ENSG00000102871,ENSG00000117362,ENSG00000164327,ENSG00000159720…
40	BP	GO:0071363	cellular response to growth factor stimulus	6	0.000179	640	7014	296	0.042	0.463	ENSG00000108270,ENSG00000100246,ENSG00000082898,ENSG00000118689,ENSG00000150907,ENSG00000184481,ENSG00000099942,ENSG00000117362,ENSG00000164327,ENSG00000029559,ENSG00000161011,ENSG00000164056,ENSG00000104435,ENSG00000163519,ENSG00000109917,ENSG00000126581,ENSG00000123268,ENSG00000135587,ENSG00000103126,ENSG00000156642,ENSG00000002330,ENSG00000090863,ENSG00000110395,ENSG00000081189,ENSG00000141480…
41	BP	GO:0033554	cellular response to stress	4	0.000227	1393	7014	593	0.085	0.426	ENSG00000166313,ENSG00000163631,ENSG00000108270,ENSG00000116761,ENSG00000106268,ENSG00000148926,ENSG00000140521,ENSG00000118689,ENSG00000150907,ENSG00000184481,ENSG00000159377,ENSG00000136273,ENSG00000145708,ENSG00000103264,ENSG00000099942,ENSG00000113812,ENSG00000104419,ENSG00000173559,ENSG00000269858,ENSG00000129521,ENSG00000070669,ENSG00000159720,ENSG00000258790,ENSG00000185340,ENSG00000164609…
42	BP	GO:0006996	organelle organization	3	4.21e-07	2670	7014	1103	0.157	0.413	ENSG00000166313,ENSG00000128342,ENSG00000072864,ENSG00000136243,ENSG00000105948,ENSG00000125450,ENSG00000166575,ENSG00000104883,ENSG00000140521,ENSG00000159086,ENSG00000168824,ENSG00000140326,ENSG00000082898,ENSG00000214253,ENSG00000171467,ENSG00000113732,ENSG00000101624,ENSG00000122862,ENSG00000107960,ENSG00000134759,ENSG00000122970,ENSG00000118513,ENSG00000126226,ENSG00000100462,ENSG00000149474…
43	BP	GO:0007010	cytoskeleton organization	4	4.22e-07	899	7014	414	0.059	0.461	ENSG00000072864,ENSG00000082898,ENSG00000101624,ENSG00000182372,ENSG00000188487,ENSG00000164327,ENSG00000139354,ENSG00000185340,ENSG00000006128,ENSG00000118162,ENSG00000170873,ENSG00000204991,ENSG00000160994,ENSG00000104435,ENSG00000157017,ENSG00000204138,ENSG00000135476,ENSG00000109917,ENSG00000160282,ENSG00000136167,ENSG00000136541,ENSG00000175866,ENSG00000006453,ENSG00000052841,ENSG00000163611…
44	BP	GO:0008152	metabolic process	2	1.64e-07	10311	7014	3891	0.555	0.377	ENSG00000166313,ENSG00000163697,ENSG00000162493,ENSG00000137409,ENSG00000166224,ENSG00000128342,ENSG00000187676,ENSG00000080802,ENSG00000155508,ENSG00000163631,ENSG00000145321,ENSG00000160182,ENSG00000136243,ENSG00000112651,ENSG00000125450,ENSG00000050165,ENSG00000103316,ENSG00000102230,ENSG00000189007,ENSG00000108270,ENSG00000116761,ENSG00000106268,ENSG00000144228,ENSG00000107020,ENSG00000151893…
45	BP	GO:0044238	primary metabolic process	3	2.83e-07	9374	7014	3556	0.507	0.379	ENSG00000166313,ENSG00000163697,ENSG00000162493,ENSG00000137409,ENSG00000166224,ENSG00000128342,ENSG00000187676,ENSG00000080802,ENSG00000155508,ENSG00000163631,ENSG00000145321,ENSG00000160182,ENSG00000136243,ENSG00000112651,ENSG00000125450,ENSG00000050165,ENSG00000103316,ENSG00000102230,ENSG00000189007,ENSG00000108270,ENSG00000116761,ENSG00000106268,ENSG00000144228,ENSG00000107020,ENSG00000151893…
46	BP	GO:0019538	protein metabolic process	4	4.19e-13	4160	7014	1712	0.244	0.412	ENSG00000166313,ENSG00000137409,ENSG00000128342,ENSG00000187676,ENSG00000080802,ENSG00000155508,ENSG00000163631,ENSG00000112651,ENSG00000108270,ENSG00000116761,ENSG00000144228,ENSG00000107020,ENSG00000151893,ENSG00000100129,ENSG00000159086,ENSG00000013375,ENSG00000082898,ENSG00000118689,ENSG00000150907,ENSG00000159111,ENSG00000140105,ENSG00000159377,ENSG00000136273,ENSG00000108465,ENSG00000197114…
47	BP	GO:0044267	cellular protein metabolic process	5	1.97e-13	3626	7014	1513	0.216	0.417	ENSG00000166313,ENSG00000128342,ENSG00000187676,ENSG00000080802,ENSG00000155508,ENSG00000112651,ENSG00000116761,ENSG00000144228,ENSG00000151893,ENSG00000100129,ENSG00000159086,ENSG00000013375,ENSG00000118689,ENSG00000150907,ENSG00000159111,ENSG00000140105,ENSG00000159377,ENSG00000136273,ENSG00000108465,ENSG00000197114,ENSG00000115649,ENSG00000111667,ENSG00000157368,ENSG00000114850,ENSG00000117899…
48	BP	GO:0071704	organic substance metabolic process	3	3.24e-08	9694	7014	3680	0.525	0.38	ENSG00000166313,ENSG00000163697,ENSG00000162493,ENSG00000137409,ENSG00000166224,ENSG00000128342,ENSG00000187676,ENSG00000080802,ENSG00000155508,ENSG00000163631,ENSG00000145321,ENSG00000160182,ENSG00000136243,ENSG00000112651,ENSG00000125450,ENSG00000050165,ENSG00000103316,ENSG00000102230,ENSG00000189007,ENSG00000108270,ENSG00000116761,ENSG00000106268,ENSG00000144228,ENSG00000107020,ENSG00000151893…
49	BP	GO:1901135	carbohydrate derivative metabolic process	4	3.03e-06	1656	7014	708	0.101	0.428	ENSG00000187676,ENSG00000108270,ENSG00000106268,ENSG00000148926,ENSG00000129187,ENSG00000013375,ENSG00000136908,ENSG00000168434,ENSG00000129221,ENSG00000161395,ENSG00000143199,ENSG00000167325,ENSG00000149089,ENSG00000169550,ENSG00000115159,ENSG00000188729,ENSG00000114491,ENSG00000136816,ENSG00000136827,ENSG00000186283,ENSG00000164327,ENSG00000198523,ENSG00000172339,ENSG00000118705,ENSG00000182389…
50	BP	GO:0009100	glycoprotein metabolic process	5	2.81e-05	393	7014	197	0.028	0.501	ENSG00000187676,ENSG00000108270,ENSG00000013375,ENSG00000136908,ENSG00000168434,ENSG00000169550,ENSG00000172339,ENSG00000118705,ENSG00000140650,ENSG00000100417,ENSG00000115993,ENSG00000138674,ENSG00000129562,ENSG00000182022,ENSG00000173083,ENSG00000136156,ENSG00000111817,ENSG00000151092,ENSG00000135454,ENSG00000167080,ENSG00000198408,ENSG00000213614,ENSG00000116209,ENSG00000125967,ENSG00000198380…
51	BP	GO:1901564	organonitrogen compound metabolic process	4	0.000755	2030	7014	833	0.119	0.41	ENSG00000166224,ENSG00000103316,ENSG00000102230,ENSG00000116761,ENSG00000106268,ENSG00000148926,ENSG00000136478,ENSG00000151552,ENSG00000129187,ENSG00000158669,ENSG00000140105,ENSG00000159377,ENSG00000117009,ENSG00000065833,ENSG00000136881,ENSG00000129221,ENSG00000182372,ENSG00000143199,ENSG00000167325,ENSG00000064692,ENSG00000164023,ENSG00000198964,ENSG00000156671,ENSG00000149089,ENSG00000188729…
52	BP	GO:0009056	catabolic process	3	0.0052	2475	7014	993	0.142	0.401	ENSG00000166224,ENSG00000080802,ENSG00000155508,ENSG00000116761,ENSG00000106268,ENSG00000144228,ENSG00000151893,ENSG00000151552,ENSG00000082898,ENSG00000214253,ENSG00000159377,ENSG00000117009,ENSG00000111667,ENSG00000187772,ENSG00000145354,ENSG00000111596,ENSG00000182372,ENSG00000103264,ENSG00000152520,ENSG00000115159,ENSG00000136937,ENSG00000149823,ENSG00000151360,ENSG00000182973,ENSG00000164751…
53	BP	GO:1901575	organic substance catabolic process	4	0.026	2238	7014	897	0.128	0.401	ENSG00000166224,ENSG00000080802,ENSG00000155508,ENSG00000116761,ENSG00000106268,ENSG00000144228,ENSG00000151893,ENSG00000151552,ENSG00000082898,ENSG00000159377,ENSG00000117009,ENSG00000111667,ENSG00000187772,ENSG00000111596,ENSG00000182372,ENSG00000103264,ENSG00000152520,ENSG00000115159,ENSG00000136937,ENSG00000151360,ENSG00000182973,ENSG00000164751,ENSG00000136816,ENSG00000136827,ENSG00000186283…
54	BP	GO:1901565	organonitrogen compound catabolic process	5	0.0255	990	7014	422	0.06	0.426	ENSG00000166224,ENSG00000116761,ENSG00000106268,ENSG00000151552,ENSG00000117009,ENSG00000151360,ENSG00000136816,ENSG00000136827,ENSG00000186283,ENSG00000164327,ENSG00000131203,ENSG00000198523,ENSG00000213977,ENSG00000173566,ENSG00000156502,ENSG00000047249,ENSG00000054983,ENSG00000164056,ENSG00000109576,ENSG00000113924,ENSG00000173083,ENSG00000123415,ENSG00000100024,ENSG00000174839,ENSG00000160282…
55	BP	GO:0044237	cellular metabolic process	3	2.65e-08	9455	7014	3596	0.513	0.38	ENSG00000166313,ENSG00000163697,ENSG00000162493,ENSG00000166224,ENSG00000128342,ENSG00000187676,ENSG00000080802,ENSG00000155508,ENSG00000163631,ENSG00000112651,ENSG00000050165,ENSG00000103316,ENSG00000102230,ENSG00000189007,ENSG00000108270,ENSG00000116761,ENSG00000106268,ENSG00000144228,ENSG00000151893,ENSG00000100129,ENSG00000064313,ENSG00000148926,ENSG00000140521,ENSG00000159086,ENSG00000005436…
56	BP	GO:0006793	phosphorus metabolic process	4	4.33e-27	3021	7014	1359	0.194	0.45	ENSG00000128342,ENSG00000102230,ENSG00000106268,ENSG00000151893,ENSG00000148926,ENSG00000129187,ENSG00000013375,ENSG00000158669,ENSG00000138678,ENSG00000150907,ENSG00000184481,ENSG00000136273,ENSG00000108465,ENSG00000197114,ENSG00000117009,ENSG00000065833,ENSG00000115649,ENSG00000157368,ENSG00000136881,ENSG00000150782,ENSG00000136908,ENSG00000100605,ENSG00000129221,ENSG00000161395,ENSG00000182372…
57	BP	GO:0006796	phosphate-containing compound metabolic process	5	9.69e-27	2977	7014	1340	0.191	0.45	ENSG00000128342,ENSG00000102230,ENSG00000106268,ENSG00000151893,ENSG00000148926,ENSG00000129187,ENSG00000013375,ENSG00000158669,ENSG00000138678,ENSG00000150907,ENSG00000184481,ENSG00000136273,ENSG00000108465,ENSG00000197114,ENSG00000117009,ENSG00000065833,ENSG00000115649,ENSG00000157368,ENSG00000150782,ENSG00000136908,ENSG00000100605,ENSG00000129221,ENSG00000161395,ENSG00000182372,ENSG00000143199…
58	BP	GO:0016310	phosphorylation	6	8.82e-19	1593	7014	750	0.107	0.471	ENSG00000128342,ENSG00000151893,ENSG00000150907,ENSG00000184481,ENSG00000136273,ENSG00000108465,ENSG00000197114,ENSG00000115649,ENSG00000157368,ENSG00000150782,ENSG00000114388,ENSG00000111725,ENSG00000131791,ENSG00000099942,ENSG00000012223,ENSG00000149089,ENSG00000165795,ENSG00000070669,ENSG00000164327,ENSG00000159720,ENSG00000014919,ENSG00000149743,ENSG00000161011,ENSG00000138674,ENSG00000169194…
59	BP	GO:0019637	organophosphate metabolic process	5	1.52e-05	1470	7014	631	0.09	0.429	ENSG00000102230,ENSG00000106268,ENSG00000148926,ENSG00000129187,ENSG00000013375,ENSG00000158669,ENSG00000138678,ENSG00000117009,ENSG00000065833,ENSG00000136908,ENSG00000100605,ENSG00000129221,ENSG00000161395,ENSG00000182372,ENSG00000143199,ENSG00000167325,ENSG00000088766,ENSG00000164023,ENSG00000198964,ENSG00000156671,ENSG00000115159,ENSG00000188729,ENSG00000114491,ENSG00000100889,ENSG00000136816…
60	BP	GO:0044248	cellular catabolic process	4	0.0392	2099	7014	843	0.12	0.402	ENSG00000166224,ENSG00000080802,ENSG00000155508,ENSG00000116761,ENSG00000106268,ENSG00000144228,ENSG00000151893,ENSG00000151552,ENSG00000214253,ENSG00000159377,ENSG00000117009,ENSG00000111667,ENSG00000187772,ENSG00000145354,ENSG00000111596,ENSG00000182372,ENSG00000103264,ENSG00000152520,ENSG00000136937,ENSG00000149823,ENSG00000151360,ENSG00000182973,ENSG00000164751,ENSG00000136816,ENSG00000136827…
61	BP	GO:0044699	single-organism process	2	7.18e-65	12323	7014	4927	0.702	0.4	ENSG00000166313,ENSG00000163697,ENSG00000162493,ENSG00000137409,ENSG00000166224,ENSG00000128342,ENSG00000187676,ENSG00000155508,ENSG00000075303,ENSG00000072864,ENSG00000163631,ENSG00000145321,ENSG00000160182,ENSG00000136243,ENSG00000105668,ENSG00000105948,ENSG00000125450,ENSG00000167323,ENSG00000109689,ENSG00000050165,ENSG00000162734,ENSG00000103316,ENSG00000102230,ENSG00000108270,ENSG00000065268…
62	BP	GO:0044763	single-organism cellular process	3	8.37e-64	11036	7014	4487	0.64	0.407	ENSG00000166313,ENSG00000163697,ENSG00000162493,ENSG00000137409,ENSG00000166224,ENSG00000128342,ENSG00000187676,ENSG00000155508,ENSG00000075303,ENSG00000072864,ENSG00000163631,ENSG00000160182,ENSG00000136243,ENSG00000105668,ENSG00000105948,ENSG00000125450,ENSG00000167323,ENSG00000109689,ENSG00000050165,ENSG00000162734,ENSG00000103316,ENSG00000102230,ENSG00000108270,ENSG00000116761,ENSG00000106268…
63	BP	GO:1902589	single-organism organelle organization	4	1.29e-07	1738	7014	749	0.107	0.431	ENSG00000166313,ENSG00000128342,ENSG00000072864,ENSG00000159086,ENSG00000082898,ENSG00000214253,ENSG00000101624,ENSG00000107960,ENSG00000118513,ENSG00000126226,ENSG00000100462,ENSG00000149474,ENSG00000102878,ENSG00000182372,ENSG00000117697,ENSG00000188487,ENSG00000139350,ENSG00000109805,ENSG00000113812,ENSG00000054796,ENSG00000164751,ENSG00000198554,ENSG00000164327,ENSG00000139354,ENSG00000185340…
64	BP	GO:0034330	cell junction organization	4	0.0151	222	7014	114	0.016	0.514	ENSG00000147649,ENSG00000124171,ENSG00000062716,ENSG00000197702,ENSG00000076826,ENSG00000130396,ENSG00000154096,ENSG00000184349,ENSG00000136280,ENSG00000141556,ENSG00000112658,ENSG00000157224,ENSG00000151718,ENSG00000105370,ENSG00000116906,ENSG00000115808,ENSG00000171791,ENSG00000105245,ENSG00000166689,ENSG00000107140,ENSG00000070759,ENSG00000124145,ENSG00000126016,ENSG00000152939,ENSG00000044115…
65	BP	GO:0045216	cell-cell junction organization	5	0.0117	189	7014	100	0.014	0.529	ENSG00000147649,ENSG00000124171,ENSG00000076826,ENSG00000130396,ENSG00000154096,ENSG00000184349,ENSG00000136280,ENSG00000141556,ENSG00000112658,ENSG00000157224,ENSG00000151718,ENSG00000105370,ENSG00000116906,ENSG00000115808,ENSG00000171791,ENSG00000105245,ENSG00000166689,ENSG00000070759,ENSG00000124145,ENSG00000126016,ENSG00000152939,ENSG00000044115,ENSG00000137801,ENSG00000137076,ENSG00000140859…
66	BP	GO:0030029	actin filament-based process	4	7.54e-06	559	7014	269	0.038	0.481	ENSG00000164327,ENSG00000139354,ENSG00000198523,ENSG00000006128,ENSG00000118162,ENSG00000170873,ENSG00000159173,ENSG00000204991,ENSG00000157017,ENSG00000204138,ENSG00000136167,ENSG00000136541,ENSG00000175866,ENSG00000006453,ENSG00000052841,ENSG00000111348,ENSG00000177938,ENSG00000100558,ENSG00000144061,ENSG00000185652,ENSG00000130429,ENSG00000197702,ENSG00000138964,ENSG00000198301,ENSG00000197046…
67	BP	GO:0030036	actin cytoskeleton organization	5	0.00209	481	7014	226	0.032	0.47	ENSG00000164327,ENSG00000139354,ENSG00000006128,ENSG00000118162,ENSG00000170873,ENSG00000204991,ENSG00000157017,ENSG00000204138,ENSG00000136167,ENSG00000136541,ENSG00000175866,ENSG00000006453,ENSG00000052841,ENSG00000111348,ENSG00000177938,ENSG00000100558,ENSG00000144061,ENSG00000185652,ENSG00000130429,ENSG00000197702,ENSG00000138964,ENSG00000198301,ENSG00000197046,ENSG00000102760,ENSG00000081189…
68	BP	GO:0006928	cellular component movement	4	2.65e-10	1577	7014	702	0.1	0.445	ENSG00000166313,ENSG00000163697,ENSG00000162493,ENSG00000166224,ENSG00000072864,ENSG00000125450,ENSG00000122970,ENSG00000163913,ENSG00000105429,ENSG00000164751,ENSG00000006327,ENSG00000161921,ENSG00000198523,ENSG00000006128,ENSG00000118785,ENSG00000118162,ENSG00000170873,ENSG00000167535,ENSG00000182389,ENSG00000165995,ENSG00000159173,ENSG00000155827,ENSG00000163879,ENSG00000152092,ENSG00000169194…
69	BP	GO:0007154	cell communication	4	3.38e-31	5317	7014	2262	0.322	0.425	ENSG00000166313,ENSG00000163697,ENSG00000162493,ENSG00000137409,ENSG00000166224,ENSG00000128342,ENSG00000163631,ENSG00000136243,ENSG00000125450,ENSG00000050165,ENSG00000162734,ENSG00000108270,ENSG00000116761,ENSG00000106268,ENSG00000100246,ENSG00000148926,ENSG00000136478,ENSG00000168824,ENSG00000138678,ENSG00000082898,ENSG00000118689,ENSG00000150907,ENSG00000184481,ENSG00000214253,ENSG00000159377…
70	BP	GO:0007155	cell adhesion	4	8.3e-07	1022	7014	462	0.066	0.452	ENSG00000162493,ENSG00000108270,ENSG00000150782,ENSG00000006327,ENSG00000029559,ENSG00000118785,ENSG00000170873,ENSG00000152092,ENSG00000028203,ENSG00000109471,ENSG00000075945,ENSG00000137101,ENSG00000068323,ENSG00000137103,ENSG00000104522,ENSG00000137975,ENSG00000173083,ENSG00000136854,ENSG00000174839,ENSG00000127990,ENSG00000125266,ENSG00000111348,ENSG00000167080,ENSG00000096872,ENSG00000062716…
71	BP	GO:0031589	cell-substrate adhesion	5	2.94e-05	248	7014	134	0.019	0.54	ENSG00000006327,ENSG00000118785,ENSG00000137103,ENSG00000173083,ENSG00000127990,ENSG00000173402,ENSG00000197702,ENSG00000138964,ENSG00000167614,ENSG00000154096,ENSG00000017373,ENSG00000079691,ENSG00000184349,ENSG00000169242,ENSG00000163466,ENSG00000166452,ENSG00000141556,ENSG00000112658,ENSG00000179218,ENSG00000169604,ENSG00000012048,ENSG00000169499,ENSG00000213853,ENSG00000153071,ENSG00000082701…
72	BP	GO:0007160	cell-matrix adhesion	6	0.00375	161	7014	89	0.013	0.553	ENSG00000137103,ENSG00000173083,ENSG00000127990,ENSG00000173402,ENSG00000138964,ENSG00000154096,ENSG00000184349,ENSG00000112658,ENSG00000169499,ENSG00000213853,ENSG00000082701,ENSG00000171791,ENSG00000111049,ENSG00000119547,ENSG00000169856,ENSG00000070759,ENSG00000124145,ENSG00000187244,ENSG00000155719,ENSG00000026508,ENSG00000133800,ENSG00000086289,ENSG00000137801,ENSG00000169231,ENSG00000196712…
73	BP	GO:0030030	cell projection organization	4	7.3e-10	1083	7014	502	0.072	0.464	ENSG00000166313,ENSG00000163697,ENSG00000105948,ENSG00000125450,ENSG00000148926,ENSG00000122970,ENSG00000163913,ENSG00000105429,ENSG00000006327,ENSG00000187049,ENSG00000173226,ENSG00000159720,ENSG00000179941,ENSG00000118785,ENSG00000132613,ENSG00000170873,ENSG00000167535,ENSG00000182389,ENSG00000165995,ENSG00000109083,ENSG00000109471,ENSG00000137101,ENSG00000104435,ENSG00000157017,ENSG00000070770…
74	BP	GO:0044700	single organism signaling	3	4.43e-31	5247	7014	2235	0.319	0.426	ENSG00000166313,ENSG00000163697,ENSG00000162493,ENSG00000137409,ENSG00000166224,ENSG00000128342,ENSG00000136243,ENSG00000125450,ENSG00000050165,ENSG00000162734,ENSG00000108270,ENSG00000116761,ENSG00000100246,ENSG00000148926,ENSG00000136478,ENSG00000168824,ENSG00000138678,ENSG00000082898,ENSG00000118689,ENSG00000150907,ENSG00000184481,ENSG00000214253,ENSG00000159377,ENSG00000113732,ENSG00000197114…
75	BP	GO:0007267	cell-cell signaling	4	3.45e-05	1169	7014	511	0.073	0.437	ENSG00000128342,ENSG00000148926,ENSG00000150782,ENSG00000182372,ENSG00000145708,ENSG00000064692,ENSG00000100889,ENSG00000006128,ENSG00000120337,ENSG00000167535,ENSG00000182389,ENSG00000165995,ENSG00000169194,ENSG00000164056,ENSG00000109471,ENSG00000157017,ENSG00000110801,ENSG00000104432,ENSG00000156026,ENSG00000099985,ENSG00000183395,ENSG00000159224,ENSG00000136854,ENSG00000115263,ENSG00000105402…
76	BP	GO:0016265	death	3	3.15e-06	1936	7014	816	0.116	0.421	ENSG00000166313,ENSG00000163697,ENSG00000137409,ENSG00000166224,ENSG00000163631,ENSG00000162734,ENSG00000108270,ENSG00000116761,ENSG00000148926,ENSG00000140521,ENSG00000118689,ENSG00000150907,ENSG00000184481,ENSG00000214253,ENSG00000145287,ENSG00000159377,ENSG00000122862,ENSG00000126226,ENSG00000129221,ENSG00000182372,ENSG00000143199,ENSG00000112996,ENSG00000064692,ENSG00000012223,ENSG00000198964…
77	BP	GO:0008219	cell death	4	1.93e-06	1932	7014	816	0.116	0.422	ENSG00000166313,ENSG00000163697,ENSG00000137409,ENSG00000166224,ENSG00000163631,ENSG00000162734,ENSG00000108270,ENSG00000116761,ENSG00000148926,ENSG00000140521,ENSG00000118689,ENSG00000150907,ENSG00000184481,ENSG00000214253,ENSG00000145287,ENSG00000159377,ENSG00000122862,ENSG00000126226,ENSG00000129221,ENSG00000182372,ENSG00000143199,ENSG00000112996,ENSG00000064692,ENSG00000012223,ENSG00000198964…
78	BP	GO:0012501	programmed cell death	5	3.9e-05	1736	7014	731	0.104	0.421	ENSG00000166313,ENSG00000163697,ENSG00000137409,ENSG00000166224,ENSG00000163631,ENSG00000162734,ENSG00000108270,ENSG00000116761,ENSG00000148926,ENSG00000118689,ENSG00000150907,ENSG00000184481,ENSG00000214253,ENSG00000145287,ENSG00000159377,ENSG00000122862,ENSG00000126226,ENSG00000129221,ENSG00000182372,ENSG00000143199,ENSG00000112996,ENSG00000012223,ENSG00000198964,ENSG00000149089,ENSG00000126453…
79	BP	GO:0006915	apoptotic process	6	1.37e-05	1717	7014	727	0.104	0.423	ENSG00000166313,ENSG00000163697,ENSG00000137409,ENSG00000166224,ENSG00000163631,ENSG00000162734,ENSG00000108270,ENSG00000116761,ENSG00000148926,ENSG00000118689,ENSG00000150907,ENSG00000184481,ENSG00000214253,ENSG00000145287,ENSG00000159377,ENSG00000122862,ENSG00000126226,ENSG00000129221,ENSG00000182372,ENSG00000143199,ENSG00000112996,ENSG00000012223,ENSG00000198964,ENSG00000149089,ENSG00000126453…
80	BP	GO:0097285	cell-type specific apoptotic process	7	0.0465	389	7014	182	0.026	0.468	ENSG00000118689,ENSG00000269858,ENSG00000129521,ENSG00000131203,ENSG00000015475,ENSG00000153113,ENSG00000109471,ENSG00000100601,ENSG00000136854,ENSG00000175197,ENSG00000113161,ENSG00000171611,ENSG00000056972,ENSG00000176697,ENSG00000185652,ENSG00000111537,ENSG00000166349,ENSG00000168884,ENSG00000138795,ENSG00000171951,ENSG00000102760,ENSG00000081189,ENSG00000001084,ENSG00000113302,ENSG00000113742…
81	BP	GO:0008283	cell proliferation	3	0.000383	1735	7014	723	0.103	0.417	ENSG00000162493,ENSG00000128342,ENSG00000155508,ENSG00000072864,ENSG00000160182,ENSG00000151893,ENSG00000148926,ENSG00000159086,ENSG00000118689,ENSG00000150907,ENSG00000184481,ENSG00000140105,ENSG00000145287,ENSG00000157368,ENSG00000150782,ENSG00000100462,ENSG00000102878,ENSG00000167325,ENSG00000156860,ENSG00000012223,ENSG00000164751,ENSG00000165795,ENSG00000129521,ENSG00000164327,ENSG00000131203…
82	BP	GO:0033002	muscle cell proliferation	4	0.0289	120	7014	68	0.01	0.567	ENSG00000165795,ENSG00000135040,ENSG00000169194,ENSG00000113161,ENSG00000111537,ENSG00000081189,ENSG00000113302,ENSG00000204472,ENSG00000164136,ENSG00000168811,ENSG00000100292,ENSG00000113389,ENSG00000100311,ENSG00000138207,ENSG00000124882,ENSG00000181744,ENSG00000196591,ENSG00000108946,ENSG00000118503,ENSG00000232810,ENSG00000184216,ENSG00000198001,ENSG00000109819,ENSG00000078401,ENSG00000146469…
83	BP	GO:0050673	epithelial cell proliferation	4	0.00494	288	7014	144	0.021	0.5	ENSG00000164751,ENSG00000164327,ENSG00000170873,ENSG00000157017,ENSG00000175482,ENSG00000125266,ENSG00000143369,ENSG00000104313,ENSG00000147862,ENSG00000002330,ENSG00000171951,ENSG00000102760,ENSG00000081189,ENSG00000117525,ENSG00000071246,ENSG00000143494,ENSG00000107562,ENSG00000198663,ENSG00000162736,ENSG00000105974,ENSG00000105971,ENSG00000073282,ENSG00000020633,ENSG00000100292,ENSG00000145088…
84	BP	GO:0044710	single-organism metabolic process	3	5.39e-21	4928	7014	2055	0.293	0.417	ENSG00000166313,ENSG00000162493,ENSG00000166224,ENSG00000128342,ENSG00000187676,ENSG00000163631,ENSG00000145321,ENSG00000136243,ENSG00000125450,ENSG00000050165,ENSG00000103316,ENSG00000102230,ENSG00000116761,ENSG00000106268,ENSG00000149809,ENSG00000148926,ENSG00000140521,ENSG00000159086,ENSG00000136478,ENSG00000151552,ENSG00000129187,ENSG00000013375,ENSG00000158669,ENSG00000138678,ENSG00000143252…
85	BP	GO:0044712	single-organism catabolic process	4	0.0003	1478	7014	625	0.089	0.423	ENSG00000166224,ENSG00000116761,ENSG00000106268,ENSG00000151552,ENSG00000117009,ENSG00000115159,ENSG00000164751,ENSG00000136816,ENSG00000136827,ENSG00000186283,ENSG00000164327,ENSG00000131203,ENSG00000198523,ENSG00000032444,ENSG00000161011,ENSG00000213977,ENSG00000173566,ENSG00000156502,ENSG00000137331,ENSG00000047249,ENSG00000054983,ENSG00000158874,ENSG00000148057,ENSG00000109083,ENSG00000164056…
86	BP	GO:0044711	single-organism biosynthetic process	4	0.000862	1422	7014	600	0.086	0.422	ENSG00000166224,ENSG00000050165,ENSG00000102230,ENSG00000116761,ENSG00000149809,ENSG00000148926,ENSG00000129187,ENSG00000013375,ENSG00000158669,ENSG00000138678,ENSG00000150907,ENSG00000117009,ENSG00000065833,ENSG00000136881,ENSG00000136908,ENSG00000161395,ENSG00000182372,ENSG00000143199,ENSG00000167325,ENSG00000111725,ENSG00000131791,ENSG00000088766,ENSG00000164023,ENSG00000198964,ENSG00000156671…
87	BP	GO:0044281	small molecule metabolic process	4	1.99e-08	2935	7014	1214	0.173	0.414	ENSG00000162493,ENSG00000166224,ENSG00000163631,ENSG00000145321,ENSG00000136243,ENSG00000125450,ENSG00000050165,ENSG00000103316,ENSG00000102230,ENSG00000116761,ENSG00000106268,ENSG00000149809,ENSG00000148926,ENSG00000151552,ENSG00000129187,ENSG00000013375,ENSG00000158669,ENSG00000138678,ENSG00000143252,ENSG00000150907,ENSG00000140105,ENSG00000159377,ENSG00000117009,ENSG00000065833,ENSG00000151376…
88	BP	GO:0006629	lipid metabolic process	4	0.000215	1228	7014	529	0.075	0.431	ENSG00000162493,ENSG00000166224,ENSG00000163631,ENSG00000145321,ENSG00000050165,ENSG00000102230,ENSG00000149809,ENSG00000148926,ENSG00000136478,ENSG00000158669,ENSG00000138678,ENSG00000065833,ENSG00000136881,ENSG00000136908,ENSG00000161395,ENSG00000182372,ENSG00000111725,ENSG00000131791,ENSG00000088766,ENSG00000164023,ENSG00000198964,ENSG00000156671,ENSG00000115159,ENSG00000164751,ENSG00000124253…
89	BP	GO:0044255	cellular lipid metabolic process	5	0.000165	901	7014	401	0.057	0.445	ENSG00000162493,ENSG00000166224,ENSG00000102230,ENSG00000136478,ENSG00000158669,ENSG00000138678,ENSG00000065833,ENSG00000136881,ENSG00000136908,ENSG00000161395,ENSG00000182372,ENSG00000111725,ENSG00000131791,ENSG00000088766,ENSG00000164023,ENSG00000198964,ENSG00000156671,ENSG00000115159,ENSG00000164751,ENSG00000124253,ENSG00000040933,ENSG00000109452,ENSG00000087157,ENSG00000032444,ENSG00000167588…
90	BP	GO:0008610	lipid biosynthetic process	5	0.000509	584	7014	271	0.039	0.464	ENSG00000166224,ENSG00000050165,ENSG00000102230,ENSG00000149809,ENSG00000148926,ENSG00000158669,ENSG00000138678,ENSG00000136881,ENSG00000136908,ENSG00000161395,ENSG00000182372,ENSG00000111725,ENSG00000131791,ENSG00000088766,ENSG00000164023,ENSG00000198964,ENSG00000156671,ENSG00000164751,ENSG00000124253,ENSG00000040933,ENSG00000109452,ENSG00000087157,ENSG00000167588,ENSG00000158874,ENSG00000101473…
91	BP	GO:0044708	single-organism behavior	3	0.0182	353	7014	169	0.024	0.479	ENSG00000166313,ENSG00000163631,ENSG00000182372,ENSG00000145708,ENSG00000161642,ENSG00000006128,ENSG00000182389,ENSG00000157017,ENSG00000099985,ENSG00000159224,ENSG00000040531,ENSG00000108947,ENSG00000124788,ENSG00000113161,ENSG00000100997,ENSG00000105894,ENSG00000144061,ENSG00000176697,ENSG00000213614,ENSG00000139637,ENSG00000174697,ENSG00000081189,ENSG00000107864,ENSG00000100300,ENSG00000104327…
92	BP	GO:0044767	single-organism developmental process	3	7.92e-30	4995	7014	2133	0.304	0.427	ENSG00000166313,ENSG00000163697,ENSG00000162493,ENSG00000137409,ENSG00000166224,ENSG00000128342,ENSG00000072864,ENSG00000160182,ENSG00000105668,ENSG00000105948,ENSG00000050165,ENSG00000102230,ENSG00000108270,ENSG00000065268,ENSG00000148926,ENSG00000140521,ENSG00000159086,ENSG00000151552,ENSG00000013375,ENSG00000141497,ENSG00000158669,ENSG00000118689,ENSG00000150907,ENSG00000184481,ENSG00000214253…
93	BP	GO:0048869	cellular developmental process	4	1.5e-20	3307	7014	1436	0.205	0.434	ENSG00000166313,ENSG00000163697,ENSG00000162493,ENSG00000137409,ENSG00000166224,ENSG00000128342,ENSG00000072864,ENSG00000160182,ENSG00000105668,ENSG00000105948,ENSG00000148926,ENSG00000141497,ENSG00000158669,ENSG00000118689,ENSG00000150907,ENSG00000184481,ENSG00000214253,ENSG00000105427,ENSG00000145287,ENSG00000108465,ENSG00000164972,ENSG00000122970,ENSG00000163913,ENSG00000180182,ENSG00000118513…
94	BP	GO:0032989	cellular component morphogenesis	5	9.94e-11	1132	7014	526	0.075	0.465	ENSG00000166313,ENSG00000163697,ENSG00000162493,ENSG00000128342,ENSG00000105948,ENSG00000214253,ENSG00000122970,ENSG00000163913,ENSG00000105429,ENSG00000006327,ENSG00000187049,ENSG00000173226,ENSG00000159720,ENSG00000148935,ENSG00000161642,ENSG00000179941,ENSG00000118785,ENSG00000167535,ENSG00000182389,ENSG00000165995,ENSG00000156502,ENSG00000109083,ENSG00000137101,ENSG00000184454,ENSG00000118434…
95	BP	GO:0000902	cell morphogenesis	6	5.66e-10	1062	7014	494	0.07	0.465	ENSG00000166313,ENSG00000163697,ENSG00000162493,ENSG00000128342,ENSG00000105948,ENSG00000122970,ENSG00000163913,ENSG00000105429,ENSG00000006327,ENSG00000187049,ENSG00000173226,ENSG00000159720,ENSG00000148935,ENSG00000161642,ENSG00000179941,ENSG00000118785,ENSG00000167535,ENSG00000182389,ENSG00000165995,ENSG00000109083,ENSG00000137101,ENSG00000070770,ENSG00000057663,ENSG00000134987,ENSG00000155755…
96	BP	GO:0032990	cell part morphogenesis	6	6.18e-06	775	7014	358	0.051	0.462	ENSG00000166313,ENSG00000163697,ENSG00000105948,ENSG00000214253,ENSG00000122970,ENSG00000163913,ENSG00000105429,ENSG00000006327,ENSG00000187049,ENSG00000173226,ENSG00000159720,ENSG00000179941,ENSG00000118785,ENSG00000167535,ENSG00000182389,ENSG00000165995,ENSG00000156502,ENSG00000109083,ENSG00000137101,ENSG00000070770,ENSG00000057663,ENSG00000134987,ENSG00000155755,ENSG00000136854,ENSG00000124171…
97	BP	GO:0048858	cell projection morphogenesis	7	4.88e-06	759	7014	352	0.05	0.464	ENSG00000166313,ENSG00000163697,ENSG00000105948,ENSG00000122970,ENSG00000163913,ENSG00000105429,ENSG00000006327,ENSG00000187049,ENSG00000173226,ENSG00000159720,ENSG00000179941,ENSG00000118785,ENSG00000167535,ENSG00000182389,ENSG00000165995,ENSG00000109083,ENSG00000137101,ENSG00000070770,ENSG00000057663,ENSG00000134987,ENSG00000155755,ENSG00000136854,ENSG00000124171,ENSG00000181751,ENSG00000108947…
98	BP	GO:0030154	cell differentiation	5	8.95e-18	3113	7014	1345	0.192	0.432	ENSG00000166313,ENSG00000163697,ENSG00000137409,ENSG00000166224,ENSG00000128342,ENSG00000072864,ENSG00000160182,ENSG00000105668,ENSG00000148926,ENSG00000141497,ENSG00000158669,ENSG00000118689,ENSG00000150907,ENSG00000184481,ENSG00000105427,ENSG00000145287,ENSG00000108465,ENSG00000164972,ENSG00000180182,ENSG00000118513,ENSG00000126226,ENSG00000105429,ENSG00000102878,ENSG00000162878,ENSG00000111596…
99	BP	GO:0048468	cell development	5	1.64e-17	1691	7014	784	0.112	0.464	ENSG00000166313,ENSG00000163697,ENSG00000137409,ENSG00000128342,ENSG00000148926,ENSG00000141497,ENSG00000158669,ENSG00000118689,ENSG00000108465,ENSG00000180182,ENSG00000105429,ENSG00000102878,ENSG00000111596,ENSG00000076770,ENSG00000012223,ENSG00000054796,ENSG00000104419,ENSG00000006327,ENSG00000161642,ENSG00000163472,ENSG00000118785,ENSG00000167535,ENSG00000182389,ENSG00000165995,ENSG00000100814…
100	BP	GO:0000904	cell morphogenesis involved in differentiation	6	4.17e-05	768	7014	351	0.05	0.457	ENSG00000166313,ENSG00000163697,ENSG00000128342,ENSG00000105429,ENSG00000006327,ENSG00000161642,ENSG00000118785,ENSG00000167535,ENSG00000182389,ENSG00000165995,ENSG00000137101,ENSG00000070770,ENSG00000134987,ENSG00000136854,ENSG00000124171,ENSG00000108947,ENSG00000125266,ENSG00000175866,ENSG00000176697,ENSG00000185652,ENSG00000111537,ENSG00000213614,ENSG00000173402,ENSG00000182175,ENSG00000114745…
101	BP	GO:0007568	aging	4	0.00516	223	7014	116	0.017	0.52	ENSG00000148926,ENSG00000140521,ENSG00000145354,ENSG00000182372,ENSG00000025796,ENSG00000118705,ENSG00000157765,ENSG00000113161,ENSG00000169375,ENSG00000198408,ENSG00000152582,ENSG00000198060,ENSG00000109107,ENSG00000012061,ENSG00000178971,ENSG00000071246,ENSG00000100300,ENSG00000100983,ENSG00000176890,ENSG00000073282,ENSG00000197386,ENSG00000150593,ENSG00000145335,ENSG00000164136,ENSG00000163870…
102	BP	GO:0048589	developmental growth	4	0.000147	301	7014	155	0.022	0.515	ENSG00000148926,ENSG00000118689,ENSG00000105429,ENSG00000188729,ENSG00000006327,ENSG00000118785,ENSG00000174948,ENSG00000100601,ENSG00000134987,ENSG00000118242,ENSG00000164190,ENSG00000169903,ENSG00000171766,ENSG00000174697,ENSG00000081189,ENSG00000135346,ENSG00000162738,ENSG00000181690,ENSG00000107562,ENSG00000083093,ENSG00000176890,ENSG00000072840,ENSG00000143801,ENSG00000137413,ENSG00000112658…
103	BP	GO:0061061	muscle structure development	4	1.18e-07	504	7014	253	0.036	0.502	ENSG00000128342,ENSG00000148926,ENSG00000159086,ENSG00000184481,ENSG00000076770,ENSG00000152601,ENSG00000154645,ENSG00000182389,ENSG00000159173,ENSG00000176909,ENSG00000148308,ENSG00000111875,ENSG00000057663,ENSG00000147166,ENSG00000127990,ENSG00000108823,ENSG00000125266,ENSG00000118579,ENSG00000175197,ENSG00000113161,ENSG00000164105,ENSG00000127511,ENSG00000172301,ENSG00000176697,ENSG00000185652…
104	BP	GO:0042692	muscle cell differentiation	5	0.00755	292	7014	145	0.021	0.497	ENSG00000148926,ENSG00000184481,ENSG00000076770,ENSG00000152601,ENSG00000182389,ENSG00000176909,ENSG00000111875,ENSG00000057663,ENSG00000125266,ENSG00000118579,ENSG00000175197,ENSG00000113161,ENSG00000185652,ENSG00000049883,ENSG00000138795,ENSG00000103126,ENSG00000081189,ENSG00000118194,ENSG00000105971,ENSG00000121297,ENSG00000131634,ENSG00000197548,ENSG00000082014,ENSG00000152413,ENSG00000077549…
105	BP	GO:0048729	tissue morphogenesis	4	1.89e-07	527	7014	262	0.037	0.497	ENSG00000128342,ENSG00000148926,ENSG00000163913,ENSG00000105429,ENSG00000170873,ENSG00000159173,ENSG00000204138,ENSG00000130159,ENSG00000116729,ENSG00000121897,ENSG00000137270,ENSG00000128791,ENSG00000125863,ENSG00000198431,ENSG00000111537,ENSG00000173402,ENSG00000182175,ENSG00000187079,ENSG00000223501,ENSG00000104313,ENSG00000064655,ENSG00000049883,ENSG00000138795,ENSG00000103126,ENSG00000010361…
106	BP	GO:0002009	morphogenesis of an epithelium	5	4.76e-05	421	7014	208	0.03	0.494	ENSG00000128342,ENSG00000148926,ENSG00000163913,ENSG00000105429,ENSG00000170873,ENSG00000204138,ENSG00000121897,ENSG00000137270,ENSG00000125863,ENSG00000111537,ENSG00000173402,ENSG00000182175,ENSG00000187079,ENSG00000104313,ENSG00000138795,ENSG00000010361,ENSG00000146374,ENSG00000147655,ENSG00000101052,ENSG00000081189,ENSG00000138686,ENSG00000162738,ENSG00000004975,ENSG00000107562,ENSG00000145075…
107	BP	GO:0051179	localization	2	2.73e-23	4754	7014	2004	0.286	0.422	ENSG00000166313,ENSG00000163697,ENSG00000162493,ENSG00000137409,ENSG00000166224,ENSG00000128342,ENSG00000075303,ENSG00000072864,ENSG00000163631,ENSG00000145321,ENSG00000136243,ENSG00000125450,ENSG00000167323,ENSG00000109689,ENSG00000162734,ENSG00000103316,ENSG00000148926,ENSG00000168824,ENSG00000158669,ENSG00000082898,ENSG00000214253,ENSG00000113732,ENSG00000134882,ENSG00000122862,ENSG00000114850…
108	BP	GO:0051674	localization of cell	3	1.87e-05	1056	7014	468	0.067	0.443	ENSG00000166313,ENSG00000163697,ENSG00000162493,ENSG00000166224,ENSG00000072864,ENSG00000125450,ENSG00000105429,ENSG00000164751,ENSG00000006327,ENSG00000161921,ENSG00000006128,ENSG00000118785,ENSG00000155827,ENSG00000152092,ENSG00000154429,ENSG00000108798,ENSG00000204138,ENSG00000100601,ENSG00000159625,ENSG00000137033,ENSG00000146070,ENSG00000124171,ENSG00000136167,ENSG00000125266,ENSG00000143369…
109	BP	GO:0048870	cell motility	4	1.87e-05	1056	7014	468	0.067	0.443	ENSG00000166313,ENSG00000163697,ENSG00000162493,ENSG00000166224,ENSG00000072864,ENSG00000125450,ENSG00000105429,ENSG00000164751,ENSG00000006327,ENSG00000161921,ENSG00000006128,ENSG00000118785,ENSG00000155827,ENSG00000152092,ENSG00000154429,ENSG00000108798,ENSG00000204138,ENSG00000100601,ENSG00000159625,ENSG00000137033,ENSG00000146070,ENSG00000124171,ENSG00000136167,ENSG00000125266,ENSG00000143369…
110	BP	GO:0016477	cell migration	5	5.38e-05	977	7014	434	0.062	0.444	ENSG00000166313,ENSG00000163697,ENSG00000162493,ENSG00000166224,ENSG00000072864,ENSG00000125450,ENSG00000105429,ENSG00000164751,ENSG00000006327,ENSG00000161921,ENSG00000006128,ENSG00000118785,ENSG00000155827,ENSG00000152092,ENSG00000108798,ENSG00000204138,ENSG00000100601,ENSG00000137033,ENSG00000146070,ENSG00000124171,ENSG00000136167,ENSG00000125266,ENSG00000143369,ENSG00000150625,ENSG00000213066…
111	BP	GO:0001667	ameboidal cell migration	6	0.0264	245	7014	123	0.018	0.502	ENSG00000166224,ENSG00000105429,ENSG00000006128,ENSG00000204138,ENSG00000125266,ENSG00000138795,ENSG00000171951,ENSG00000102760,ENSG00000071246,ENSG00000092871,ENSG00000112293,ENSG00000107562,ENSG00000177963,ENSG00000183287,ENSG00000169242,ENSG00000020181,ENSG00000061676,ENSG00000131236,ENSG00000049130,ENSG00000112658,ENSG00000100311,ENSG00000171680,ENSG00000108840,ENSG00000073060,ENSG00000078401…
112	BP	GO:0065007	biological regulation	2	1.8e-25	9480	7014	3745	0.534	0.395	ENSG00000166313,ENSG00000163697,ENSG00000162493,ENSG00000137409,ENSG00000166224,ENSG00000128342,ENSG00000155508,ENSG00000163631,ENSG00000160182,ENSG00000136243,ENSG00000125450,ENSG00000167323,ENSG00000109689,ENSG00000050165,ENSG00000162734,ENSG00000103316,ENSG00000108270,ENSG00000116761,ENSG00000144228,ENSG00000107020,ENSG00000100246,ENSG00000151893,ENSG00000100129,ENSG00000064313,ENSG00000104883…
113	BP	GO:0065008	regulation of biological quality	3	1.16e-11	2962	7014	1248	0.178	0.421	ENSG00000162493,ENSG00000166224,ENSG00000128342,ENSG00000163631,ENSG00000160182,ENSG00000167323,ENSG00000109689,ENSG00000050165,ENSG00000103316,ENSG00000104883,ENSG00000148926,ENSG00000158669,ENSG00000118689,ENSG00000150907,ENSG00000214253,ENSG00000113732,ENSG00000122862,ENSG00000107960,ENSG00000204444,ENSG00000118513,ENSG00000136908,ENSG00000126226,ENSG00000088812,ENSG00000105429,ENSG00000101000…
114	BP	GO:0042391	regulation of membrane potential	4	0.022	337	7014	162	0.023	0.481	ENSG00000088812,ENSG00000104419,ENSG00000198523,ENSG00000006128,ENSG00000167535,ENSG00000182389,ENSG00000157017,ENSG00000184454,ENSG00000124788,ENSG00000123560,ENSG00000176697,ENSG00000185652,ENSG00000198408,ENSG00000111537,ENSG00000114383,ENSG00000213614,ENSG00000173402,ENSG00000144746,ENSG00000213190,ENSG00000002330,ENSG00000001084,ENSG00000118507,ENSG00000100300,ENSG00000114757,ENSG00000105974…
115	BP	GO:0065009	regulation of molecular function	3	4.59e-10	2189	7014	940	0.134	0.429	ENSG00000137409,ENSG00000167323,ENSG00000109689,ENSG00000116761,ENSG00000151893,ENSG00000214253,ENSG00000159377,ENSG00000108465,ENSG00000197114,ENSG00000115649,ENSG00000126226,ENSG00000182372,ENSG00000145708,ENSG00000114388,ENSG00000111725,ENSG00000099942,ENSG00000012223,ENSG00000126453,ENSG00000135222,ENSG00000129521,ENSG00000070669,ENSG00000102871,ENSG00000117362,ENSG00000164327,ENSG00000081791…
116	BP	GO:0044093	positive regulation of molecular function	4	1.12e-06	1235	7014	546	0.078	0.442	ENSG00000137409,ENSG00000167323,ENSG00000109689,ENSG00000116761,ENSG00000151893,ENSG00000214253,ENSG00000159377,ENSG00000099942,ENSG00000012223,ENSG00000129521,ENSG00000070669,ENSG00000102871,ENSG00000117362,ENSG00000159720,ENSG00000258790,ENSG00000120337,ENSG00000015475,ENSG00000213977,ENSG00000138674,ENSG00000158874,ENSG00000169129,ENSG00000100196,ENSG00000157017,ENSG00000110801,ENSG00000147649…
117	BP	GO:0032501	multicellular organismal process	2	1.09e-28	6011	7014	2507	0.357	0.417	ENSG00000166313,ENSG00000163697,ENSG00000162493,ENSG00000137409,ENSG00000166224,ENSG00000128342,ENSG00000072864,ENSG00000163631,ENSG00000160182,ENSG00000167323,ENSG00000050165,ENSG00000103316,ENSG00000102230,ENSG00000108270,ENSG00000065268,ENSG00000148926,ENSG00000159086,ENSG00000151552,ENSG00000013375,ENSG00000141497,ENSG00000158669,ENSG00000118689,ENSG00000150907,ENSG00000184481,ENSG00000140105…
118	BP	GO:0044707	single-multicellular organism process	3	6.25e-31	5780	7014	2434	0.347	0.421	ENSG00000166313,ENSG00000163697,ENSG00000162493,ENSG00000137409,ENSG00000166224,ENSG00000128342,ENSG00000072864,ENSG00000163631,ENSG00000160182,ENSG00000167323,ENSG00000050165,ENSG00000103316,ENSG00000102230,ENSG00000108270,ENSG00000065268,ENSG00000148926,ENSG00000159086,ENSG00000151552,ENSG00000013375,ENSG00000158669,ENSG00000118689,ENSG00000150907,ENSG00000184481,ENSG00000140105,ENSG00000105427…
119	BP	GO:0003008	system process	4	2.16e-12	1444	7014	660	0.094	0.457	ENSG00000166313,ENSG00000160182,ENSG00000103316,ENSG00000148926,ENSG00000088812,ENSG00000129221,ENSG00000182372,ENSG00000145708,ENSG00000108509,ENSG00000104419,ENSG00000161642,ENSG00000158158,ENSG00000198523,ENSG00000179941,ENSG00000006128,ENSG00000118162,ENSG00000182389,ENSG00000165995,ENSG00000159173,ENSG00000179270,ENSG00000167995,ENSG00000137331,ENSG00000158874,ENSG00000109471,ENSG00000101276…
120	BP	GO:0003012	muscle system process	5	0.000201	330	7014	167	0.024	0.506	ENSG00000108509,ENSG00000198523,ENSG00000159173,ENSG00000156804,ENSG00000108823,ENSG00000125863,ENSG00000198408,ENSG00000118804,ENSG00000108878,ENSG00000081189,ENSG00000118194,ENSG00000138698,ENSG00000105974,ENSG00000121297,ENSG00000135124,ENSG00000164136,ENSG00000143801,ENSG00000164708,ENSG00000125124,ENSG00000091482,ENSG00000100292,ENSG00000152413,ENSG00000105711,ENSG00000118729,ENSG00000143318…
121	BP	GO:0006936	muscle contraction	6	0.0452	285	7014	139	0.02	0.488	ENSG00000198523,ENSG00000159173,ENSG00000108823,ENSG00000125863,ENSG00000118804,ENSG00000108878,ENSG00000118194,ENSG00000138698,ENSG00000105974,ENSG00000121297,ENSG00000135124,ENSG00000143801,ENSG00000164708,ENSG00000125124,ENSG00000091482,ENSG00000152413,ENSG00000105711,ENSG00000118729,ENSG00000143318,ENSG00000137573,ENSG00000112658,ENSG00000159197,ENSG00000180509,ENSG00000186439,ENSG00000232810…
122	BP	GO:0050877	neurological system process	5	0.000889	874	7014	386	0.055	0.442	ENSG00000166313,ENSG00000103316,ENSG00000088812,ENSG00000129221,ENSG00000182372,ENSG00000145708,ENSG00000104419,ENSG00000161642,ENSG00000158158,ENSG00000179941,ENSG00000006128,ENSG00000118162,ENSG00000182389,ENSG00000165995,ENSG00000179270,ENSG00000167995,ENSG00000101276,ENSG00000184454,ENSG00000163328,ENSG00000100234,ENSG00000105929,ENSG00000134987,ENSG00000159224,ENSG00000040531,ENSG00000147684…
123	BP	GO:0048771	tissue remodeling	4	0.0439	141	7014	77	0.011	0.546	ENSG00000128342,ENSG00000150782,ENSG00000109452,ENSG00000118785,ENSG00000109471,ENSG00000187098,ENSG00000104432,ENSG00000057663,ENSG00000166340,ENSG00000129167,ENSG00000197046,ENSG00000081189,ENSG00000113302,ENSG00000105974,ENSG00000089041,ENSG00000164136,ENSG00000164326,ENSG00000152266,ENSG00000140464,ENSG00000159640,ENSG00000264813,ENSG00000030110,ENSG00000118503,ENSG00000123454,ENSG00000155846…
124	BP	GO:0050878	regulation of body fluid levels	4	0.0178	654	7014	291	0.041	0.445	ENSG00000162493,ENSG00000163631,ENSG00000167323,ENSG00000158669,ENSG00000122862,ENSG00000118513,ENSG00000101000,ENSG00000100605,ENSG00000166189,ENSG00000114491,ENSG00000144320,ENSG00000161642,ENSG00000163472,ENSG00000006128,ENSG00000075945,ENSG00000105698,ENSG00000158773,ENSG00000173083,ENSG00000136854,ENSG00000104112,ENSG00000126214,ENSG00000256500,ENSG00000169375,ENSG00000100099,ENSG00000171209…
125	BP	GO:0007275	multicellular organismal development	4	2.33e-25	4402	7014	1883	0.268	0.428	ENSG00000166313,ENSG00000163697,ENSG00000162493,ENSG00000137409,ENSG00000166224,ENSG00000128342,ENSG00000072864,ENSG00000050165,ENSG00000102230,ENSG00000108270,ENSG00000065268,ENSG00000148926,ENSG00000159086,ENSG00000151552,ENSG00000013375,ENSG00000158669,ENSG00000118689,ENSG00000150907,ENSG00000184481,ENSG00000140105,ENSG00000105427,ENSG00000136273,ENSG00000108465,ENSG00000122862,ENSG00000163913…
126	BP	GO:0048731	system development	5	1.22e-24	3816	7014	1655	0.236	0.434	ENSG00000166313,ENSG00000163697,ENSG00000162493,ENSG00000137409,ENSG00000166224,ENSG00000128342,ENSG00000072864,ENSG00000050165,ENSG00000102230,ENSG00000148926,ENSG00000159086,ENSG00000151552,ENSG00000013375,ENSG00000158669,ENSG00000118689,ENSG00000150907,ENSG00000184481,ENSG00000140105,ENSG00000105427,ENSG00000108465,ENSG00000122862,ENSG00000163913,ENSG00000118513,ENSG00000136881,ENSG00000150782…
127	BP	GO:0001655	urogenital system development	6	0.0348	303	7014	147	0.021	0.485	ENSG00000166224,ENSG00000128342,ENSG00000025796,ENSG00000117362,ENSG00000170873,ENSG00000164056,ENSG00000102977,ENSG00000176697,ENSG00000111537,ENSG00000104313,ENSG00000049883,ENSG00000075239,ENSG00000164190,ENSG00000081189,ENSG00000162738,ENSG00000104327,ENSG00000048392,ENSG00000181690,ENSG00000121297,ENSG00000073282,ENSG00000145088,ENSG00000137573,ENSG00000136997,ENSG00000166225,ENSG00000100311…
128	BP	GO:0048513	organ development	6	8.22e-19	2742	7014	1207	0.172	0.44	ENSG00000162493,ENSG00000166224,ENSG00000128342,ENSG00000072864,ENSG00000050165,ENSG00000102230,ENSG00000148926,ENSG00000159086,ENSG00000151552,ENSG00000013375,ENSG00000158669,ENSG00000118689,ENSG00000150907,ENSG00000184481,ENSG00000105427,ENSG00000108465,ENSG00000122862,ENSG00000163913,ENSG00000118513,ENSG00000136881,ENSG00000126226,ENSG00000088812,ENSG00000105429,ENSG00000102878,ENSG00000162878…
129	BP	GO:0007423	sensory organ development	7	0.000478	474	7014	226	0.032	0.477	ENSG00000163913,ENSG00000102878,ENSG00000182372,ENSG00000167325,ENSG00000115159,ENSG00000187098,ENSG00000204138,ENSG00000057663,ENSG00000040531,ENSG00000115839,ENSG00000150625,ENSG00000128791,ENSG00000144061,ENSG00000176697,ENSG00000104313,ENSG00000138795,ENSG00000103126,ENSG00000164190,ENSG00000138686,ENSG00000154096,ENSG00000162738,ENSG00000104327,ENSG00000004975,ENSG00000150764,ENSG00000107521…
130	BP	GO:0001654	eye development	8	0.000506	303	7014	154	0.022	0.508	ENSG00000163913,ENSG00000102878,ENSG00000182372,ENSG00000167325,ENSG00000115159,ENSG00000187098,ENSG00000204138,ENSG00000040531,ENSG00000115839,ENSG00000150625,ENSG00000128791,ENSG00000144061,ENSG00000176697,ENSG00000103126,ENSG00000164190,ENSG00000138686,ENSG00000154096,ENSG00000104327,ENSG00000150764,ENSG00000107521,ENSG00000182704,ENSG00000125864,ENSG00000082014,ENSG00000112658,ENSG00000140807…
131	BP	GO:0007517	muscle organ development	7	0.0002	337	7014	170	0.024	0.504	ENSG00000128342,ENSG00000159086,ENSG00000184481,ENSG00000076770,ENSG00000152601,ENSG00000154645,ENSG00000159173,ENSG00000148308,ENSG00000147166,ENSG00000127990,ENSG00000108823,ENSG00000125266,ENSG00000175197,ENSG00000113161,ENSG00000164105,ENSG00000127511,ENSG00000172301,ENSG00000176697,ENSG00000163069,ENSG00000049883,ENSG00000138795,ENSG00000081189,ENSG00000118194,ENSG00000118495,ENSG00000106692…
132	BP	GO:0009887	organ morphogenesis	7	1.57e-11	839	7014	409	0.058	0.487	ENSG00000166224,ENSG00000128342,ENSG00000148926,ENSG00000163913,ENSG00000105429,ENSG00000099942,ENSG00000012223,ENSG00000188729,ENSG00000032444,ENSG00000159173,ENSG00000164056,ENSG00000004961,ENSG00000204138,ENSG00000104432,ENSG00000145431,ENSG00000125266,ENSG00000125863,ENSG00000108950,ENSG00000176697,ENSG00000173868,ENSG00000111537,ENSG00000152582,ENSG00000173402,ENSG00000187079,ENSG00000162551…
133	BP	GO:0072359	circulatory system development	6	2.73e-10	844	7014	406	0.058	0.481	ENSG00000162493,ENSG00000166224,ENSG00000128342,ENSG00000148926,ENSG00000150907,ENSG00000184481,ENSG00000140105,ENSG00000163913,ENSG00000150782,ENSG00000105429,ENSG00000099942,ENSG00000006327,ENSG00000198523,ENSG00000032444,ENSG00000159173,ENSG00000157017,ENSG00000147649,ENSG00000057663,ENSG00000173083,ENSG00000125266,ENSG00000143369,ENSG00000175197,ENSG00000125863,ENSG00000127511,ENSG00000184470…
134	BP	GO:0007399	nervous system development	6	1.36e-11	1934	7014	850	0.121	0.44	ENSG00000166313,ENSG00000163697,ENSG00000162493,ENSG00000137409,ENSG00000128342,ENSG00000072864,ENSG00000148926,ENSG00000108465,ENSG00000163913,ENSG00000088812,ENSG00000105429,ENSG00000182372,ENSG00000167325,ENSG00000188487,ENSG00000152601,ENSG00000164751,ENSG00000104419,ENSG00000165795,ENSG00000006327,ENSG00000159720,ENSG00000118785,ENSG00000167535,ENSG00000182389,ENSG00000165995,ENSG00000150787…
135	BP	GO:0022008	neurogenesis	7	7.3e-10	1294	7014	587	0.084	0.454	ENSG00000166313,ENSG00000163697,ENSG00000137409,ENSG00000128342,ENSG00000072864,ENSG00000148926,ENSG00000108465,ENSG00000105429,ENSG00000182372,ENSG00000164751,ENSG00000104419,ENSG00000006327,ENSG00000118785,ENSG00000167535,ENSG00000182389,ENSG00000165995,ENSG00000152092,ENSG00000109471,ENSG00000137101,ENSG00000104435,ENSG00000128965,ENSG00000157017,ENSG00000184454,ENSG00000070770,ENSG00000123080…
136	BP	GO:0048699	generation of neurons	8	3.54e-09	1223	7014	555	0.079	0.454	ENSG00000166313,ENSG00000163697,ENSG00000137409,ENSG00000128342,ENSG00000072864,ENSG00000148926,ENSG00000108465,ENSG00000105429,ENSG00000182372,ENSG00000164751,ENSG00000006327,ENSG00000118785,ENSG00000167535,ENSG00000182389,ENSG00000165995,ENSG00000152092,ENSG00000109471,ENSG00000137101,ENSG00000104435,ENSG00000157017,ENSG00000070770,ENSG00000100601,ENSG00000134987,ENSG00000135916,ENSG00000136854…
137	BP	GO:0030182	neuron differentiation	9	2.09e-07	1129	7014	508	0.072	0.45	ENSG00000166313,ENSG00000163697,ENSG00000137409,ENSG00000128342,ENSG00000148926,ENSG00000108465,ENSG00000105429,ENSG00000182372,ENSG00000006327,ENSG00000118785,ENSG00000167535,ENSG00000182389,ENSG00000165995,ENSG00000109471,ENSG00000137101,ENSG00000104435,ENSG00000157017,ENSG00000070770,ENSG00000100601,ENSG00000134987,ENSG00000135916,ENSG00000136854,ENSG00000124171,ENSG00000109917,ENSG00000105402…
138	BP	GO:0048666	neuron development	10	1.54e-06	906	7014	414	0.059	0.457	ENSG00000166313,ENSG00000163697,ENSG00000137409,ENSG00000128342,ENSG00000148926,ENSG00000105429,ENSG00000006327,ENSG00000118785,ENSG00000167535,ENSG00000182389,ENSG00000165995,ENSG00000109471,ENSG00000137101,ENSG00000104435,ENSG00000157017,ENSG00000070770,ENSG00000100601,ENSG00000134987,ENSG00000135916,ENSG00000136854,ENSG00000124171,ENSG00000109917,ENSG00000108947,ENSG00000125266,ENSG00000175866…
139	BP	GO:0031175	neuron projection development	11	6.1e-05	790	7014	359	0.051	0.454	ENSG00000166313,ENSG00000163697,ENSG00000148926,ENSG00000105429,ENSG00000006327,ENSG00000118785,ENSG00000167535,ENSG00000182389,ENSG00000165995,ENSG00000109471,ENSG00000137101,ENSG00000104435,ENSG00000157017,ENSG00000070770,ENSG00000100601,ENSG00000134987,ENSG00000135916,ENSG00000136854,ENSG00000124171,ENSG00000109917,ENSG00000108947,ENSG00000125266,ENSG00000175866,ENSG00000150625,ENSG00000101558…
140	BP	GO:0061564	axon development	12	0.0151	558	7014	253	0.036	0.453	ENSG00000166313,ENSG00000163697,ENSG00000105429,ENSG00000006327,ENSG00000118785,ENSG00000167535,ENSG00000182389,ENSG00000165995,ENSG00000137101,ENSG00000070770,ENSG00000134987,ENSG00000136854,ENSG00000124171,ENSG00000109917,ENSG00000108947,ENSG00000125266,ENSG00000175866,ENSG00000176697,ENSG00000185652,ENSG00000173402,ENSG00000182175,ENSG00000147862,ENSG00000005810,ENSG00000154096,ENSG00000100300…
141	BP	GO:0048812	neuron projection morphogenesis	12	0.00258	615	7014	280	0.04	0.455	ENSG00000166313,ENSG00000163697,ENSG00000105429,ENSG00000006327,ENSG00000118785,ENSG00000167535,ENSG00000182389,ENSG00000165995,ENSG00000137101,ENSG00000070770,ENSG00000134987,ENSG00000136854,ENSG00000124171,ENSG00000108947,ENSG00000125266,ENSG00000175866,ENSG00000150625,ENSG00000176697,ENSG00000185652,ENSG00000173402,ENSG00000182175,ENSG00000114745,ENSG00000147862,ENSG00000005810,ENSG00000171798…
142	BP	GO:0048667	cell morphogenesis involved in neuron differentiation	11	0.00178	603	7014	276	0.039	0.458	ENSG00000166313,ENSG00000163697,ENSG00000105429,ENSG00000006327,ENSG00000118785,ENSG00000167535,ENSG00000182389,ENSG00000165995,ENSG00000137101,ENSG00000070770,ENSG00000134987,ENSG00000136854,ENSG00000124171,ENSG00000108947,ENSG00000125266,ENSG00000175866,ENSG00000176697,ENSG00000185652,ENSG00000213614,ENSG00000173402,ENSG00000182175,ENSG00000114745,ENSG00000147862,ENSG00000005810,ENSG00000171798…
143	BP	GO:0007409	axonogenesis	12	0.0175	539	7014	245	0.035	0.455	ENSG00000166313,ENSG00000163697,ENSG00000105429,ENSG00000006327,ENSG00000118785,ENSG00000167535,ENSG00000182389,ENSG00000165995,ENSG00000137101,ENSG00000070770,ENSG00000134987,ENSG00000136854,ENSG00000124171,ENSG00000108947,ENSG00000125266,ENSG00000175866,ENSG00000176697,ENSG00000185652,ENSG00000173402,ENSG00000182175,ENSG00000147862,ENSG00000005810,ENSG00000154096,ENSG00000150764,ENSG00000162490…
144	BP	GO:0072001	renal system development	6	0.05	264	7014	130	0.019	0.492	ENSG00000166224,ENSG00000128342,ENSG00000025796,ENSG00000117362,ENSG00000170873,ENSG00000164056,ENSG00000176697,ENSG00000111537,ENSG00000104313,ENSG00000049883,ENSG00000075239,ENSG00000164190,ENSG00000081189,ENSG00000162738,ENSG00000104327,ENSG00000048392,ENSG00000121297,ENSG00000073282,ENSG00000137573,ENSG00000136997,ENSG00000100311,ENSG00000018408,ENSG00000138207,ENSG00000100373,ENSG00000159640…
145	BP	GO:0072358	cardiovascular system development	6	2.73e-10	844	7014	406	0.058	0.481	ENSG00000162493,ENSG00000166224,ENSG00000128342,ENSG00000148926,ENSG00000150907,ENSG00000184481,ENSG00000140105,ENSG00000163913,ENSG00000150782,ENSG00000105429,ENSG00000099942,ENSG00000006327,ENSG00000198523,ENSG00000032444,ENSG00000159173,ENSG00000157017,ENSG00000147649,ENSG00000057663,ENSG00000173083,ENSG00000125266,ENSG00000143369,ENSG00000175197,ENSG00000125863,ENSG00000127511,ENSG00000184470…
146	BP	GO:0007507	heart development	7	1.8e-05	429	7014	213	0.03	0.497	ENSG00000148926,ENSG00000163913,ENSG00000105429,ENSG00000099942,ENSG00000198523,ENSG00000159173,ENSG00000057663,ENSG00000125266,ENSG00000125863,ENSG00000127511,ENSG00000184470,ENSG00000163069,ENSG00000187079,ENSG00000104313,ENSG00000049883,ENSG00000197702,ENSG00000164190,ENSG00000101052,ENSG00000081189,ENSG00000138686,ENSG00000162738,ENSG00000004975,ENSG00000118194,ENSG00000145075,ENSG00000169242…
147	BP	GO:0007417	central nervous system development	6	0.0021	814	7014	360	0.051	0.442	ENSG00000128342,ENSG00000072864,ENSG00000108465,ENSG00000088812,ENSG00000182372,ENSG00000167325,ENSG00000165795,ENSG00000159720,ENSG00000150787,ENSG00000015475,ENSG00000073050,ENSG00000123080,ENSG00000145431,ENSG00000040531,ENSG00000106341,ENSG00000105402,ENSG00000115839,ENSG00000137270,ENSG00000123560,ENSG00000128791,ENSG00000125863,ENSG00000185652,ENSG00000152582,ENSG00000117115,ENSG00000168944…
148	BP	GO:0001944	vasculature development	6	1.81e-06	560	7014	272	0.039	0.486	ENSG00000162493,ENSG00000166224,ENSG00000128342,ENSG00000148926,ENSG00000150907,ENSG00000184481,ENSG00000140105,ENSG00000150782,ENSG00000099942,ENSG00000006327,ENSG00000032444,ENSG00000157017,ENSG00000147649,ENSG00000173083,ENSG00000125266,ENSG00000143369,ENSG00000175197,ENSG00000164134,ENSG00000109854,ENSG00000104313,ENSG00000153904,ENSG00000197702,ENSG00000154124,ENSG00000138795,ENSG00000171951…
149	BP	GO:0001568	blood vessel development	7	6.07e-07	534	7014	263	0.037	0.493	ENSG00000166224,ENSG00000148926,ENSG00000150907,ENSG00000184481,ENSG00000140105,ENSG00000150782,ENSG00000099942,ENSG00000006327,ENSG00000032444,ENSG00000157017,ENSG00000147649,ENSG00000173083,ENSG00000125266,ENSG00000143369,ENSG00000175197,ENSG00000164134,ENSG00000109854,ENSG00000104313,ENSG00000153904,ENSG00000197702,ENSG00000154124,ENSG00000138795,ENSG00000171951,ENSG00000102760,ENSG00000081189…
150	BP	GO:0048514	blood vessel morphogenesis	8	1.02e-05	467	7014	230	0.033	0.493	ENSG00000166224,ENSG00000148926,ENSG00000184481,ENSG00000140105,ENSG00000150782,ENSG00000006327,ENSG00000032444,ENSG00000157017,ENSG00000147649,ENSG00000173083,ENSG00000125266,ENSG00000143369,ENSG00000164134,ENSG00000109854,ENSG00000104313,ENSG00000153904,ENSG00000197702,ENSG00000154124,ENSG00000138795,ENSG00000171951,ENSG00000102760,ENSG00000005981,ENSG00000154096,ENSG00000117525,ENSG00000071246…
151	BP	GO:0001525	angiogenesis	9	3.72e-05	387	7014	194	0.028	0.501	ENSG00000148926,ENSG00000184481,ENSG00000140105,ENSG00000150782,ENSG00000006327,ENSG00000032444,ENSG00000157017,ENSG00000147649,ENSG00000173083,ENSG00000125266,ENSG00000143369,ENSG00000164134,ENSG00000109854,ENSG00000153904,ENSG00000197702,ENSG00000154124,ENSG00000138795,ENSG00000171951,ENSG00000102760,ENSG00000154096,ENSG00000117525,ENSG00000071246,ENSG00000143494,ENSG00000115008,ENSG00000112293…
152	BP	GO:0035295	tube development	5	1.57e-08	485	7014	248	0.035	0.511	ENSG00000162493,ENSG00000128342,ENSG00000148926,ENSG00000163913,ENSG00000105429,ENSG00000162878,ENSG00000188487,ENSG00000170873,ENSG00000169194,ENSG00000164056,ENSG00000204138,ENSG00000121897,ENSG00000125863,ENSG00000176697,ENSG00000111537,ENSG00000173402,ENSG00000182175,ENSG00000187079,ENSG00000104313,ENSG00000075239,ENSG00000147862,ENSG00000138795,ENSG00000010361,ENSG00000147655,ENSG00000101052…
153	BP	GO:0035239	tube morphogenesis	6	0.000343	339	7014	170	0.024	0.501	ENSG00000162493,ENSG00000148926,ENSG00000163913,ENSG00000105429,ENSG00000170873,ENSG00000204138,ENSG00000121897,ENSG00000125863,ENSG00000173402,ENSG00000182175,ENSG00000187079,ENSG00000104313,ENSG00000138795,ENSG00000010361,ENSG00000147655,ENSG00000101052,ENSG00000081189,ENSG00000138686,ENSG00000162738,ENSG00000004975,ENSG00000107562,ENSG00000145075,ENSG00000073282,ENSG00000111602,ENSG00000136280…
154	BP	GO:0060562	epithelial tube morphogenesis	7	0.00189	322	7014	160	0.023	0.497	ENSG00000148926,ENSG00000163913,ENSG00000105429,ENSG00000170873,ENSG00000204138,ENSG00000121897,ENSG00000125863,ENSG00000173402,ENSG00000182175,ENSG00000187079,ENSG00000104313,ENSG00000138795,ENSG00000010361,ENSG00000147655,ENSG00000101052,ENSG00000081189,ENSG00000138686,ENSG00000162738,ENSG00000004975,ENSG00000107562,ENSG00000145075,ENSG00000111602,ENSG00000136280,ENSG00000061676,ENSG00000103197…
155	BP	GO:0009790	embryo development	5	6.9e-06	1002	7014	449	0.064	0.448	ENSG00000162493,ENSG00000128342,ENSG00000108270,ENSG00000148926,ENSG00000013375,ENSG00000118689,ENSG00000150907,ENSG00000184481,ENSG00000136273,ENSG00000163913,ENSG00000118513,ENSG00000105429,ENSG00000149474,ENSG00000162878,ENSG00000111596,ENSG00000152601,ENSG00000144320,ENSG00000164327,ENSG00000100814,ENSG00000028203,ENSG00000129562,ENSG00000154429,ENSG00000112561,ENSG00000204138,ENSG00000100601…
156	BP	GO:0009792	embryo development ending in birth or egg hatching	6	0.0154	603	7014	271	0.039	0.449	ENSG00000128342,ENSG00000148926,ENSG00000163913,ENSG00000118513,ENSG00000105429,ENSG00000111596,ENSG00000152601,ENSG00000100814,ENSG00000028203,ENSG00000129562,ENSG00000112561,ENSG00000204138,ENSG00000100601,ENSG00000157765,ENSG00000092140,ENSG00000121897,ENSG00000137270,ENSG00000169375,ENSG00000112578,ENSG00000152582,ENSG00000182175,ENSG00000104313,ENSG00000203877,ENSG00000106003,ENSG00000138795…
157	BP	GO:0043009	chordate embryonic development	7	0.00853	597	7014	270	0.038	0.452	ENSG00000128342,ENSG00000148926,ENSG00000163913,ENSG00000118513,ENSG00000105429,ENSG00000111596,ENSG00000152601,ENSG00000100814,ENSG00000028203,ENSG00000129562,ENSG00000112561,ENSG00000204138,ENSG00000100601,ENSG00000157765,ENSG00000092140,ENSG00000121897,ENSG00000137270,ENSG00000169375,ENSG00000112578,ENSG00000152582,ENSG00000182175,ENSG00000104313,ENSG00000203877,ENSG00000106003,ENSG00000138795…
158	BP	GO:0048598	embryonic morphogenesis	6	0.019	532	7014	242	0.035	0.455	ENSG00000148926,ENSG00000163913,ENSG00000105429,ENSG00000152601,ENSG00000144320,ENSG00000204138,ENSG00000102977,ENSG00000198730,ENSG00000130159,ENSG00000116729,ENSG00000121897,ENSG00000137270,ENSG00000128791,ENSG00000125863,ENSG00000135974,ENSG00000198431,ENSG00000152582,ENSG00000182175,ENSG00000187079,ENSG00000104313,ENSG00000064655,ENSG00000138795,ENSG00000081059,ENSG00000103126,ENSG00000164190…
159	BP	GO:0048568	embryonic organ development	6	0.000445	404	7014	197	0.028	0.488	ENSG00000128342,ENSG00000148926,ENSG00000163913,ENSG00000118513,ENSG00000105429,ENSG00000162878,ENSG00000112561,ENSG00000204138,ENSG00000137270,ENSG00000125863,ENSG00000152582,ENSG00000187079,ENSG00000223501,ENSG00000104313,ENSG00000138795,ENSG00000081059,ENSG00000103126,ENSG00000164190,ENSG00000112559,ENSG00000010361,ENSG00000012061,ENSG00000146374,ENSG00000101052,ENSG00000081189,ENSG00000138686…
160	BP	GO:0001763	morphogenesis of a branching structure	4	1.03e-05	214	7014	120	0.017	0.561	ENSG00000148926,ENSG00000136541,ENSG00000137270,ENSG00000173402,ENSG00000104313,ENSG00000138795,ENSG00000146374,ENSG00000147655,ENSG00000162738,ENSG00000107562,ENSG00000073282,ENSG00000111602,ENSG00000137573,ENSG00000112658,ENSG00000136997,ENSG00000134323,ENSG00000166225,ENSG00000100311,ENSG00000100697,ENSG00000011143,ENSG00000140464,ENSG00000136634,ENSG00000171791,ENSG00000030110,ENSG00000232810…
161	BP	GO:0061138	morphogenesis of a branching epithelium	5	2.41e-05	203	7014	114	0.016	0.562	ENSG00000148926,ENSG00000137270,ENSG00000173402,ENSG00000104313,ENSG00000138795,ENSG00000146374,ENSG00000147655,ENSG00000162738,ENSG00000107562,ENSG00000073282,ENSG00000111602,ENSG00000137573,ENSG00000112658,ENSG00000136997,ENSG00000134323,ENSG00000166225,ENSG00000100311,ENSG00000100697,ENSG00000011143,ENSG00000140464,ENSG00000136634,ENSG00000171791,ENSG00000030110,ENSG00000232810,ENSG00000164161…
162	BP	GO:0048754	branching morphogenesis of an epithelial tube	6	0.00229	173	7014	95	0.014	0.549	ENSG00000173402,ENSG00000104313,ENSG00000138795,ENSG00000147655,ENSG00000162738,ENSG00000107562,ENSG00000111602,ENSG00000112658,ENSG00000136997,ENSG00000134323,ENSG00000100697,ENSG00000011143,ENSG00000140464,ENSG00000171791,ENSG00000030110,ENSG00000232810,ENSG00000164161,ENSG00000078401,ENSG00000125931,ENSG00000162775,ENSG00000026508,ENSG00000017427,ENSG00000106991,ENSG00000121039,ENSG00000139324…
163	BP	GO:0050789	regulation of biological process	2	3.28e-21	8970	7014	3534	0.504	0.394	ENSG00000166313,ENSG00000163697,ENSG00000162493,ENSG00000137409,ENSG00000166224,ENSG00000128342,ENSG00000155508,ENSG00000163631,ENSG00000160182,ENSG00000136243,ENSG00000125450,ENSG00000167323,ENSG00000109689,ENSG00000050165,ENSG00000162734,ENSG00000103316,ENSG00000108270,ENSG00000116761,ENSG00000144228,ENSG00000107020,ENSG00000100246,ENSG00000151893,ENSG00000100129,ENSG00000064313,ENSG00000148926…
164	BP	GO:0051239	regulation of multicellular organismal process	3	1.2e-15	2037	7014	913	0.13	0.448	ENSG00000166313,ENSG00000162493,ENSG00000166224,ENSG00000128342,ENSG00000163631,ENSG00000148926,ENSG00000158669,ENSG00000118689,ENSG00000150907,ENSG00000184481,ENSG00000140105,ENSG00000145287,ENSG00000108465,ENSG00000122862,ENSG00000118513,ENSG00000150782,ENSG00000126226,ENSG00000088812,ENSG00000105429,ENSG00000101000,ENSG00000162878,ENSG00000111596,ENSG00000145708,ENSG00000076770,ENSG00000012223…
165	BP	GO:0044057	regulation of system process	4	0.00114	365	7014	179	0.026	0.49	ENSG00000148926,ENSG00000145708,ENSG00000198523,ENSG00000006128,ENSG00000159173,ENSG00000158874,ENSG00000109471,ENSG00000157017,ENSG00000184454,ENSG00000156804,ENSG00000123999,ENSG00000113161,ENSG00000198408,ENSG00000111537,ENSG00000115419,ENSG00000173641,ENSG00000144747,ENSG00000074416,ENSG00000174697,ENSG00000081189,ENSG00000118194,ENSG00000105974,ENSG00000121297,ENSG00000197584,ENSG00000135124…
166	BP	GO:0048583	regulation of response to stimulus	3	4.24e-13	2921	7014	1242	0.177	0.425	ENSG00000166313,ENSG00000162493,ENSG00000137409,ENSG00000128342,ENSG00000163631,ENSG00000050165,ENSG00000162734,ENSG00000116761,ENSG00000148926,ENSG00000138678,ENSG00000082898,ENSG00000118689,ENSG00000150907,ENSG00000184481,ENSG00000214253,ENSG00000159377,ENSG00000197114,ENSG00000273154,ENSG00000154589,ENSG00000175348,ENSG00000134759,ENSG00000163913,ENSG00000118513,ENSG00000150782,ENSG00000105429…
167	BP	GO:0048518	positive regulation of biological process	3	9.02e-20	4061	7014	1720	0.245	0.424	ENSG00000166313,ENSG00000163697,ENSG00000162493,ENSG00000137409,ENSG00000128342,ENSG00000155508,ENSG00000163631,ENSG00000167323,ENSG00000109689,ENSG00000162734,ENSG00000108270,ENSG00000116761,ENSG00000107020,ENSG00000151893,ENSG00000064313,ENSG00000148926,ENSG00000159086,ENSG00000118689,ENSG00000150907,ENSG00000184481,ENSG00000214253,ENSG00000145287,ENSG00000159377,ENSG00000108465,ENSG00000273154…
168	BP	GO:0048584	positive regulation of response to stimulus	4	4.38e-07	1465	7014	639	0.091	0.436	ENSG00000166313,ENSG00000128342,ENSG00000163631,ENSG00000162734,ENSG00000116761,ENSG00000214253,ENSG00000273154,ENSG00000154589,ENSG00000175348,ENSG00000150782,ENSG00000105429,ENSG00000099942,ENSG00000012223,ENSG00000006327,ENSG00000102871,ENSG00000076641,ENSG00000164327,ENSG00000131203,ENSG00000087266,ENSG00000161642,ENSG00000113356,ENSG00000006128,ENSG00000167535,ENSG00000182389,ENSG00000186141…
169	BP	GO:0051240	positive regulation of multicellular organismal process	4	0.000264	588	7014	274	0.039	0.466	ENSG00000163631,ENSG00000148926,ENSG00000150782,ENSG00000162878,ENSG00000012223,ENSG00000102871,ENSG00000131203,ENSG00000121851,ENSG00000113356,ENSG00000006128,ENSG00000118785,ENSG00000186141,ENSG00000169194,ENSG00000164056,ENSG00000109471,ENSG00000169129,ENSG00000157017,ENSG00000184454,ENSG00000100413,ENSG00000104432,ENSG00000158773,ENSG00000173083,ENSG00000137033,ENSG00000175197,ENSG00000125863…
170	BP	GO:0032879	regulation of localization	3	3.26e-13	1636	7014	741	0.106	0.453	ENSG00000162493,ENSG00000128342,ENSG00000136243,ENSG00000125450,ENSG00000167323,ENSG00000109689,ENSG00000162734,ENSG00000082898,ENSG00000214253,ENSG00000122862,ENSG00000150782,ENSG00000105429,ENSG00000162878,ENSG00000145708,ENSG00000064692,ENSG00000188729,ENSG00000100889,ENSG00000109452,ENSG00000161921,ENSG00000198523,ENSG00000006128,ENSG00000182389,ENSG00000165995,ENSG00000086589,ENSG00000155827…
171	BP	GO:0019222	regulation of metabolic process	3	0.000597	5543	7014	2136	0.305	0.385	ENSG00000166313,ENSG00000163697,ENSG00000137409,ENSG00000128342,ENSG00000155508,ENSG00000050165,ENSG00000103316,ENSG00000108270,ENSG00000116761,ENSG00000144228,ENSG00000107020,ENSG00000151893,ENSG00000100129,ENSG00000064313,ENSG00000148926,ENSG00000159086,ENSG00000005436,ENSG00000140326,ENSG00000141497,ENSG00000082898,ENSG00000118689,ENSG00000150907,ENSG00000184481,ENSG00000214253,ENSG00000171467…
172	BP	GO:0009894	regulation of catabolic process	4	0.0112	719	7014	318	0.045	0.442	ENSG00000082898,ENSG00000111667,ENSG00000145354,ENSG00000269858,ENSG00000164327,ENSG00000198523,ENSG00000213977,ENSG00000156502,ENSG00000137331,ENSG00000158874,ENSG00000109083,ENSG00000164056,ENSG00000173208,ENSG00000147649,ENSG00000112561,ENSG00000100234,ENSG00000174839,ENSG00000160803,ENSG00000118873,ENSG00000110675,ENSG00000116586,ENSG00000115839,ENSG00000164463,ENSG00000062716,ENSG00000185652…
173	BP	GO:0050790	regulation of catalytic activity	4	3.58e-08	1775	7014	767	0.109	0.432	ENSG00000137409,ENSG00000151893,ENSG00000214253,ENSG00000159377,ENSG00000108465,ENSG00000197114,ENSG00000115649,ENSG00000126226,ENSG00000182372,ENSG00000114388,ENSG00000111725,ENSG00000099942,ENSG00000012223,ENSG00000126453,ENSG00000135222,ENSG00000129521,ENSG00000070669,ENSG00000102871,ENSG00000117362,ENSG00000164327,ENSG00000081791,ENSG00000159720,ENSG00000258790,ENSG00000198523,ENSG00000126467…
174	BP	GO:0051336	regulation of hydrolase activity	5	0.000305	963	7014	424	0.06	0.44	ENSG00000137409,ENSG00000214253,ENSG00000126226,ENSG00000126453,ENSG00000129521,ENSG00000070669,ENSG00000102871,ENSG00000164327,ENSG00000081791,ENSG00000159720,ENSG00000198523,ENSG00000126467,ENSG00000015475,ENSG00000213977,ENSG00000153113,ENSG00000138674,ENSG00000158874,ENSG00000145779,ENSG00000164056,ENSG00000167716,ENSG00000100196,ENSG00000100234,ENSG00000174839,ENSG00000106341,ENSG00000118873…
175	BP	GO:0051338	regulation of transferase activity	5	1.8e-06	727	7014	341	0.049	0.469	ENSG00000151893,ENSG00000108465,ENSG00000197114,ENSG00000115649,ENSG00000182372,ENSG00000114388,ENSG00000099942,ENSG00000012223,ENSG00000070669,ENSG00000159720,ENSG00000149743,ENSG00000138674,ENSG00000164056,ENSG00000121653,ENSG00000169129,ENSG00000100196,ENSG00000157017,ENSG00000123080,ENSG00000102977,ENSG00000145431,ENSG00000115263,ENSG00000116586,ENSG00000175197,ENSG00000113161,ENSG00000108100…
176	BP	GO:0043085	positive regulation of catalytic activity	5	4.04e-05	1013	7014	449	0.064	0.443	ENSG00000137409,ENSG00000151893,ENSG00000214253,ENSG00000159377,ENSG00000099942,ENSG00000012223,ENSG00000129521,ENSG00000070669,ENSG00000102871,ENSG00000117362,ENSG00000159720,ENSG00000258790,ENSG00000015475,ENSG00000213977,ENSG00000138674,ENSG00000158874,ENSG00000169129,ENSG00000100196,ENSG00000157017,ENSG00000110801,ENSG00000204138,ENSG00000102977,ENSG00000145431,ENSG00000115263,ENSG00000196510…
177	BP	GO:0051347	positive regulation of transferase activity	6	0.000304	484	7014	231	0.033	0.477	ENSG00000151893,ENSG00000099942,ENSG00000012223,ENSG00000070669,ENSG00000159720,ENSG00000138674,ENSG00000169129,ENSG00000100196,ENSG00000157017,ENSG00000102977,ENSG00000145431,ENSG00000115263,ENSG00000116586,ENSG00000175197,ENSG00000108100,ENSG00000124164,ENSG00000134001,ENSG00000185652,ENSG00000166340,ENSG00000204209,ENSG00000181929,ENSG00000103126,ENSG00000198380,ENSG00000141499,ENSG00000112559…
178	BP	GO:0009893	positive regulation of metabolic process	4	1.11e-16	2307	7014	1025	0.146	0.444	ENSG00000166313,ENSG00000128342,ENSG00000108270,ENSG00000107020,ENSG00000151893,ENSG00000064313,ENSG00000148926,ENSG00000159086,ENSG00000118689,ENSG00000150907,ENSG00000184481,ENSG00000145287,ENSG00000159377,ENSG00000108465,ENSG00000111667,ENSG00000107960,ENSG00000157368,ENSG00000180182,ENSG00000118513,ENSG00000150782,ENSG00000126226,ENSG00000102878,ENSG00000111725,ENSG00000108509,ENSG00000099942…
179	BP	GO:0051173	positive regulation of nitrogen compound metabolic process	5	7.97e-10	1332	7014	602	0.086	0.452	ENSG00000166313,ENSG00000128342,ENSG00000108270,ENSG00000064313,ENSG00000148926,ENSG00000159086,ENSG00000118689,ENSG00000150907,ENSG00000184481,ENSG00000145287,ENSG00000108465,ENSG00000107960,ENSG00000180182,ENSG00000118513,ENSG00000126226,ENSG00000102878,ENSG00000108509,ENSG00000136937,ENSG00000188729,ENSG00000101158,ENSG00000126453,ENSG00000011007,ENSG00000161011,ENSG00000086589,ENSG00000155827…
180	BP	GO:0050794	regulation of cellular process	3	1.96e-20	8483	7014	3354	0.478	0.395	ENSG00000166313,ENSG00000163697,ENSG00000162493,ENSG00000137409,ENSG00000166224,ENSG00000128342,ENSG00000155508,ENSG00000163631,ENSG00000160182,ENSG00000136243,ENSG00000125450,ENSG00000167323,ENSG00000109689,ENSG00000050165,ENSG00000162734,ENSG00000103316,ENSG00000108270,ENSG00000116761,ENSG00000144228,ENSG00000100246,ENSG00000151893,ENSG00000100129,ENSG00000064313,ENSG00000148926,ENSG00000159086…
181	BP	GO:0048522	positive regulation of cellular process	4	1.47e-19	3616	7014	1549	0.221	0.428	ENSG00000166313,ENSG00000163697,ENSG00000162493,ENSG00000137409,ENSG00000128342,ENSG00000155508,ENSG00000162734,ENSG00000108270,ENSG00000116761,ENSG00000151893,ENSG00000064313,ENSG00000148926,ENSG00000159086,ENSG00000118689,ENSG00000150907,ENSG00000184481,ENSG00000214253,ENSG00000145287,ENSG00000159377,ENSG00000108465,ENSG00000154589,ENSG00000175348,ENSG00000111667,ENSG00000107960,ENSG00000157368…
182	BP	GO:0042127	regulation of cell proliferation	4	0.00135	1317	7014	558	0.08	0.424	ENSG00000128342,ENSG00000155508,ENSG00000160182,ENSG00000151893,ENSG00000148926,ENSG00000159086,ENSG00000118689,ENSG00000150907,ENSG00000184481,ENSG00000140105,ENSG00000145287,ENSG00000157368,ENSG00000150782,ENSG00000102878,ENSG00000156860,ENSG00000012223,ENSG00000164751,ENSG00000165795,ENSG00000129521,ENSG00000164327,ENSG00000131203,ENSG00000006128,ENSG00000120337,ENSG00000170873,ENSG00000101190…
183	BP	GO:0050678	regulation of epithelial cell proliferation	5	0.0318	241	7014	121	0.017	0.502	ENSG00000164751,ENSG00000164327,ENSG00000170873,ENSG00000157017,ENSG00000175482,ENSG00000125266,ENSG00000143369,ENSG00000104313,ENSG00000147862,ENSG00000002330,ENSG00000171951,ENSG00000102760,ENSG00000081189,ENSG00000117525,ENSG00000071246,ENSG00000143494,ENSG00000107562,ENSG00000105974,ENSG00000105971,ENSG00000020633,ENSG00000145088,ENSG00000103197,ENSG00000137573,ENSG00000160593,ENSG00000030582…
184	BP	GO:0031323	regulation of cellular metabolic process	4	0.0242	4992	7014	1914	0.273	0.383	ENSG00000166313,ENSG00000163697,ENSG00000128342,ENSG00000155508,ENSG00000050165,ENSG00000103316,ENSG00000108270,ENSG00000116761,ENSG00000144228,ENSG00000151893,ENSG00000100129,ENSG00000064313,ENSG00000148926,ENSG00000159086,ENSG00000005436,ENSG00000140326,ENSG00000141497,ENSG00000082898,ENSG00000118689,ENSG00000150907,ENSG00000184481,ENSG00000171467,ENSG00000145287,ENSG00000159377,ENSG00000136273…
185	BP	GO:0031329	regulation of cellular catabolic process	5	0.0029	643	7014	291	0.041	0.453	ENSG00000111667,ENSG00000145354,ENSG00000164327,ENSG00000198523,ENSG00000213977,ENSG00000156502,ENSG00000137331,ENSG00000109083,ENSG00000164056,ENSG00000173208,ENSG00000147649,ENSG00000112561,ENSG00000100234,ENSG00000174839,ENSG00000160803,ENSG00000118873,ENSG00000110675,ENSG00000116586,ENSG00000115839,ENSG00000062716,ENSG00000185652,ENSG00000111537,ENSG00000126581,ENSG00000116209,ENSG00000163743…
186	BP	GO:0051174	regulation of phosphorus metabolic process	5	1.04e-18	1611	7014	757	0.108	0.47	ENSG00000128342,ENSG00000151893,ENSG00000148926,ENSG00000150907,ENSG00000184481,ENSG00000136273,ENSG00000108465,ENSG00000197114,ENSG00000115649,ENSG00000157368,ENSG00000129221,ENSG00000114388,ENSG00000099942,ENSG00000012223,ENSG00000149089,ENSG00000188729,ENSG00000165795,ENSG00000070669,ENSG00000164327,ENSG00000159720,ENSG00000198523,ENSG00000126467,ENSG00000149743,ENSG00000161011,ENSG00000213977…
187	BP	GO:0019220	regulation of phosphate metabolic process	6	1.52e-18	1598	7014	751	0.107	0.47	ENSG00000128342,ENSG00000151893,ENSG00000148926,ENSG00000150907,ENSG00000184481,ENSG00000136273,ENSG00000108465,ENSG00000197114,ENSG00000115649,ENSG00000157368,ENSG00000129221,ENSG00000114388,ENSG00000099942,ENSG00000012223,ENSG00000149089,ENSG00000188729,ENSG00000165795,ENSG00000070669,ENSG00000164327,ENSG00000159720,ENSG00000198523,ENSG00000126467,ENSG00000149743,ENSG00000161011,ENSG00000213977…
188	BP	GO:0042325	regulation of phosphorylation	7	1.07e-14	1104	7014	532	0.076	0.482	ENSG00000128342,ENSG00000151893,ENSG00000150907,ENSG00000184481,ENSG00000136273,ENSG00000108465,ENSG00000197114,ENSG00000115649,ENSG00000157368,ENSG00000114388,ENSG00000099942,ENSG00000012223,ENSG00000149089,ENSG00000165795,ENSG00000070669,ENSG00000164327,ENSG00000159720,ENSG00000149743,ENSG00000161011,ENSG00000138674,ENSG00000169194,ENSG00000164056,ENSG00000109471,ENSG00000166143,ENSG00000121653…
189	BP	GO:0043549	regulation of kinase activity	8	4.21e-07	703	7014	334	0.048	0.475	ENSG00000151893,ENSG00000108465,ENSG00000197114,ENSG00000115649,ENSG00000114388,ENSG00000099942,ENSG00000012223,ENSG00000070669,ENSG00000159720,ENSG00000149743,ENSG00000138674,ENSG00000164056,ENSG00000121653,ENSG00000169129,ENSG00000100196,ENSG00000157017,ENSG00000123080,ENSG00000145431,ENSG00000115263,ENSG00000116586,ENSG00000175197,ENSG00000113161,ENSG00000108100,ENSG00000124164,ENSG00000134001…
190	BP	GO:0033674	positive regulation of kinase activity	9	8.3e-05	471	7014	228	0.033	0.484	ENSG00000151893,ENSG00000099942,ENSG00000012223,ENSG00000070669,ENSG00000159720,ENSG00000138674,ENSG00000169129,ENSG00000100196,ENSG00000157017,ENSG00000145431,ENSG00000115263,ENSG00000116586,ENSG00000175197,ENSG00000108100,ENSG00000124164,ENSG00000134001,ENSG00000185652,ENSG00000166340,ENSG00000204209,ENSG00000181929,ENSG00000103126,ENSG00000198380,ENSG00000112559,ENSG00000002330,ENSG00000102760…
191	BP	GO:0031325	positive regulation of cellular metabolic process	5	3.32e-15	2185	7014	969	0.138	0.443	ENSG00000166313,ENSG00000128342,ENSG00000108270,ENSG00000151893,ENSG00000064313,ENSG00000148926,ENSG00000159086,ENSG00000118689,ENSG00000150907,ENSG00000184481,ENSG00000145287,ENSG00000159377,ENSG00000108465,ENSG00000111667,ENSG00000107960,ENSG00000157368,ENSG00000180182,ENSG00000118513,ENSG00000126226,ENSG00000102878,ENSG00000108509,ENSG00000099942,ENSG00000012223,ENSG00000136937,ENSG00000188729…
192	BP	GO:0010562	positive regulation of phosphorus metabolic process	6	1.1e-10	828	7014	401	0.057	0.484	ENSG00000128342,ENSG00000151893,ENSG00000148926,ENSG00000157368,ENSG00000099942,ENSG00000012223,ENSG00000188729,ENSG00000070669,ENSG00000164327,ENSG00000159720,ENSG00000161011,ENSG00000138674,ENSG00000169194,ENSG00000109471,ENSG00000169129,ENSG00000100196,ENSG00000157017,ENSG00000099985,ENSG00000145431,ENSG00000115263,ENSG00000116586,ENSG00000175197,ENSG00000113161,ENSG00000108100,ENSG00000124164…
193	BP	GO:0045937	positive regulation of phosphate metabolic process	7	1.1e-10	828	7014	401	0.057	0.484	ENSG00000128342,ENSG00000151893,ENSG00000148926,ENSG00000157368,ENSG00000099942,ENSG00000012223,ENSG00000188729,ENSG00000070669,ENSG00000164327,ENSG00000159720,ENSG00000161011,ENSG00000138674,ENSG00000169194,ENSG00000109471,ENSG00000169129,ENSG00000100196,ENSG00000157017,ENSG00000099985,ENSG00000145431,ENSG00000115263,ENSG00000116586,ENSG00000175197,ENSG00000113161,ENSG00000108100,ENSG00000124164…
194	BP	GO:0042327	positive regulation of phosphorylation	8	3.66e-10	742	7014	363	0.052	0.489	ENSG00000128342,ENSG00000151893,ENSG00000157368,ENSG00000099942,ENSG00000012223,ENSG00000070669,ENSG00000164327,ENSG00000159720,ENSG00000161011,ENSG00000138674,ENSG00000169194,ENSG00000109471,ENSG00000169129,ENSG00000100196,ENSG00000157017,ENSG00000099985,ENSG00000145431,ENSG00000115263,ENSG00000116586,ENSG00000175197,ENSG00000113161,ENSG00000108100,ENSG00000124164,ENSG00000161929,ENSG00000134001…
195	BP	GO:0010646	regulation of cell communication	4	3.97e-19	2490	7014	1110	0.158	0.446	ENSG00000137409,ENSG00000128342,ENSG00000050165,ENSG00000162734,ENSG00000116761,ENSG00000148926,ENSG00000138678,ENSG00000082898,ENSG00000150907,ENSG00000184481,ENSG00000214253,ENSG00000197114,ENSG00000154589,ENSG00000175348,ENSG00000134759,ENSG00000163913,ENSG00000150782,ENSG00000111845,ENSG00000111596,ENSG00000145708,ENSG00000099942,ENSG00000064692,ENSG00000012223,ENSG00000198964,ENSG00000149089…
196	BP	GO:0010647	positive regulation of cell communication	5	1.19e-12	1074	7014	511	0.073	0.476	ENSG00000128342,ENSG00000162734,ENSG00000116761,ENSG00000214253,ENSG00000154589,ENSG00000175348,ENSG00000099942,ENSG00000012223,ENSG00000006327,ENSG00000102871,ENSG00000076641,ENSG00000164327,ENSG00000087266,ENSG00000161642,ENSG00000006128,ENSG00000015475,ENSG00000169194,ENSG00000109471,ENSG00000124802,ENSG00000121653,ENSG00000169129,ENSG00000157017,ENSG00000147649,ENSG00000099985,ENSG00000173083…
197	BP	GO:0010941	regulation of cell death	4	0.000192	1335	7014	571	0.081	0.428	ENSG00000166313,ENSG00000163697,ENSG00000137409,ENSG00000163631,ENSG00000162734,ENSG00000108270,ENSG00000116761,ENSG00000148926,ENSG00000118689,ENSG00000150907,ENSG00000184481,ENSG00000214253,ENSG00000145287,ENSG00000159377,ENSG00000126226,ENSG00000129221,ENSG00000182372,ENSG00000143199,ENSG00000012223,ENSG00000198964,ENSG00000149089,ENSG00000126453,ENSG00000269858,ENSG00000129521,ENSG00000006327…
198	BP	GO:0043067	regulation of programmed cell death	5	0.000367	1286	7014	550	0.078	0.428	ENSG00000166313,ENSG00000163697,ENSG00000137409,ENSG00000163631,ENSG00000162734,ENSG00000108270,ENSG00000116761,ENSG00000148926,ENSG00000118689,ENSG00000150907,ENSG00000184481,ENSG00000214253,ENSG00000145287,ENSG00000159377,ENSG00000126226,ENSG00000129221,ENSG00000182372,ENSG00000143199,ENSG00000012223,ENSG00000198964,ENSG00000149089,ENSG00000126453,ENSG00000269858,ENSG00000129521,ENSG00000006327…
199	BP	GO:0042981	regulation of apoptotic process	6	0.00013	1273	7014	548	0.078	0.43	ENSG00000166313,ENSG00000163697,ENSG00000137409,ENSG00000163631,ENSG00000162734,ENSG00000108270,ENSG00000116761,ENSG00000148926,ENSG00000118689,ENSG00000150907,ENSG00000184481,ENSG00000214253,ENSG00000145287,ENSG00000159377,ENSG00000126226,ENSG00000129221,ENSG00000182372,ENSG00000143199,ENSG00000012223,ENSG00000198964,ENSG00000149089,ENSG00000126453,ENSG00000269858,ENSG00000129521,ENSG00000006327…
200	BP	GO:0030155	regulation of cell adhesion	4	0.00215	306	7014	153	0.022	0.5	ENSG00000150782,ENSG00000118785,ENSG00000075945,ENSG00000068323,ENSG00000174839,ENSG00000111348,ENSG00000167080,ENSG00000096872,ENSG00000111537,ENSG00000138795,ENSG00000102760,ENSG00000017373,ENSG00000113302,ENSG00000079691,ENSG00000184349,ENSG00000169242,ENSG00000163466,ENSG00000168811,ENSG00000141556,ENSG00000154127,ENSG00000112658,ENSG00000089327,ENSG00000179218,ENSG00000169499,ENSG00000213853…
201	BP	GO:0051270	regulation of cellular component movement	4	1.54e-07	576	7014	283	0.04	0.491	ENSG00000162493,ENSG00000105429,ENSG00000161921,ENSG00000198523,ENSG00000006128,ENSG00000155827,ENSG00000154429,ENSG00000108798,ENSG00000137033,ENSG00000146070,ENSG00000124171,ENSG00000143369,ENSG00000125863,ENSG00000213066,ENSG00000117155,ENSG00000185652,ENSG00000147437,ENSG00000173402,ENSG00000117115,ENSG00000173611,ENSG00000138795,ENSG00000102760,ENSG00000163832,ENSG00000135346,ENSG00000154096…
202	BP	GO:0007165	signal transduction	4	7.68e-26	4719	7014	2006	0.286	0.425	ENSG00000166313,ENSG00000163697,ENSG00000162493,ENSG00000137409,ENSG00000166224,ENSG00000128342,ENSG00000136243,ENSG00000125450,ENSG00000050165,ENSG00000162734,ENSG00000108270,ENSG00000116761,ENSG00000100246,ENSG00000148926,ENSG00000136478,ENSG00000168824,ENSG00000138678,ENSG00000082898,ENSG00000118689,ENSG00000150907,ENSG00000184481,ENSG00000214253,ENSG00000159377,ENSG00000113732,ENSG00000197114…
203	BP	GO:0035556	intracellular signal transduction	5	1.29e-13	2282	7014	998	0.142	0.437	ENSG00000163697,ENSG00000128342,ENSG00000116761,ENSG00000148926,ENSG00000138678,ENSG00000118689,ENSG00000150907,ENSG00000184481,ENSG00000214253,ENSG00000159377,ENSG00000154589,ENSG00000175348,ENSG00000134759,ENSG00000150782,ENSG00000143199,ENSG00000099942,ENSG00000012223,ENSG00000149089,ENSG00000104419,ENSG00000165795,ENSG00000102871,ENSG00000109452,ENSG00000076641,ENSG00000164327,ENSG00000258790…
204	BP	GO:0048017	inositol lipid-mediated signaling	6	0.0242	219	7014	112	0.016	0.511	ENSG00000118689,ENSG00000150907,ENSG00000184481,ENSG00000164327,ENSG00000163519,ENSG00000155629,ENSG00000002330,ENSG00000110395,ENSG00000176890,ENSG00000167965,ENSG00000177455,ENSG00000124356,ENSG00000131747,ENSG00000100100,ENSG00000103197,ENSG00000049130,ENSG00000076382,ENSG00000113389,ENSG00000107679,ENSG00000081913,ENSG00000144460,ENSG00000109458,ENSG00000187097,ENSG00000166225,ENSG00000100311…
205	BP	GO:0048015	phosphatidylinositol-mediated signaling	7	0.0242	219	7014	112	0.016	0.511	ENSG00000118689,ENSG00000150907,ENSG00000184481,ENSG00000164327,ENSG00000163519,ENSG00000155629,ENSG00000002330,ENSG00000110395,ENSG00000176890,ENSG00000167965,ENSG00000177455,ENSG00000124356,ENSG00000131747,ENSG00000100100,ENSG00000103197,ENSG00000049130,ENSG00000076382,ENSG00000113389,ENSG00000107679,ENSG00000081913,ENSG00000144460,ENSG00000109458,ENSG00000187097,ENSG00000166225,ENSG00000100311…
206	BP	GO:0014065	phosphatidylinositol 3-kinase signaling	8	0.00119	86	7014	55	0.008	0.64	ENSG00000155629,ENSG00000110395,ENSG00000124356,ENSG00000100100,ENSG00000103197,ENSG00000107679,ENSG00000144460,ENSG00000187097,ENSG00000100311,ENSG00000181744,ENSG00000180353,ENSG00000109062,ENSG00000078401,ENSG00000169047,ENSG00000141506,ENSG00000017427,ENSG00000135362,ENSG00000196712,ENSG00000187764,ENSG00000136848,ENSG00000141736,ENSG00000092969,ENSG00000000938,ENSG00000051382,ENSG00000105851…
207	BP	GO:0007264	small GTPase mediated signal transduction	6	0.0175	674	7014	299	0.043	0.444	ENSG00000099942,ENSG00000164327,ENSG00000161011,ENSG00000213977,ENSG00000068028,ENSG00000164056,ENSG00000204138,ENSG00000174839,ENSG00000111348,ENSG00000197885,ENSG00000168256,ENSG00000132881,ENSG00000115839,ENSG00000117155,ENSG00000185652,ENSG00000116133,ENSG00000075651,ENSG00000129219,ENSG00000095370,ENSG00000137936,ENSG00000167994,ENSG00000127328,ENSG00000145979,ENSG00000173611,ENSG00000171798…
208	BP	GO:0007265	Ras protein signal transduction	7	0.0355	417	7014	194	0.028	0.465	ENSG00000099942,ENSG00000164327,ENSG00000161011,ENSG00000213977,ENSG00000068028,ENSG00000164056,ENSG00000204138,ENSG00000174839,ENSG00000111348,ENSG00000115839,ENSG00000117155,ENSG00000185652,ENSG00000116133,ENSG00000075651,ENSG00000167994,ENSG00000127328,ENSG00000145979,ENSG00000173611,ENSG00000162738,ENSG00000137486,ENSG00000204472,ENSG00000155849,ENSG00000138698,ENSG00000167965,ENSG00000184349…
209	BP	GO:0031098	stress-activated protein kinase signaling cascade	6	0.00954	232	7014	119	0.017	0.513	ENSG00000150907,ENSG00000184481,ENSG00000099942,ENSG00000121653,ENSG00000113161,ENSG00000144746,ENSG00000123268,ENSG00000095370,ENSG00000204209,ENSG00000103126,ENSG00000112559,ENSG00000081189,ENSG00000090432,ENSG00000162738,ENSG00000004975,ENSG00000150764,ENSG00000106692,ENSG00000023287,ENSG00000150593,ENSG00000111907,ENSG00000136280,ENSG00000188554,ENSG00000186063,ENSG00000130222,ENSG00000173545…
210	BP	GO:0007166	cell surface receptor signaling pathway	5	1.44e-16	2682	7014	1171	0.167	0.437	ENSG00000166224,ENSG00000128342,ENSG00000136243,ENSG00000125450,ENSG00000050165,ENSG00000162734,ENSG00000108270,ENSG00000100246,ENSG00000148926,ENSG00000168824,ENSG00000082898,ENSG00000118689,ENSG00000150907,ENSG00000184481,ENSG00000113732,ENSG00000197114,ENSG00000273154,ENSG00000154589,ENSG00000117899,ENSG00000163913,ENSG00000150782,ENSG00000107518,ENSG00000105429,ENSG00000145708,ENSG00000111725…
211	BP	GO:0007167	enzyme linked receptor protein signaling pathway	6	6.25e-08	963	7014	444	0.063	0.461	ENSG00000166224,ENSG00000128342,ENSG00000108270,ENSG00000100246,ENSG00000082898,ENSG00000118689,ENSG00000150907,ENSG00000184481,ENSG00000113732,ENSG00000197114,ENSG00000105429,ENSG00000111725,ENSG00000131791,ENSG00000099942,ENSG00000117362,ENSG00000076641,ENSG00000164327,ENSG00000159720,ENSG00000170873,ENSG00000250565,ENSG00000161011,ENSG00000047249,ENSG00000164056,ENSG00000169129,ENSG00000157017…
212	BP	GO:0007169	transmembrane receptor protein tyrosine kinase signaling pathway	7	3.82e-07	688	7014	328	0.047	0.477	ENSG00000166224,ENSG00000108270,ENSG00000100246,ENSG00000118689,ENSG00000150907,ENSG00000184481,ENSG00000113732,ENSG00000197114,ENSG00000111725,ENSG00000131791,ENSG00000099942,ENSG00000117362,ENSG00000076641,ENSG00000164327,ENSG00000159720,ENSG00000170873,ENSG00000250565,ENSG00000161011,ENSG00000047249,ENSG00000164056,ENSG00000169129,ENSG00000157017,ENSG00000155097,ENSG00000143882,ENSG00000102547…
213	BP	GO:0097191	extrinsic apoptotic signaling pathway	6	0.0353	225	7014	114	0.016	0.507	ENSG00000162734,ENSG00000118689,ENSG00000198964,ENSG00000006327,ENSG00000102871,ENSG00000081791,ENSG00000015475,ENSG00000109471,ENSG00000104432,ENSG00000136156,ENSG00000135916,ENSG00000125726,ENSG00000163012,ENSG00000121380,ENSG00000111537,ENSG00000104313,ENSG00000064655,ENSG00000204209,ENSG00000213190,ENSG00000002330,ENSG00000171951,ENSG00000001084,ENSG00000092871,ENSG00000113520,ENSG00000115008…
214	BP	GO:0023014	signal transduction by phosphorylation	5	5.4e-10	592	7014	299	0.043	0.505	ENSG00000128342,ENSG00000150907,ENSG00000184481,ENSG00000150782,ENSG00000099942,ENSG00000149089,ENSG00000165795,ENSG00000164056,ENSG00000121653,ENSG00000157017,ENSG00000174928,ENSG00000099985,ENSG00000115263,ENSG00000116586,ENSG00000113161,ENSG00000161929,ENSG00000139946,ENSG00000185652,ENSG00000173402,ENSG00000144746,ENSG00000123268,ENSG00000095370,ENSG00000204209,ENSG00000177628,ENSG00000103126…
215	BP	GO:0000165	MAPK cascade	6	7.92e-10	577	7014	292	0.042	0.506	ENSG00000128342,ENSG00000150907,ENSG00000184481,ENSG00000150782,ENSG00000099942,ENSG00000149089,ENSG00000165795,ENSG00000164056,ENSG00000121653,ENSG00000157017,ENSG00000174928,ENSG00000099985,ENSG00000115263,ENSG00000116586,ENSG00000113161,ENSG00000161929,ENSG00000139946,ENSG00000185652,ENSG00000173402,ENSG00000144746,ENSG00000123268,ENSG00000095370,ENSG00000204209,ENSG00000177628,ENSG00000103126…
216	BP	GO:0051403	stress-activated MAPK cascade	7	0.0105	230	7014	118	0.017	0.513	ENSG00000150907,ENSG00000184481,ENSG00000099942,ENSG00000121653,ENSG00000113161,ENSG00000144746,ENSG00000123268,ENSG00000095370,ENSG00000204209,ENSG00000103126,ENSG00000112559,ENSG00000081189,ENSG00000090432,ENSG00000162738,ENSG00000004975,ENSG00000150764,ENSG00000106692,ENSG00000023287,ENSG00000150593,ENSG00000111907,ENSG00000136280,ENSG00000188554,ENSG00000186063,ENSG00000130222,ENSG00000173545…
217	BP	GO:0007254	JNK cascade	8	0.0251	180	7014	95	0.014	0.528	ENSG00000099942,ENSG00000121653,ENSG00000095370,ENSG00000204209,ENSG00000103126,ENSG00000112559,ENSG00000090432,ENSG00000162738,ENSG00000004975,ENSG00000150764,ENSG00000106692,ENSG00000023287,ENSG00000150593,ENSG00000111907,ENSG00000186063,ENSG00000130222,ENSG00000173545,ENSG00000103490,ENSG00000109458,ENSG00000100324,ENSG00000150455,ENSG00000139193,ENSG00000153071,ENSG00000171720,ENSG00000074696…
218	BP	GO:0050793	regulation of developmental process	3	5.78e-12	1713	7014	765	0.109	0.447	ENSG00000166313,ENSG00000162493,ENSG00000128342,ENSG00000148926,ENSG00000118689,ENSG00000150907,ENSG00000184481,ENSG00000214253,ENSG00000140105,ENSG00000108465,ENSG00000122862,ENSG00000180182,ENSG00000118513,ENSG00000126226,ENSG00000105429,ENSG00000102878,ENSG00000162878,ENSG00000111596,ENSG00000076770,ENSG00000012223,ENSG00000188729,ENSG00000144320,ENSG00000006327,ENSG00000102871,ENSG00000109452…
219	BP	GO:0022603	regulation of anatomical structure morphogenesis	4	7.08e-10	697	7014	343	0.049	0.492	ENSG00000162493,ENSG00000128342,ENSG00000148926,ENSG00000184481,ENSG00000214253,ENSG00000140105,ENSG00000105429,ENSG00000006327,ENSG00000148935,ENSG00000118785,ENSG00000109083,ENSG00000164056,ENSG00000157017,ENSG00000147649,ENSG00000057663,ENSG00000134987,ENSG00000136541,ENSG00000175866,ENSG00000143369,ENSG00000137270,ENSG00000176697,ENSG00000111537,ENSG00000109854,ENSG00000114745,ENSG00000104313…
220	BP	GO:0051094	positive regulation of developmental process	4	1.1e-08	805	7014	383	0.055	0.476	ENSG00000128342,ENSG00000148926,ENSG00000118689,ENSG00000214253,ENSG00000118513,ENSG00000126226,ENSG00000105429,ENSG00000102878,ENSG00000162878,ENSG00000012223,ENSG00000006327,ENSG00000102871,ENSG00000161642,ENSG00000163472,ENSG00000176909,ENSG00000169194,ENSG00000164056,ENSG00000109471,ENSG00000157017,ENSG00000147649,ENSG00000104432,ENSG00000173083,ENSG00000160097,ENSG00000125266,ENSG00000143369…
221	BP	GO:2000026	regulation of multicellular organismal development	4	5.59e-10	1295	7014	588	0.084	0.454	ENSG00000166313,ENSG00000128342,ENSG00000148926,ENSG00000118689,ENSG00000184481,ENSG00000140105,ENSG00000108465,ENSG00000122862,ENSG00000118513,ENSG00000126226,ENSG00000105429,ENSG00000162878,ENSG00000076770,ENSG00000012223,ENSG00000144320,ENSG00000006327,ENSG00000102871,ENSG00000109452,ENSG00000131203,ENSG00000185340,ENSG00000163472,ENSG00000118785,ENSG00000169194,ENSG00000154429,ENSG00000164056…
222	BP	GO:1901342	regulation of vasculature development	5	0.0299	192	7014	100	0.014	0.521	ENSG00000148926,ENSG00000184481,ENSG00000140105,ENSG00000157017,ENSG00000147649,ENSG00000143369,ENSG00000109854,ENSG00000153904,ENSG00000102760,ENSG00000005981,ENSG00000117525,ENSG00000071246,ENSG00000143494,ENSG00000115008,ENSG00000169242,ENSG00000020181,ENSG00000087274,ENSG00000100292,ENSG00000166292,ENSG00000137573,ENSG00000000005,ENSG00000136110,ENSG00000100311,ENSG00000106025,ENSG00000140464…
223	BP	GO:0051960	regulation of nervous system development	5	7.2e-05	533	7014	254	0.036	0.477	ENSG00000166313,ENSG00000128342,ENSG00000108465,ENSG00000105429,ENSG00000006327,ENSG00000118785,ENSG00000109471,ENSG00000104435,ENSG00000157017,ENSG00000184454,ENSG00000134987,ENSG00000135916,ENSG00000176697,ENSG00000185652,ENSG00000111537,ENSG00000147437,ENSG00000140254,ENSG00000088305,ENSG00000123268,ENSG00000114745,ENSG00000104313,ENSG00000101463,ENSG00000156642,ENSG00000171798,ENSG00000081189…
224	BP	GO:0045595	regulation of cell differentiation	4	2.01e-05	1234	7014	538	0.077	0.436	ENSG00000166313,ENSG00000128342,ENSG00000148926,ENSG00000118689,ENSG00000150907,ENSG00000184481,ENSG00000108465,ENSG00000180182,ENSG00000118513,ENSG00000126226,ENSG00000105429,ENSG00000102878,ENSG00000162878,ENSG00000111596,ENSG00000076770,ENSG00000012223,ENSG00000188729,ENSG00000144320,ENSG00000006327,ENSG00000109452,ENSG00000173226,ENSG00000185340,ENSG00000161642,ENSG00000118785,ENSG00000101190…
225	BP	GO:0060284	regulation of cell development	5	8.48e-06	603	7014	287	0.041	0.476	ENSG00000166313,ENSG00000128342,ENSG00000108465,ENSG00000105429,ENSG00000111596,ENSG00000076770,ENSG00000012223,ENSG00000006327,ENSG00000118785,ENSG00000109471,ENSG00000104435,ENSG00000134987,ENSG00000135916,ENSG00000175197,ENSG00000176697,ENSG00000185652,ENSG00000111537,ENSG00000147437,ENSG00000140254,ENSG00000088305,ENSG00000123268,ENSG00000114745,ENSG00000104313,ENSG00000138795,ENSG00000168646…
226	BP	GO:0050767	regulation of neurogenesis	6	0.00249	477	7014	224	0.032	0.47	ENSG00000166313,ENSG00000128342,ENSG00000108465,ENSG00000105429,ENSG00000006327,ENSG00000118785,ENSG00000109471,ENSG00000104435,ENSG00000134987,ENSG00000135916,ENSG00000176697,ENSG00000185652,ENSG00000111537,ENSG00000147437,ENSG00000140254,ENSG00000088305,ENSG00000123268,ENSG00000114745,ENSG00000104313,ENSG00000156642,ENSG00000171798,ENSG00000081189,ENSG00000198026,ENSG00000154096,ENSG00000017373…
227	BP	GO:0045597	positive regulation of cell differentiation	5	0.00156	585	7014	269	0.038	0.46	ENSG00000128342,ENSG00000148926,ENSG00000118689,ENSG00000118513,ENSG00000126226,ENSG00000105429,ENSG00000102878,ENSG00000162878,ENSG00000012223,ENSG00000006327,ENSG00000161642,ENSG00000176909,ENSG00000169194,ENSG00000109471,ENSG00000104432,ENSG00000160097,ENSG00000125266,ENSG00000175467,ENSG00000112149,ENSG00000176697,ENSG00000185652,ENSG00000111537,ENSG00000140254,ENSG00000088305,ENSG00000138795…
228	BP	GO:0010720	positive regulation of cell development	6	0.0201	193	7014	101	0.014	0.523	ENSG00000128342,ENSG00000105429,ENSG00000006327,ENSG00000176697,ENSG00000185652,ENSG00000138795,ENSG00000168646,ENSG00000156642,ENSG00000002330,ENSG00000102760,ENSG00000198026,ENSG00000100300,ENSG00000150764,ENSG00000181690,ENSG00000107562,ENSG00000095739,ENSG00000079691,ENSG00000163466,ENSG00000113525,ENSG00000152422,ENSG00000174989,ENSG00000082014,ENSG00000196584,ENSG00000179218,ENSG00000080166…
229	BP	GO:0040008	regulation of growth	3	0.00148	565	7014	261	0.037	0.462	ENSG00000166313,ENSG00000163697,ENSG00000166224,ENSG00000158669,ENSG00000145287,ENSG00000007341,ENSG00000088812,ENSG00000105429,ENSG00000269858,ENSG00000006327,ENSG00000161921,ENSG00000185340,ENSG00000118785,ENSG00000156502,ENSG00000109471,ENSG00000147654,ENSG00000157017,ENSG00000104432,ENSG00000123080,ENSG00000137103,ENSG00000099985,ENSG00000134987,ENSG00000145041,ENSG00000143162,ENSG00000113739…
230	BP	GO:0040012	regulation of locomotion	3	0.000114	557	7014	263	0.037	0.472	ENSG00000162493,ENSG00000105429,ENSG00000161921,ENSG00000006128,ENSG00000155827,ENSG00000154429,ENSG00000108798,ENSG00000157017,ENSG00000137033,ENSG00000146070,ENSG00000124171,ENSG00000125266,ENSG00000143369,ENSG00000125863,ENSG00000213066,ENSG00000117155,ENSG00000185652,ENSG00000147437,ENSG00000173402,ENSG00000117115,ENSG00000173611,ENSG00000101557,ENSG00000138795,ENSG00000171951,ENSG00000102760…
231	BP	GO:2000145	regulation of cell motility	4	7.45e-05	509	7014	244	0.035	0.479	ENSG00000162493,ENSG00000161921,ENSG00000006128,ENSG00000155827,ENSG00000154429,ENSG00000108798,ENSG00000137033,ENSG00000146070,ENSG00000124171,ENSG00000143369,ENSG00000125863,ENSG00000213066,ENSG00000117155,ENSG00000185652,ENSG00000147437,ENSG00000173402,ENSG00000117115,ENSG00000173611,ENSG00000138795,ENSG00000102760,ENSG00000163832,ENSG00000135346,ENSG00000154096,ENSG00000017373,ENSG00000130449…
232	BP	GO:0030334	regulation of cell migration	5	0.000413	483	7014	230	0.033	0.476	ENSG00000162493,ENSG00000161921,ENSG00000006128,ENSG00000155827,ENSG00000108798,ENSG00000137033,ENSG00000146070,ENSG00000124171,ENSG00000143369,ENSG00000213066,ENSG00000185652,ENSG00000147437,ENSG00000173402,ENSG00000117115,ENSG00000173611,ENSG00000138795,ENSG00000102760,ENSG00000163832,ENSG00000135346,ENSG00000154096,ENSG00000017373,ENSG00000130449,ENSG00000117525,ENSG00000071246,ENSG00000092871…
233	BP	GO:0010632	regulation of epithelial cell migration	6	0.0191	119	7014	68	0.01	0.571	ENSG00000006128,ENSG00000102760,ENSG00000071246,ENSG00000112293,ENSG00000183287,ENSG00000169242,ENSG00000020181,ENSG00000100311,ENSG00000108840,ENSG00000073060,ENSG00000078401,ENSG00000117707,ENSG00000113070,ENSG00000001631,ENSG00000166025,ENSG00000126016,ENSG00000069702,ENSG00000108839,ENSG00000137801,ENSG00000196712,ENSG00000196189,ENSG00000204217,ENSG00000163513,ENSG00000136848,ENSG00000162407…
234	BP	GO:0051128	regulation of cellular component organization	3	1.98e-09	1549	7014	686	0.098	0.443	ENSG00000166313,ENSG00000163697,ENSG00000162493,ENSG00000128342,ENSG00000159086,ENSG00000082898,ENSG00000214253,ENSG00000101624,ENSG00000007341,ENSG00000118513,ENSG00000126226,ENSG00000105429,ENSG00000100462,ENSG00000162878,ENSG00000111596,ENSG00000064692,ENSG00000152520,ENSG00000269858,ENSG00000006327,ENSG00000198554,ENSG00000164327,ENSG00000161921,ENSG00000148935,ENSG00000185340,ENSG00000179941…
235	BP	GO:0051130	positive regulation of cellular component organization	4	0.021	650	7014	289	0.041	0.445	ENSG00000128342,ENSG00000159086,ENSG00000214253,ENSG00000118513,ENSG00000105429,ENSG00000111596,ENSG00000152520,ENSG00000006327,ENSG00000164327,ENSG00000006128,ENSG00000155827,ENSG00000015475,ENSG00000104435,ENSG00000157017,ENSG00000135476,ENSG00000198730,ENSG00000130816,ENSG00000162852,ENSG00000006453,ENSG00000137270,ENSG00000150625,ENSG00000176697,ENSG00000185652,ENSG00000198408,ENSG00000088305…
236	BP	GO:0031344	regulation of cell projection organization	4	0.0376	337	7014	161	0.023	0.478	ENSG00000105429,ENSG00000006327,ENSG00000118785,ENSG00000109083,ENSG00000109471,ENSG00000104435,ENSG00000057663,ENSG00000134987,ENSG00000135916,ENSG00000136541,ENSG00000150625,ENSG00000123268,ENSG00000114745,ENSG00000156642,ENSG00000171798,ENSG00000154096,ENSG00000017373,ENSG00000107864,ENSG00000150764,ENSG00000107562,ENSG00000079691,ENSG00000169242,ENSG00000061676,ENSG00000163466,ENSG00000174989…
237	BP	GO:0022604	regulation of cell morphogenesis	4	0.00369	358	7014	174	0.025	0.486	ENSG00000162493,ENSG00000128342,ENSG00000105429,ENSG00000006327,ENSG00000148935,ENSG00000118785,ENSG00000109083,ENSG00000057663,ENSG00000134987,ENSG00000136541,ENSG00000175866,ENSG00000111537,ENSG00000114745,ENSG00000197702,ENSG00000138795,ENSG00000168646,ENSG00000130559,ENSG00000158985,ENSG00000197622,ENSG00000171798,ENSG00000102760,ENSG00000154096,ENSG00000017373,ENSG00000150764,ENSG00000107562…
238	BP	GO:0023051	regulation of signaling	3	5.77e-19	2482	7014	1106	0.158	0.446	ENSG00000137409,ENSG00000128342,ENSG00000050165,ENSG00000162734,ENSG00000116761,ENSG00000148926,ENSG00000138678,ENSG00000082898,ENSG00000150907,ENSG00000184481,ENSG00000214253,ENSG00000197114,ENSG00000154589,ENSG00000175348,ENSG00000134759,ENSG00000163913,ENSG00000150782,ENSG00000111845,ENSG00000111596,ENSG00000145708,ENSG00000099942,ENSG00000064692,ENSG00000012223,ENSG00000198964,ENSG00000149089…
239	BP	GO:0023056	positive regulation of signaling	4	4.12e-12	1070	7014	507	0.072	0.474	ENSG00000128342,ENSG00000162734,ENSG00000116761,ENSG00000214253,ENSG00000154589,ENSG00000175348,ENSG00000099942,ENSG00000012223,ENSG00000006327,ENSG00000102871,ENSG00000076641,ENSG00000164327,ENSG00000087266,ENSG00000161642,ENSG00000006128,ENSG00000015475,ENSG00000169194,ENSG00000109471,ENSG00000124802,ENSG00000121653,ENSG00000169129,ENSG00000157017,ENSG00000147649,ENSG00000099985,ENSG00000173083…
240	BP	GO:0009966	regulation of signal transduction	4	8.18e-17	2229	7014	995	0.142	0.446	ENSG00000137409,ENSG00000128342,ENSG00000050165,ENSG00000162734,ENSG00000116761,ENSG00000148926,ENSG00000138678,ENSG00000082898,ENSG00000150907,ENSG00000184481,ENSG00000214253,ENSG00000197114,ENSG00000154589,ENSG00000175348,ENSG00000134759,ENSG00000163913,ENSG00000150782,ENSG00000111845,ENSG00000111596,ENSG00000145708,ENSG00000099942,ENSG00000012223,ENSG00000198964,ENSG00000149089,ENSG00000165795…
241	BP	GO:1902531	regulation of intracellular signal transduction	5	2.53e-10	1353	7014	613	0.087	0.453	ENSG00000128342,ENSG00000116761,ENSG00000138678,ENSG00000150907,ENSG00000184481,ENSG00000214253,ENSG00000175348,ENSG00000134759,ENSG00000150782,ENSG00000099942,ENSG00000012223,ENSG00000149089,ENSG00000165795,ENSG00000102871,ENSG00000109452,ENSG00000164327,ENSG00000161642,ENSG00000161011,ENSG00000015475,ENSG00000213977,ENSG00000169194,ENSG00000164056,ENSG00000109471,ENSG00000124802,ENSG00000121653…
242	BP	GO:0014066	regulation of phosphatidylinositol 3-kinase signaling	6	0.0145	66	7014	43	0.006	0.652	ENSG00000155629,ENSG00000110395,ENSG00000124356,ENSG00000100100,ENSG00000103197,ENSG00000187097,ENSG00000100311,ENSG00000181744,ENSG00000180353,ENSG00000109062,ENSG00000017427,ENSG00000135362,ENSG00000187764,ENSG00000136848,ENSG00000092969,ENSG00000000938,ENSG00000171862,ENSG00000107731,ENSG00000164251,ENSG00000181104,ENSG00000077782,ENSG00000096968,ENSG00000154188,ENSG00000157404,ENSG00000122025…
243	BP	GO:0043408	regulation of MAPK cascade	6	5.15e-09	509	7014	260	0.037	0.511	ENSG00000128342,ENSG00000150907,ENSG00000184481,ENSG00000099942,ENSG00000149089,ENSG00000165795,ENSG00000164056,ENSG00000121653,ENSG00000157017,ENSG00000174928,ENSG00000099985,ENSG00000115263,ENSG00000116586,ENSG00000113161,ENSG00000161929,ENSG00000139946,ENSG00000185652,ENSG00000173402,ENSG00000144746,ENSG00000204209,ENSG00000177628,ENSG00000103126,ENSG00000112559,ENSG00000174697,ENSG00000090432…
244	BP	GO:0009967	positive regulation of signal transduction	5	1.62e-12	1022	7014	489	0.07	0.478	ENSG00000128342,ENSG00000162734,ENSG00000116761,ENSG00000214253,ENSG00000154589,ENSG00000175348,ENSG00000099942,ENSG00000012223,ENSG00000006327,ENSG00000102871,ENSG00000076641,ENSG00000164327,ENSG00000087266,ENSG00000161642,ENSG00000015475,ENSG00000169194,ENSG00000109471,ENSG00000124802,ENSG00000121653,ENSG00000169129,ENSG00000157017,ENSG00000147649,ENSG00000099985,ENSG00000173083,ENSG00000163519…
245	BP	GO:1902533	positive regulation of intracellular signal transduction	6	5.51e-07	680	7014	324	0.046	0.476	ENSG00000128342,ENSG00000116761,ENSG00000214253,ENSG00000175348,ENSG00000012223,ENSG00000102871,ENSG00000164327,ENSG00000161642,ENSG00000015475,ENSG00000169194,ENSG00000109471,ENSG00000124802,ENSG00000157017,ENSG00000147649,ENSG00000099985,ENSG00000173083,ENSG00000163519,ENSG00000159224,ENSG00000115263,ENSG00000116729,ENSG00000116586,ENSG00000143369,ENSG00000113161,ENSG00000101558,ENSG00000161929…
246	BP	GO:0043410	positive regulation of MAPK cascade	7	0.00133	349	7014	172	0.025	0.493	ENSG00000128342,ENSG00000157017,ENSG00000099985,ENSG00000115263,ENSG00000113161,ENSG00000161929,ENSG00000139946,ENSG00000185652,ENSG00000144746,ENSG00000204209,ENSG00000103126,ENSG00000112559,ENSG00000174697,ENSG00000090432,ENSG00000162738,ENSG00000137486,ENSG00000141480,ENSG00000139053,ENSG00000004975,ENSG00000150764,ENSG00000169242,ENSG00000111907,ENSG00000130222,ENSG00000114209,ENSG00000173545…
247	BP	GO:0051234	establishment of localization	2	1.39e-15	3885	7014	1626	0.232	0.419	ENSG00000137409,ENSG00000128342,ENSG00000075303,ENSG00000072864,ENSG00000163631,ENSG00000145321,ENSG00000136243,ENSG00000125450,ENSG00000167323,ENSG00000109689,ENSG00000162734,ENSG00000103316,ENSG00000148926,ENSG00000168824,ENSG00000158669,ENSG00000082898,ENSG00000214253,ENSG00000113732,ENSG00000122862,ENSG00000114850,ENSG00000122970,ENSG00000163913,ENSG00000204444,ENSG00000118513,ENSG00000136881…
248	BP	GO:0006810	transport	3	6.61e-15	3818	7014	1596	0.228	0.418	ENSG00000137409,ENSG00000128342,ENSG00000075303,ENSG00000072864,ENSG00000163631,ENSG00000145321,ENSG00000136243,ENSG00000125450,ENSG00000167323,ENSG00000109689,ENSG00000162734,ENSG00000103316,ENSG00000148926,ENSG00000168824,ENSG00000158669,ENSG00000082898,ENSG00000214253,ENSG00000113732,ENSG00000122862,ENSG00000114850,ENSG00000122970,ENSG00000163913,ENSG00000204444,ENSG00000118513,ENSG00000136881…
249	BP	GO:0071702	organic substance transport	4	0.00112	2158	7014	880	0.125	0.408	ENSG00000163631,ENSG00000136243,ENSG00000125450,ENSG00000162734,ENSG00000103316,ENSG00000082898,ENSG00000214253,ENSG00000113732,ENSG00000122862,ENSG00000114850,ENSG00000204444,ENSG00000136881,ENSG00000150782,ENSG00000162878,ENSG00000168434,ENSG00000064652,ENSG00000182372,ENSG00000132432,ENSG00000145708,ENSG00000131791,ENSG00000152520,ENSG00000136937,ENSG00000149823,ENSG00000188729,ENSG00000164751…
250	BP	GO:0044765	single-organism transport	4	1.13e-09	3192	7014	1321	0.188	0.414	ENSG00000128342,ENSG00000075303,ENSG00000072864,ENSG00000163631,ENSG00000145321,ENSG00000136243,ENSG00000125450,ENSG00000167323,ENSG00000109689,ENSG00000162734,ENSG00000103316,ENSG00000148926,ENSG00000158669,ENSG00000082898,ENSG00000214253,ENSG00000113732,ENSG00000122862,ENSG00000114850,ENSG00000122970,ENSG00000163913,ENSG00000204444,ENSG00000118513,ENSG00000136881,ENSG00000150782,ENSG00000162878…
251	BP	GO:0006811	ion transport	5	1.62e-06	1245	7014	549	0.078	0.441	ENSG00000163631,ENSG00000167323,ENSG00000109689,ENSG00000103316,ENSG00000113732,ENSG00000118513,ENSG00000136881,ENSG00000182372,ENSG00000145708,ENSG00000131791,ENSG00000012223,ENSG00000135222,ENSG00000164466,ENSG00000159720,ENSG00000014919,ENSG00000119946,ENSG00000158158,ENSG00000198523,ENSG00000131143,ENSG00000250565,ENSG00000167535,ENSG00000182389,ENSG00000165995,ENSG00000205060,ENSG00000167995…
252	BP	GO:0006812	cation transport	6	0.000204	797	7014	359	0.051	0.45	ENSG00000167323,ENSG00000109689,ENSG00000113732,ENSG00000118513,ENSG00000131791,ENSG00000012223,ENSG00000135222,ENSG00000164466,ENSG00000159720,ENSG00000014919,ENSG00000198523,ENSG00000131143,ENSG00000250565,ENSG00000167535,ENSG00000182389,ENSG00000165995,ENSG00000167995,ENSG00000169194,ENSG00000047249,ENSG00000040487,ENSG00000168710,ENSG00000155097,ENSG00000143882,ENSG00000156026,ENSG00000016490…
253	BP	GO:0030001	metal ion transport	7	5.93e-06	628	7014	298	0.042	0.475	ENSG00000167323,ENSG00000109689,ENSG00000113732,ENSG00000118513,ENSG00000012223,ENSG00000135222,ENSG00000164466,ENSG00000159720,ENSG00000198523,ENSG00000250565,ENSG00000167535,ENSG00000182389,ENSG00000165995,ENSG00000167995,ENSG00000169194,ENSG00000047249,ENSG00000168710,ENSG00000155097,ENSG00000143882,ENSG00000156026,ENSG00000016490,ENSG00000105929,ENSG00000157765,ENSG00000115263,ENSG00000177058…
254	BP	GO:0006814	sodium ion transport	8	0.00754	154	7014	85	0.012	0.552	ENSG00000168710,ENSG00000157765,ENSG00000177058,ENSG00000139180,ENSG00000168575,ENSG00000170482,ENSG00000135124,ENSG00000089041,ENSG00000105711,ENSG00000073734,ENSG00000109062,ENSG00000104365,ENSG00000172139,ENSG00000117834,ENSG00000154025,ENSG00000126562,ENSG00000256870,ENSG00000148942,ENSG00000164707,ENSG00000081800,ENSG00000101892,ENSG00000129244,ENSG00000143153,ENSG00000101400,ENSG00000136531…
255	BP	GO:0046903	secretion	5	0.0405	896	7014	384	0.055	0.429	ENSG00000128342,ENSG00000163631,ENSG00000148926,ENSG00000158669,ENSG00000122862,ENSG00000145708,ENSG00000064692,ENSG00000114491,ENSG00000100889,ENSG00000163472,ENSG00000006128,ENSG00000182389,ENSG00000169194,ENSG00000158874,ENSG00000109471,ENSG00000157017,ENSG00000110801,ENSG00000156026,ENSG00000105698,ENSG00000057663,ENSG00000099985,ENSG00000159224,ENSG00000137033,ENSG00000136854,ENSG00000115263…
256	BP	GO:0055085	transmembrane transport	5	0.00026	967	7014	426	0.061	0.441	ENSG00000075303,ENSG00000163631,ENSG00000136243,ENSG00000125450,ENSG00000167323,ENSG00000109689,ENSG00000113732,ENSG00000145708,ENSG00000131791,ENSG00000164751,ENSG00000025796,ENSG00000159720,ENSG00000014919,ENSG00000198523,ENSG00000131143,ENSG00000250565,ENSG00000182389,ENSG00000165995,ENSG00000205060,ENSG00000167995,ENSG00000047249,ENSG00000158874,ENSG00000158882,ENSG00000130204,ENSG00000040487…
257	BP	GO:0051049	regulation of transport	4	3.62e-06	1192	7014	526	0.075	0.441	ENSG00000128342,ENSG00000136243,ENSG00000125450,ENSG00000167323,ENSG00000109689,ENSG00000162734,ENSG00000082898,ENSG00000214253,ENSG00000122862,ENSG00000150782,ENSG00000162878,ENSG00000145708,ENSG00000064692,ENSG00000188729,ENSG00000100889,ENSG00000109452,ENSG00000198523,ENSG00000006128,ENSG00000182389,ENSG00000165995,ENSG00000086589,ENSG00000015475,ENSG00000167995,ENSG00000127325,ENSG00000137331…
258	BP	GO:0043269	regulation of ion transport	5	0.0405	347	7014	165	0.024	0.476	ENSG00000167323,ENSG00000109689,ENSG00000145708,ENSG00000198523,ENSG00000182389,ENSG00000165995,ENSG00000167995,ENSG00000127325,ENSG00000169194,ENSG00000168710,ENSG00000115263,ENSG00000113739,ENSG00000198408,ENSG00000175538,ENSG00000167614,ENSG00000174697,ENSG00000169181,ENSG00000154096,ENSG00000118507,ENSG00000100300,ENSG00000113520,ENSG00000141480,ENSG00000133872,ENSG00000107562,ENSG00000105974…
259	BP	GO:0048519	negative regulation of biological process	2	8.96e-17	3567	7014	1513	0.216	0.424	ENSG00000166313,ENSG00000163697,ENSG00000128342,ENSG00000155508,ENSG00000163631,ENSG00000160182,ENSG00000050165,ENSG00000162734,ENSG00000103316,ENSG00000108270,ENSG00000116761,ENSG00000144228,ENSG00000148926,ENSG00000005436,ENSG00000140326,ENSG00000141497,ENSG00000082898,ENSG00000118689,ENSG00000150907,ENSG00000184481,ENSG00000140105,ENSG00000145287,ENSG00000159377,ENSG00000136273,ENSG00000197114…
260	BP	GO:0048585	negative regulation of response to stimulus	3	0.00472	1018	7014	438	0.062	0.43	ENSG00000128342,ENSG00000050165,ENSG00000162734,ENSG00000116761,ENSG00000148926,ENSG00000082898,ENSG00000150907,ENSG00000184481,ENSG00000159377,ENSG00000197114,ENSG00000163913,ENSG00000111845,ENSG00000111596,ENSG00000012223,ENSG00000198964,ENSG00000165795,ENSG00000161642,ENSG00000118785,ENSG00000213977,ENSG00000137331,ENSG00000163154,ENSG00000164056,ENSG00000109471,ENSG00000128965,ENSG00000121653…
261	BP	GO:0009892	negative regulation of metabolic process	3	0.03	1717	7014	700	0.1	0.408	ENSG00000166313,ENSG00000128342,ENSG00000155508,ENSG00000050165,ENSG00000103316,ENSG00000108270,ENSG00000144228,ENSG00000005436,ENSG00000140326,ENSG00000141497,ENSG00000082898,ENSG00000118689,ENSG00000150907,ENSG00000184481,ENSG00000159377,ENSG00000136273,ENSG00000197114,ENSG00000204444,ENSG00000118513,ENSG00000100462,ENSG00000187772,ENSG00000102878,ENSG00000111596,ENSG00000182372,ENSG00000136937…
262	BP	GO:0048523	negative regulation of cellular process	3	6.82e-15	3248	7014	1379	0.197	0.425	ENSG00000166313,ENSG00000163697,ENSG00000128342,ENSG00000155508,ENSG00000163631,ENSG00000160182,ENSG00000050165,ENSG00000162734,ENSG00000103316,ENSG00000108270,ENSG00000116761,ENSG00000144228,ENSG00000148926,ENSG00000005436,ENSG00000140326,ENSG00000141497,ENSG00000082898,ENSG00000118689,ENSG00000150907,ENSG00000184481,ENSG00000140105,ENSG00000145287,ENSG00000159377,ENSG00000136273,ENSG00000197114…
263	BP	GO:0010648	negative regulation of cell communication	4	0.025	900	7014	387	0.055	0.43	ENSG00000128342,ENSG00000050165,ENSG00000162734,ENSG00000116761,ENSG00000148926,ENSG00000082898,ENSG00000150907,ENSG00000184481,ENSG00000197114,ENSG00000163913,ENSG00000111845,ENSG00000111596,ENSG00000012223,ENSG00000198964,ENSG00000165795,ENSG00000161642,ENSG00000213977,ENSG00000164056,ENSG00000128965,ENSG00000121653,ENSG00000204138,ENSG00000104432,ENSG00000174928,ENSG00000136854,ENSG00000092140…
264	BP	GO:0008285	negative regulation of cell proliferation	4	0.0129	577	7014	261	0.037	0.452	ENSG00000128342,ENSG00000155508,ENSG00000160182,ENSG00000148926,ENSG00000184481,ENSG00000140105,ENSG00000164751,ENSG00000165795,ENSG00000131203,ENSG00000170873,ENSG00000213977,ENSG00000172167,ENSG00000164056,ENSG00000109471,ENSG00000124802,ENSG00000075945,ENSG00000157017,ENSG00000123080,ENSG00000099985,ENSG00000125266,ENSG00000008226,ENSG00000176697,ENSG00000111537,ENSG00000126581,ENSG00000147437…
265	BP	GO:0050680	negative regulation of epithelial cell proliferation	5	0.0431	95	7014	56	0.008	0.589	ENSG00000164751,ENSG00000170873,ENSG00000157017,ENSG00000125266,ENSG00000147862,ENSG00000171951,ENSG00000102760,ENSG00000081189,ENSG00000071246,ENSG00000105974,ENSG00000105971,ENSG00000020633,ENSG00000145088,ENSG00000103197,ENSG00000137573,ENSG00000000005,ENSG00000136110,ENSG00000118017,ENSG00000124882,ENSG00000139687,ENSG00000111276,ENSG00000001631,ENSG00000069702,ENSG00000106991,ENSG00000137801…
266	BP	GO:0023057	negative regulation of signaling	3	0.0147	896	7014	387	0.055	0.432	ENSG00000128342,ENSG00000050165,ENSG00000162734,ENSG00000116761,ENSG00000148926,ENSG00000082898,ENSG00000150907,ENSG00000184481,ENSG00000197114,ENSG00000163913,ENSG00000111845,ENSG00000111596,ENSG00000012223,ENSG00000198964,ENSG00000165795,ENSG00000161642,ENSG00000213977,ENSG00000164056,ENSG00000128965,ENSG00000121653,ENSG00000204138,ENSG00000104432,ENSG00000174928,ENSG00000163519,ENSG00000136854…
267	BP	GO:0009118	regulation of nucleoside metabolic process	1	0.0465	389	7014	182	0.026	0.468	ENSG00000164327,ENSG00000198523,ENSG00000213977,ENSG00000164056,ENSG00000174839,ENSG00000118873,ENSG00000110675,ENSG00000116586,ENSG00000115839,ENSG00000185652,ENSG00000167994,ENSG00000127328,ENSG00000145979,ENSG00000168646,ENSG00000103126,ENSG00000136872,ENSG00000169905,ENSG00000143337,ENSG00000154096,ENSG00000137449,ENSG00000137486,ENSG00000141480,ENSG00000061987,ENSG00000118194,ENSG00000138698…
268	BP	GO:0009891	positive regulation of biosynthetic process	1	5.21e-09	1416	7014	631	0.09	0.446	ENSG00000166313,ENSG00000128342,ENSG00000108270,ENSG00000064313,ENSG00000148926,ENSG00000159086,ENSG00000118689,ENSG00000150907,ENSG00000184481,ENSG00000145287,ENSG00000108465,ENSG00000107960,ENSG00000180182,ENSG00000118513,ENSG00000126226,ENSG00000102878,ENSG00000108509,ENSG00000136937,ENSG00000188729,ENSG00000101158,ENSG00000126453,ENSG00000011007,ENSG00000161011,ENSG00000155827,ENSG00000176909…
269	BP	GO:0031328	positive regulation of cellular biosynthetic process	2	5.84e-09	1394	7014	622	0.089	0.446	ENSG00000166313,ENSG00000128342,ENSG00000108270,ENSG00000064313,ENSG00000148926,ENSG00000159086,ENSG00000118689,ENSG00000150907,ENSG00000184481,ENSG00000145287,ENSG00000108465,ENSG00000107960,ENSG00000180182,ENSG00000118513,ENSG00000126226,ENSG00000102878,ENSG00000108509,ENSG00000136937,ENSG00000188729,ENSG00000101158,ENSG00000126453,ENSG00000011007,ENSG00000161011,ENSG00000155827,ENSG00000176909…
270	BP	GO:0010605	negative regulation of macromolecule metabolic process	1	0.0424	1573	7014	644	0.092	0.409	ENSG00000166313,ENSG00000155508,ENSG00000050165,ENSG00000103316,ENSG00000108270,ENSG00000144228,ENSG00000005436,ENSG00000140326,ENSG00000141497,ENSG00000082898,ENSG00000118689,ENSG00000150907,ENSG00000159377,ENSG00000136273,ENSG00000197114,ENSG00000204444,ENSG00000118513,ENSG00000100462,ENSG00000187772,ENSG00000102878,ENSG00000111596,ENSG00000182372,ENSG00000136937,ENSG00000101158,ENSG00000126453…
271	BP	GO:0010604	positive regulation of macromolecule metabolic process	1	1.8e-15	2090	7014	933	0.133	0.446	ENSG00000166313,ENSG00000128342,ENSG00000108270,ENSG00000107020,ENSG00000151893,ENSG00000064313,ENSG00000159086,ENSG00000118689,ENSG00000150907,ENSG00000184481,ENSG00000145287,ENSG00000159377,ENSG00000108465,ENSG00000111667,ENSG00000107960,ENSG00000157368,ENSG00000180182,ENSG00000118513,ENSG00000150782,ENSG00000126226,ENSG00000102878,ENSG00000111725,ENSG00000108509,ENSG00000099942,ENSG00000012223…
272	BP	GO:0045935	positive regulation of nucleobase-containing compound metabolic process	1	8.72e-10	1305	7014	591	0.084	0.453	ENSG00000166313,ENSG00000128342,ENSG00000108270,ENSG00000064313,ENSG00000148926,ENSG00000159086,ENSG00000118689,ENSG00000150907,ENSG00000184481,ENSG00000145287,ENSG00000108465,ENSG00000107960,ENSG00000180182,ENSG00000118513,ENSG00000126226,ENSG00000102878,ENSG00000108509,ENSG00000136937,ENSG00000188729,ENSG00000101158,ENSG00000126453,ENSG00000011007,ENSG00000161011,ENSG00000086589,ENSG00000155827…
273	BP	GO:0051254	positive regulation of RNA metabolic process	1	4.07e-09	1159	7014	529	0.075	0.456	ENSG00000166313,ENSG00000128342,ENSG00000108270,ENSG00000064313,ENSG00000159086,ENSG00000118689,ENSG00000150907,ENSG00000184481,ENSG00000145287,ENSG00000108465,ENSG00000180182,ENSG00000118513,ENSG00000126226,ENSG00000102878,ENSG00000108509,ENSG00000136937,ENSG00000101158,ENSG00000126453,ENSG00000011007,ENSG00000161011,ENSG00000086589,ENSG00000155827,ENSG00000176909,ENSG00000156502,ENSG00000109471…
274	BP	GO:0043412	macromolecule modification	1	5.31e-24	2869	7014	1284	0.183	0.448	ENSG00000166313,ENSG00000128342,ENSG00000187676,ENSG00000080802,ENSG00000189007,ENSG00000116761,ENSG00000144228,ENSG00000151893,ENSG00000159086,ENSG00000013375,ENSG00000150907,ENSG00000159377,ENSG00000136273,ENSG00000108465,ENSG00000197114,ENSG00000115649,ENSG00000111667,ENSG00000157368,ENSG00000118513,ENSG00000136908,ENSG00000198876,ENSG00000100462,ENSG00000149474,ENSG00000102878,ENSG00000168434…
275	BP	GO:0036211	protein modification process	2	2.45e-23	2763	7014	1239	0.177	0.448	ENSG00000166313,ENSG00000128342,ENSG00000187676,ENSG00000080802,ENSG00000116761,ENSG00000144228,ENSG00000151893,ENSG00000159086,ENSG00000013375,ENSG00000150907,ENSG00000159377,ENSG00000136273,ENSG00000108465,ENSG00000197114,ENSG00000115649,ENSG00000111667,ENSG00000157368,ENSG00000118513,ENSG00000136908,ENSG00000198876,ENSG00000100462,ENSG00000149474,ENSG00000102878,ENSG00000168434,ENSG00000129221…
276	BP	GO:0006464	cellular protein modification process	3	2.45e-23	2763	7014	1239	0.177	0.448	ENSG00000166313,ENSG00000128342,ENSG00000187676,ENSG00000080802,ENSG00000116761,ENSG00000144228,ENSG00000151893,ENSG00000159086,ENSG00000013375,ENSG00000150907,ENSG00000159377,ENSG00000136273,ENSG00000108465,ENSG00000197114,ENSG00000115649,ENSG00000111667,ENSG00000157368,ENSG00000118513,ENSG00000136908,ENSG00000198876,ENSG00000100462,ENSG00000149474,ENSG00000102878,ENSG00000168434,ENSG00000129221…
277	BP	GO:0018193	peptidyl-amino acid modification	4	3.38e-11	780	7014	383	0.055	0.491	ENSG00000166313,ENSG00000128342,ENSG00000116761,ENSG00000013375,ENSG00000197114,ENSG00000136908,ENSG00000100462,ENSG00000149474,ENSG00000269858,ENSG00000129521,ENSG00000164327,ENSG00000164024,ENSG00000172878,ENSG00000172339,ENSG00000118705,ENSG00000140650,ENSG00000100417,ENSG00000011478,ENSG00000138674,ENSG00000169194,ENSG00000158874,ENSG00000129562,ENSG00000109471,ENSG00000169129,ENSG00000157017…
278	BP	GO:0018212	peptidyl-tyrosine modification	5	0.000458	261	7014	136	0.019	0.521	ENSG00000128342,ENSG00000197114,ENSG00000164327,ENSG00000169194,ENSG00000109471,ENSG00000169129,ENSG00000157017,ENSG00000099985,ENSG00000145431,ENSG00000170962,ENSG00000169902,ENSG00000128294,ENSG00000213066,ENSG00000185652,ENSG00000111537,ENSG00000013364,ENSG00000110169,ENSG00000174697,ENSG00000017373,ENSG00000113302,ENSG00000113520,ENSG00000141480,ENSG00000164400,ENSG00000004975,ENSG00000155307…
279	BP	GO:0006468	protein phosphorylation	4	6.04e-17	1234	7014	595	0.085	0.482	ENSG00000128342,ENSG00000151893,ENSG00000136273,ENSG00000108465,ENSG00000197114,ENSG00000115649,ENSG00000157368,ENSG00000114388,ENSG00000111725,ENSG00000131791,ENSG00000099942,ENSG00000012223,ENSG00000070669,ENSG00000164327,ENSG00000159720,ENSG00000149743,ENSG00000161011,ENSG00000138674,ENSG00000169194,ENSG00000164056,ENSG00000109471,ENSG00000121653,ENSG00000169129,ENSG00000100196,ENSG00000157017…
280	BP	GO:0046777	protein autophosphorylation	5	0.00236	191	7014	103	0.015	0.539	ENSG00000134001,ENSG00000013364,ENSG00000100056,ENSG00000084774,ENSG00000178607,ENSG00000020922,ENSG00000113522,ENSG00000115977,ENSG00000100311,ENSG00000086232,ENSG00000172071,ENSG00000184216,ENSG00000110931,ENSG00000106991,ENSG00000173542,ENSG00000137275,ENSG00000129465,ENSG00000178999,ENSG00000115661,ENSG00000179335,ENSG00000113240,ENSG00000164885,ENSG00000141736,ENSG00000197122,ENSG00000000938…
281	BP	GO:0018108	peptidyl-tyrosine phosphorylation	5	0.001	259	7014	134	0.019	0.517	ENSG00000128342,ENSG00000197114,ENSG00000164327,ENSG00000169194,ENSG00000109471,ENSG00000169129,ENSG00000157017,ENSG00000099985,ENSG00000145431,ENSG00000170962,ENSG00000213066,ENSG00000185652,ENSG00000111537,ENSG00000013364,ENSG00000110169,ENSG00000174697,ENSG00000017373,ENSG00000113302,ENSG00000113520,ENSG00000141480,ENSG00000164400,ENSG00000004975,ENSG00000155307,ENSG00000167965,ENSG00000105974…
282	BP	GO:0060341	regulation of cellular localization	1	0.0014	829	7014	367	0.052	0.443	ENSG00000128342,ENSG00000082898,ENSG00000214253,ENSG00000122862,ENSG00000150782,ENSG00000162878,ENSG00000145708,ENSG00000064692,ENSG00000100889,ENSG00000109452,ENSG00000198523,ENSG00000006128,ENSG00000086589,ENSG00000015475,ENSG00000213977,ENSG00000137331,ENSG00000169194,ENSG00000158874,ENSG00000109471,ENSG00000157017,ENSG00000110801,ENSG00000156026,ENSG00000057663,ENSG00000099985,ENSG00000159224…
283	BP	GO:0070085	glycosylation	1	0.0335	279	7014	137	0.02	0.491	ENSG00000187676,ENSG00000013375,ENSG00000136908,ENSG00000168434,ENSG00000169550,ENSG00000172339,ENSG00000118705,ENSG00000140650,ENSG00000100417,ENSG00000115993,ENSG00000138674,ENSG00000129562,ENSG00000135454,ENSG00000167080,ENSG00000198408,ENSG00000116209,ENSG00000198380,ENSG00000131459,ENSG00000102805,ENSG00000117143,ENSG00000186198,ENSG00000163933,ENSG00000172269,ENSG00000104723,ENSG00000135775…
284	BP	GO:0043413	macromolecule glycosylation	2	0.019	272	7014	135	0.019	0.496	ENSG00000187676,ENSG00000013375,ENSG00000136908,ENSG00000168434,ENSG00000169550,ENSG00000172339,ENSG00000118705,ENSG00000140650,ENSG00000100417,ENSG00000115993,ENSG00000138674,ENSG00000129562,ENSG00000135454,ENSG00000167080,ENSG00000198408,ENSG00000116209,ENSG00000198380,ENSG00000131459,ENSG00000117143,ENSG00000186198,ENSG00000163933,ENSG00000172269,ENSG00000104723,ENSG00000135775,ENSG00000169193…
285	BP	GO:0051246	regulation of protein metabolic process	1	2.66e-10	1691	7014	747	0.107	0.442	ENSG00000128342,ENSG00000155508,ENSG00000108270,ENSG00000144228,ENSG00000107020,ENSG00000151893,ENSG00000100129,ENSG00000159086,ENSG00000082898,ENSG00000118689,ENSG00000159377,ENSG00000136273,ENSG00000108465,ENSG00000197114,ENSG00000115649,ENSG00000111667,ENSG00000157368,ENSG00000204444,ENSG00000118513,ENSG00000111596,ENSG00000182372,ENSG00000099942,ENSG00000012223,ENSG00000136937,ENSG00000126453…
286	BP	GO:0051247	positive regulation of protein metabolic process	2	9.86e-07	1023	7014	462	0.066	0.452	ENSG00000128342,ENSG00000107020,ENSG00000151893,ENSG00000159086,ENSG00000159377,ENSG00000111667,ENSG00000157368,ENSG00000118513,ENSG00000099942,ENSG00000012223,ENSG00000269858,ENSG00000070669,ENSG00000164327,ENSG00000159720,ENSG00000258790,ENSG00000161011,ENSG00000155827,ENSG00000138674,ENSG00000137331,ENSG00000169194,ENSG00000158874,ENSG00000068028,ENSG00000109471,ENSG00000010072,ENSG00000169129…
287	BP	GO:0032268	regulation of cellular protein metabolic process	2	1.43e-08	1483	7014	655	0.093	0.442	ENSG00000128342,ENSG00000155508,ENSG00000144228,ENSG00000151893,ENSG00000100129,ENSG00000159086,ENSG00000118689,ENSG00000159377,ENSG00000136273,ENSG00000108465,ENSG00000197114,ENSG00000115649,ENSG00000111667,ENSG00000157368,ENSG00000118513,ENSG00000111596,ENSG00000182372,ENSG00000099942,ENSG00000012223,ENSG00000136937,ENSG00000182973,ENSG00000070669,ENSG00000164327,ENSG00000159720,ENSG00000258790…
288	BP	GO:0031399	regulation of protein modification process	3	9.69e-10	1181	7014	541	0.077	0.458	ENSG00000128342,ENSG00000144228,ENSG00000151893,ENSG00000159086,ENSG00000159377,ENSG00000136273,ENSG00000108465,ENSG00000197114,ENSG00000115649,ENSG00000157368,ENSG00000118513,ENSG00000099942,ENSG00000012223,ENSG00000070669,ENSG00000164327,ENSG00000159720,ENSG00000258790,ENSG00000149743,ENSG00000161011,ENSG00000155827,ENSG00000138674,ENSG00000169194,ENSG00000068028,ENSG00000164056,ENSG00000109471…
289	BP	GO:0001932	regulation of protein phosphorylation	4	2.16e-10	918	7014	437	0.062	0.476	ENSG00000128342,ENSG00000151893,ENSG00000136273,ENSG00000108465,ENSG00000197114,ENSG00000115649,ENSG00000157368,ENSG00000099942,ENSG00000012223,ENSG00000070669,ENSG00000164327,ENSG00000159720,ENSG00000149743,ENSG00000161011,ENSG00000138674,ENSG00000169194,ENSG00000164056,ENSG00000109471,ENSG00000121653,ENSG00000169129,ENSG00000100196,ENSG00000157017,ENSG00000123080,ENSG00000099985,ENSG00000145431…
290	BP	GO:0045859	regulation of protein kinase activity	5	4.52e-07	667	7014	319	0.045	0.478	ENSG00000151893,ENSG00000108465,ENSG00000197114,ENSG00000115649,ENSG00000099942,ENSG00000012223,ENSG00000070669,ENSG00000159720,ENSG00000149743,ENSG00000138674,ENSG00000164056,ENSG00000121653,ENSG00000169129,ENSG00000100196,ENSG00000157017,ENSG00000123080,ENSG00000145431,ENSG00000115263,ENSG00000116586,ENSG00000175197,ENSG00000113161,ENSG00000108100,ENSG00000124164,ENSG00000134001,ENSG00000213066…
291	BP	GO:0071900	regulation of protein serine/threonine kinase activity	6	0.0334	402	7014	188	0.027	0.468	ENSG00000108465,ENSG00000115649,ENSG00000012223,ENSG00000164056,ENSG00000121653,ENSG00000157017,ENSG00000123080,ENSG00000113161,ENSG00000108100,ENSG00000185652,ENSG00000204209,ENSG00000177628,ENSG00000103126,ENSG00000112559,ENSG00000102760,ENSG00000090432,ENSG00000162738,ENSG00000137486,ENSG00000139053,ENSG00000105401,ENSG00000004975,ENSG00000138617,ENSG00000105974,ENSG00000169242,ENSG00000150593…
292	BP	GO:0043405	regulation of MAP kinase activity	7	0.0251	266	7014	132	0.019	0.496	ENSG00000164056,ENSG00000121653,ENSG00000157017,ENSG00000113161,ENSG00000185652,ENSG00000204209,ENSG00000177628,ENSG00000103126,ENSG00000112559,ENSG00000090432,ENSG00000162738,ENSG00000137486,ENSG00000139053,ENSG00000004975,ENSG00000105974,ENSG00000169242,ENSG00000150593,ENSG00000111907,ENSG00000186063,ENSG00000103197,ENSG00000114209,ENSG00000049130,ENSG00000160691,ENSG00000109458,ENSG00000166225…
293	BP	GO:0032270	positive regulation of cellular protein metabolic process	3	1.22e-06	937	7014	427	0.061	0.456	ENSG00000128342,ENSG00000151893,ENSG00000159086,ENSG00000159377,ENSG00000111667,ENSG00000157368,ENSG00000118513,ENSG00000099942,ENSG00000012223,ENSG00000070669,ENSG00000164327,ENSG00000159720,ENSG00000258790,ENSG00000161011,ENSG00000155827,ENSG00000138674,ENSG00000169194,ENSG00000068028,ENSG00000109471,ENSG00000010072,ENSG00000169129,ENSG00000100196,ENSG00000157017,ENSG00000110801,ENSG00000099985…
294	BP	GO:0031401	positive regulation of protein modification process	4	3.86e-07	832	7014	387	0.055	0.465	ENSG00000128342,ENSG00000151893,ENSG00000159086,ENSG00000159377,ENSG00000157368,ENSG00000118513,ENSG00000099942,ENSG00000012223,ENSG00000070669,ENSG00000164327,ENSG00000159720,ENSG00000258790,ENSG00000161011,ENSG00000155827,ENSG00000138674,ENSG00000169194,ENSG00000068028,ENSG00000109471,ENSG00000010072,ENSG00000169129,ENSG00000100196,ENSG00000157017,ENSG00000110801,ENSG00000099985,ENSG00000198730…
295	BP	GO:0001934	positive regulation of protein phosphorylation	5	5.07e-08	643	7014	313	0.045	0.487	ENSG00000128342,ENSG00000151893,ENSG00000157368,ENSG00000099942,ENSG00000012223,ENSG00000070669,ENSG00000164327,ENSG00000159720,ENSG00000161011,ENSG00000138674,ENSG00000169194,ENSG00000109471,ENSG00000169129,ENSG00000100196,ENSG00000157017,ENSG00000099985,ENSG00000145431,ENSG00000115263,ENSG00000116586,ENSG00000175197,ENSG00000108100,ENSG00000124164,ENSG00000134001,ENSG00000139946,ENSG00000185652…
296	BP	GO:0045860	positive regulation of protein kinase activity	6	0.000103	448	7014	218	0.031	0.487	ENSG00000151893,ENSG00000099942,ENSG00000012223,ENSG00000070669,ENSG00000159720,ENSG00000138674,ENSG00000169129,ENSG00000100196,ENSG00000157017,ENSG00000145431,ENSG00000115263,ENSG00000116586,ENSG00000175197,ENSG00000108100,ENSG00000124164,ENSG00000134001,ENSG00000185652,ENSG00000166340,ENSG00000204209,ENSG00000181929,ENSG00000103126,ENSG00000198380,ENSG00000112559,ENSG00000102760,ENSG00000090432…
297	BP	GO:0010628	positive regulation of gene expression	1	1.39e-12	1192	7014	559	0.08	0.469	ENSG00000166313,ENSG00000128342,ENSG00000108270,ENSG00000064313,ENSG00000159086,ENSG00000118689,ENSG00000150907,ENSG00000184481,ENSG00000145287,ENSG00000108465,ENSG00000180182,ENSG00000118513,ENSG00000150782,ENSG00000126226,ENSG00000102878,ENSG00000111725,ENSG00000108509,ENSG00000198964,ENSG00000126453,ENSG00000161011,ENSG00000155827,ENSG00000176909,ENSG00000109471,ENSG00000083635,ENSG00000169129…
298	BP	GO:0002064	epithelial cell development	1	0.014	149	7014	82	0.012	0.55	ENSG00000128342,ENSG00000158669,ENSG00000163472,ENSG00000111537,ENSG00000143552,ENSG00000002330,ENSG00000110723,ENSG00000176890,ENSG00000073282,ENSG00000136280,ENSG00000000005,ENSG00000136110,ENSG00000100311,ENSG00000100697,ENSG00000180509,ENSG00000082701,ENSG00000133835,ENSG00000119547,ENSG00000169856,ENSG00000188026,ENSG00000127152,ENSG00000125931,ENSG00000242866,ENSG00000106991,ENSG00000170577…
299	BP	GO:0010557	positive regulation of macromolecule biosynthetic process	1	2.1e-08	1296	7014	580	0.083	0.448	ENSG00000166313,ENSG00000128342,ENSG00000108270,ENSG00000064313,ENSG00000159086,ENSG00000118689,ENSG00000150907,ENSG00000184481,ENSG00000145287,ENSG00000108465,ENSG00000107960,ENSG00000180182,ENSG00000118513,ENSG00000126226,ENSG00000102878,ENSG00000108509,ENSG00000136937,ENSG00000101158,ENSG00000126453,ENSG00000011007,ENSG00000161011,ENSG00000155827,ENSG00000176909,ENSG00000158874,ENSG00000109471…
300	BP	GO:1902680	positive regulation of RNA biosynthetic process	2	6.86e-09	1137	7014	519	0.074	0.456	ENSG00000166313,ENSG00000128342,ENSG00000108270,ENSG00000064313,ENSG00000159086,ENSG00000118689,ENSG00000150907,ENSG00000184481,ENSG00000145287,ENSG00000108465,ENSG00000180182,ENSG00000118513,ENSG00000126226,ENSG00000102878,ENSG00000108509,ENSG00000136937,ENSG00000101158,ENSG00000126453,ENSG00000011007,ENSG00000161011,ENSG00000155827,ENSG00000176909,ENSG00000109471,ENSG00000083635,ENSG00000169129…
301	BP	GO:0045893	positive regulation of transcription, DNA-templated	3	7.49e-10	1093	7014	506	0.072	0.463	ENSG00000166313,ENSG00000128342,ENSG00000108270,ENSG00000064313,ENSG00000159086,ENSG00000118689,ENSG00000150907,ENSG00000184481,ENSG00000145287,ENSG00000108465,ENSG00000180182,ENSG00000118513,ENSG00000126226,ENSG00000102878,ENSG00000108509,ENSG00000126453,ENSG00000161011,ENSG00000155827,ENSG00000176909,ENSG00000109471,ENSG00000083635,ENSG00000169129,ENSG00000110801,ENSG00000112561,ENSG00000068323…
302	BP	GO:0009101	glycoprotein biosynthetic process	1	2.21e-06	340	7014	178	0.025	0.524	ENSG00000187676,ENSG00000108270,ENSG00000013375,ENSG00000136908,ENSG00000168434,ENSG00000169550,ENSG00000172339,ENSG00000118705,ENSG00000140650,ENSG00000100417,ENSG00000115993,ENSG00000138674,ENSG00000129562,ENSG00000182022,ENSG00000136156,ENSG00000111817,ENSG00000135454,ENSG00000167080,ENSG00000198408,ENSG00000116209,ENSG00000125967,ENSG00000198380,ENSG00000131459,ENSG00000117143,ENSG00000186198…
303	BP	GO:0006486	protein glycosylation	2	0.019	272	7014	135	0.019	0.496	ENSG00000187676,ENSG00000013375,ENSG00000136908,ENSG00000168434,ENSG00000169550,ENSG00000172339,ENSG00000118705,ENSG00000140650,ENSG00000100417,ENSG00000115993,ENSG00000138674,ENSG00000129562,ENSG00000135454,ENSG00000167080,ENSG00000198408,ENSG00000116209,ENSG00000198380,ENSG00000131459,ENSG00000117143,ENSG00000186198,ENSG00000163933,ENSG00000172269,ENSG00000104723,ENSG00000135775,ENSG00000169193…
304	BP	GO:0006487	protein N-linked glycosylation	3	0.0176	108	7014	63	0.009	0.583	ENSG00000013375,ENSG00000136908,ENSG00000172339,ENSG00000118705,ENSG00000140650,ENSG00000100417,ENSG00000138674,ENSG00000129562,ENSG00000198380,ENSG00000131459,ENSG00000117143,ENSG00000163933,ENSG00000172269,ENSG00000104723,ENSG00000169193,ENSG00000167889,ENSG00000152127,ENSG00000167130,ENSG00000163527,ENSG00000134910,ENSG00000178802,ENSG00000110917,ENSG00000111885,ENSG00000117643,ENSG00000198162…
305	BP	GO:0048011	neurotrophin TRK receptor signaling pathway	1	0.0496	283	7014	138	0.02	0.488	ENSG00000108270,ENSG00000100246,ENSG00000118689,ENSG00000150907,ENSG00000184481,ENSG00000099942,ENSG00000117362,ENSG00000164327,ENSG00000161011,ENSG00000164056,ENSG00000163519,ENSG00000123268,ENSG00000135587,ENSG00000002330,ENSG00000081189,ENSG00000155256,ENSG00000162736,ENSG00000167965,ENSG00000177455,ENSG00000143801,ENSG00000103197,ENSG00000049130,ENSG00000160691,ENSG00000081913,ENSG00000134243…
306	BP	GO:0006366	transcription from RNA polymerase II promoter	1	1.54e-05	1617	7014	688	0.098	0.425	ENSG00000166313,ENSG00000128342,ENSG00000103316,ENSG00000108270,ENSG00000064313,ENSG00000159086,ENSG00000082898,ENSG00000118689,ENSG00000150907,ENSG00000184481,ENSG00000145287,ENSG00000108465,ENSG00000134759,ENSG00000180182,ENSG00000118513,ENSG00000105429,ENSG00000100462,ENSG00000102878,ENSG00000111596,ENSG00000108509,ENSG00000136937,ENSG00000101158,ENSG00000126453,ENSG00000164751,ENSG00000269858…
307	BP	GO:0006357	regulation of transcription from RNA polymerase II promoter	2	5.47e-07	1413	7014	618	0.088	0.437	ENSG00000166313,ENSG00000128342,ENSG00000103316,ENSG00000108270,ENSG00000064313,ENSG00000159086,ENSG00000082898,ENSG00000118689,ENSG00000150907,ENSG00000145287,ENSG00000108465,ENSG00000134759,ENSG00000180182,ENSG00000118513,ENSG00000105429,ENSG00000100462,ENSG00000102878,ENSG00000111596,ENSG00000108509,ENSG00000126453,ENSG00000164751,ENSG00000269858,ENSG00000129521,ENSG00000011007,ENSG00000161011…
308	BP	GO:0045944	positive regulation of transcription from RNA polymerase II promoter	2	2.4e-06	775	7014	360	0.051	0.465	ENSG00000166313,ENSG00000128342,ENSG00000108270,ENSG00000064313,ENSG00000159086,ENSG00000118689,ENSG00000150907,ENSG00000145287,ENSG00000108465,ENSG00000180182,ENSG00000118513,ENSG00000102878,ENSG00000108509,ENSG00000126453,ENSG00000161011,ENSG00000176909,ENSG00000109471,ENSG00000083635,ENSG00000112561,ENSG00000068323,ENSG00000187098,ENSG00000105698,ENSG00000158773,ENSG00000099985,ENSG00000198730…
309	BP	GO:0033124	regulation of GTP catabolic process	1	0.0338	351	7014	167	0.024	0.476	ENSG00000164327,ENSG00000213977,ENSG00000164056,ENSG00000174839,ENSG00000118873,ENSG00000110675,ENSG00000116586,ENSG00000115839,ENSG00000185652,ENSG00000167994,ENSG00000127328,ENSG00000145979,ENSG00000168646,ENSG00000103126,ENSG00000154096,ENSG00000137449,ENSG00000137486,ENSG00000141480,ENSG00000061987,ENSG00000138698,ENSG00000167965,ENSG00000184349,ENSG00000188186,ENSG00000141556,ENSG00000155749…
310	BP	GO:0043087	regulation of GTPase activity	2	0.0272	350	7014	167	0.024	0.477	ENSG00000164327,ENSG00000213977,ENSG00000164056,ENSG00000174839,ENSG00000118873,ENSG00000110675,ENSG00000116586,ENSG00000115839,ENSG00000185652,ENSG00000167994,ENSG00000127328,ENSG00000145979,ENSG00000168646,ENSG00000103126,ENSG00000154096,ENSG00000137449,ENSG00000137486,ENSG00000141480,ENSG00000061987,ENSG00000138698,ENSG00000167965,ENSG00000184349,ENSG00000188186,ENSG00000141556,ENSG00000155749…
311	BP	GO:0016569	covalent chromatin modification	1	0.0476	326	7014	156	0.022	0.479	ENSG00000166313,ENSG00000128342,ENSG00000159086,ENSG00000118513,ENSG00000100462,ENSG00000149474,ENSG00000102878,ENSG00000103549,ENSG00000155827,ENSG00000159267,ENSG00000198730,ENSG00000130816,ENSG00000145041,ENSG00000169375,ENSG00000172301,ENSG00000087206,ENSG00000114982,ENSG00000182568,ENSG00000262621,ENSG00000122390,ENSG00000088305,ENSG00000119772,ENSG00000166349,ENSG00000117115,ENSG00000162961…
312	BP	GO:0048878	chemical homeostasis	1	0.0152	802	7014	350	0.05	0.436	ENSG00000109689,ENSG00000148926,ENSG00000118689,ENSG00000150907,ENSG00000214253,ENSG00000113732,ENSG00000204444,ENSG00000012223,ENSG00000164751,ENSG00000100889,ENSG00000124253,ENSG00000164466,ENSG00000107819,ENSG00000109452,ENSG00000159720,ENSG00000163472,ENSG00000198523,ENSG00000006128,ENSG00000250565,ENSG00000182389,ENSG00000187838,ENSG00000169194,ENSG00000047249,ENSG00000158874,ENSG00000040487…
313	CC	GO:0045202	synapse	1	0.00166	541	7014	251	0.036	0.464	ENSG00000166313,ENSG00000163697,ENSG00000064692,ENSG00000159720,ENSG00000182389,ENSG00000083635,ENSG00000121653,ENSG00000175785,ENSG00000176697,ENSG00000143553,ENSG00000173402,ENSG00000101557,ENSG00000101463,ENSG00000168646,ENSG00000103126,ENSG00000143028,ENSG00000102003,ENSG00000163630,ENSG00000156642,ENSG00000105404,ENSG00000158258,ENSG00000074416,ENSG00000169181,ENSG00000092531,ENSG00000017373…
314	CC	GO:0030054	cell junction	1	9.6e-06	807	7014	370	0.053	0.458	ENSG00000108270,ENSG00000104419,ENSG00000028203,ENSG00000157510,ENSG00000147654,ENSG00000147649,ENSG00000137975,ENSG00000124171,ENSG00000108823,ENSG00000136167,ENSG00000175785,ENSG00000117155,ENSG00000144061,ENSG00000180530,ENSG00000143553,ENSG00000137343,ENSG00000173402,ENSG00000076043,ENSG00000197702,ENSG00000138964,ENSG00000101463,ENSG00000076826,ENSG00000130396,ENSG00000102003,ENSG00000163630…
315	CC	GO:0005911	cell-cell junction	2	0.000288	301	7014	154	0.022	0.512	ENSG00000104419,ENSG00000147649,ENSG00000124171,ENSG00000108823,ENSG00000117155,ENSG00000144061,ENSG00000173402,ENSG00000076826,ENSG00000130396,ENSG00000162738,ENSG00000172137,ENSG00000165757,ENSG00000100427,ENSG00000125755,ENSG00000141556,ENSG00000077549,ENSG00000105711,ENSG00000183067,ENSG00000157224,ENSG00000151718,ENSG00000161381,ENSG00000160593,ENSG00000165272,ENSG00000165269,ENSG00000171680…
316	CC	GO:0005856	cytoskeleton	1	0.000216	1871	7014	777	0.111	0.415	ENSG00000113108,ENSG00000072864,ENSG00000105948,ENSG00000125450,ENSG00000167323,ENSG00000162734,ENSG00000108270,ENSG00000100246,ENSG00000105427,ENSG00000101624,ENSG00000107960,ENSG00000164972,ENSG00000122970,ENSG00000163913,ENSG00000198876,ENSG00000101000,ENSG00000143199,ENSG00000145708,ENSG00000145029,ENSG00000139350,ENSG00000109805,ENSG00000104419,ENSG00000165795,ENSG00000102871,ENSG00000113407…
317	CC	GO:0015630	microtubule cytoskeleton	2	0.00121	914	7014	401	0.057	0.439	ENSG00000072864,ENSG00000105948,ENSG00000125450,ENSG00000167323,ENSG00000162734,ENSG00000108270,ENSG00000100246,ENSG00000101624,ENSG00000164972,ENSG00000122970,ENSG00000198876,ENSG00000101000,ENSG00000145708,ENSG00000145029,ENSG00000139350,ENSG00000109805,ENSG00000104419,ENSG00000165795,ENSG00000173226,ENSG00000139354,ENSG00000185340,ENSG00000118162,ENSG00000126467,ENSG00000163879,ENSG00000167861…
318	CC	GO:0005815	microtubule organizing center	1	0.00153	499	7014	234	0.033	0.469	ENSG00000072864,ENSG00000105948,ENSG00000108270,ENSG00000101624,ENSG00000122970,ENSG00000198876,ENSG00000101000,ENSG00000139350,ENSG00000109805,ENSG00000104419,ENSG00000165795,ENSG00000173226,ENSG00000118162,ENSG00000126467,ENSG00000068028,ENSG00000109083,ENSG00000154429,ENSG00000075945,ENSG00000100413,ENSG00000152359,ENSG00000135476,ENSG00000258890,ENSG00000160282,ENSG00000160803,ENSG00000204899…
319	CC	GO:0005813	centrosome	1	0.000183	379	7014	188	0.027	0.496	ENSG00000072864,ENSG00000108270,ENSG00000101624,ENSG00000122970,ENSG00000198876,ENSG00000101000,ENSG00000139350,ENSG00000109805,ENSG00000104419,ENSG00000165795,ENSG00000173226,ENSG00000126467,ENSG00000109083,ENSG00000154429,ENSG00000075945,ENSG00000100413,ENSG00000152359,ENSG00000135476,ENSG00000258890,ENSG00000160282,ENSG00000160803,ENSG00000204899,ENSG00000163611,ENSG00000132912,ENSG00000125863…
320	CC	GO:0016020	membrane	1	1.5e-09	8082	7014	3118	0.445	0.386	ENSG00000166313,ENSG00000163697,ENSG00000162493,ENSG00000137409,ENSG00000166224,ENSG00000140688,ENSG00000187676,ENSG00000075303,ENSG00000136243,ENSG00000105668,ENSG00000155265,ENSG00000125450,ENSG00000167323,ENSG00000109689,ENSG00000150556,ENSG00000102230,ENSG00000166575,ENSG00000205544,ENSG00000107020,ENSG00000100246,ENSG00000149809,ENSG00000104883,ENSG00000176209,ENSG00000140521,ENSG00000136478…
321	CC	GO:0031974	membrane-enclosed lumen	1	0.031	2937	7014	1157	0.165	0.394	ENSG00000166313,ENSG00000163631,ENSG00000145321,ENSG00000108270,ENSG00000065268,ENSG00000106268,ENSG00000100129,ENSG00000064313,ENSG00000140521,ENSG00000005436,ENSG00000082898,ENSG00000118689,ENSG00000150907,ENSG00000184481,ENSG00000159111,ENSG00000159377,ENSG00000136273,ENSG00000151376,ENSG00000082212,ENSG00000148688,ENSG00000122862,ENSG00000107960,ENSG00000134759,ENSG00000180182,ENSG00000118513…
322	CC	GO:0043226	organelle	1	2.81e-12	11800	7014	4460	0.636	0.378	ENSG00000166313,ENSG00000113108,ENSG00000163697,ENSG00000137409,ENSG00000166224,ENSG00000187676,ENSG00000080802,ENSG00000155508,ENSG00000075303,ENSG00000072864,ENSG00000163631,ENSG00000145321,ENSG00000136243,ENSG00000105668,ENSG00000155265,ENSG00000146250,ENSG00000105948,ENSG00000112651,ENSG00000125450,ENSG00000167323,ENSG00000109689,ENSG00000162734,ENSG00000103316,ENSG00000102230,ENSG00000108270…
323	CC	GO:0043227	membrane-bounded organelle	2	1.95e-08	10924	7014	4117	0.587	0.377	ENSG00000166313,ENSG00000113108,ENSG00000163697,ENSG00000137409,ENSG00000166224,ENSG00000187676,ENSG00000080802,ENSG00000155508,ENSG00000075303,ENSG00000163631,ENSG00000145321,ENSG00000136243,ENSG00000105668,ENSG00000155265,ENSG00000146250,ENSG00000105948,ENSG00000112651,ENSG00000125450,ENSG00000167323,ENSG00000109689,ENSG00000103316,ENSG00000102230,ENSG00000108270,ENSG00000065268,ENSG00000166575…
324	CC	GO:0005623	cell	1	3.5e-12	15289	7014	5649	0.805	0.369	ENSG00000166313,ENSG00000113108,ENSG00000163697,ENSG00000162493,ENSG00000137409,ENSG00000166224,ENSG00000128342,ENSG00000187676,ENSG00000080802,ENSG00000155508,ENSG00000075303,ENSG00000072864,ENSG00000163631,ENSG00000145321,ENSG00000136243,ENSG00000105668,ENSG00000155265,ENSG00000146250,ENSG00000105948,ENSG00000112651,ENSG00000125450,ENSG00000167323,ENSG00000109689,ENSG00000150556,ENSG00000162734…
325	CC	GO:0044464	cell part	2	3.13e-12	15288	7014	5649	0.805	0.37	ENSG00000166313,ENSG00000113108,ENSG00000163697,ENSG00000162493,ENSG00000137409,ENSG00000166224,ENSG00000128342,ENSG00000187676,ENSG00000080802,ENSG00000155508,ENSG00000075303,ENSG00000072864,ENSG00000163631,ENSG00000145321,ENSG00000136243,ENSG00000105668,ENSG00000155265,ENSG00000146250,ENSG00000105948,ENSG00000112651,ENSG00000125450,ENSG00000167323,ENSG00000109689,ENSG00000150556,ENSG00000162734…
326	CC	GO:0097458	neuron part	3	5.04e-12	875	7014	426	0.061	0.487	ENSG00000166313,ENSG00000163697,ENSG00000167323,ENSG00000151552,ENSG00000129221,ENSG00000143199,ENSG00000145708,ENSG00000167325,ENSG00000064692,ENSG00000165795,ENSG00000102103,ENSG00000136827,ENSG00000173226,ENSG00000159720,ENSG00000161642,ENSG00000006128,ENSG00000118162,ENSG00000179270,ENSG00000103549,ENSG00000140650,ENSG00000100417,ENSG00000109083,ENSG00000154429,ENSG00000104435,ENSG00000083635…
327	CC	GO:0043025	neuronal cell body	4	0.0277	314	7014	152	0.022	0.484	ENSG00000143199,ENSG00000145708,ENSG00000167325,ENSG00000064692,ENSG00000161642,ENSG00000006128,ENSG00000140650,ENSG00000100417,ENSG00000104435,ENSG00000215305,ENSG00000159224,ENSG00000136541,ENSG00000123999,ENSG00000150625,ENSG00000171798,ENSG00000017373,ENSG00000104327,ENSG00000150764,ENSG00000084774,ENSG00000135124,ENSG00000143801,ENSG00000149970,ENSG00000152413,ENSG00000103942,ENSG00000103197…
328	CC	GO:0005622	intracellular	3	2.1e-18	13081	7014	4949	0.706	0.378	ENSG00000166313,ENSG00000113108,ENSG00000163697,ENSG00000137409,ENSG00000166224,ENSG00000128342,ENSG00000187676,ENSG00000080802,ENSG00000155508,ENSG00000075303,ENSG00000072864,ENSG00000163631,ENSG00000145321,ENSG00000136243,ENSG00000105668,ENSG00000155265,ENSG00000146250,ENSG00000105948,ENSG00000112651,ENSG00000125450,ENSG00000167323,ENSG00000109689,ENSG00000162734,ENSG00000103316,ENSG00000102230…
329	CC	GO:0044424	intracellular part	4	6.76e-20	12922	7014	4905	0.699	0.38	ENSG00000166313,ENSG00000113108,ENSG00000163697,ENSG00000137409,ENSG00000166224,ENSG00000128342,ENSG00000187676,ENSG00000080802,ENSG00000155508,ENSG00000075303,ENSG00000072864,ENSG00000163631,ENSG00000145321,ENSG00000136243,ENSG00000105668,ENSG00000155265,ENSG00000146250,ENSG00000105948,ENSG00000112651,ENSG00000125450,ENSG00000167323,ENSG00000109689,ENSG00000162734,ENSG00000103316,ENSG00000102230…
330	CC	GO:0005737	cytoplasm	5	3.82e-40	9828	7014	3955	0.564	0.402	ENSG00000166313,ENSG00000113108,ENSG00000163697,ENSG00000137409,ENSG00000166224,ENSG00000128342,ENSG00000187676,ENSG00000080802,ENSG00000155508,ENSG00000075303,ENSG00000072864,ENSG00000163631,ENSG00000145321,ENSG00000136243,ENSG00000105668,ENSG00000155265,ENSG00000146250,ENSG00000112651,ENSG00000125450,ENSG00000167323,ENSG00000109689,ENSG00000162734,ENSG00000103316,ENSG00000102230,ENSG00000108270…
331	CC	GO:0044444	cytoplasmic part	6	6.25e-29	7229	7014	2957	0.422	0.409	ENSG00000137409,ENSG00000166224,ENSG00000187676,ENSG00000080802,ENSG00000155508,ENSG00000075303,ENSG00000072864,ENSG00000163631,ENSG00000145321,ENSG00000136243,ENSG00000105668,ENSG00000155265,ENSG00000146250,ENSG00000112651,ENSG00000125450,ENSG00000167323,ENSG00000109689,ENSG00000103316,ENSG00000102230,ENSG00000108270,ENSG00000166575,ENSG00000116761,ENSG00000106268,ENSG00000107020,ENSG00000100129…
332	CC	GO:0005829	cytosol	7	5.18e-07	2664	7014	1100	0.157	0.413	ENSG00000080802,ENSG00000155508,ENSG00000072864,ENSG00000145321,ENSG00000136243,ENSG00000125450,ENSG00000116761,ENSG00000106268,ENSG00000159086,ENSG00000151552,ENSG00000129187,ENSG00000013375,ENSG00000082898,ENSG00000118689,ENSG00000150907,ENSG00000184481,ENSG00000140105,ENSG00000159377,ENSG00000117009,ENSG00000065833,ENSG00000101624,ENSG00000136881,ENSG00000150782,ENSG00000100462,ENSG00000100605…
333	CC	GO:0043229	intracellular organelle	5	4.02e-08	11178	7014	4203	0.599	0.376	ENSG00000166313,ENSG00000113108,ENSG00000163697,ENSG00000137409,ENSG00000166224,ENSG00000187676,ENSG00000080802,ENSG00000155508,ENSG00000075303,ENSG00000072864,ENSG00000163631,ENSG00000145321,ENSG00000136243,ENSG00000105668,ENSG00000155265,ENSG00000146250,ENSG00000105948,ENSG00000112651,ENSG00000125450,ENSG00000167323,ENSG00000109689,ENSG00000162734,ENSG00000103316,ENSG00000102230,ENSG00000108270…
334	CC	GO:0043231	intracellular membrane-bounded organelle	6	2.94e-05	10046	7014	3771	0.538	0.375	ENSG00000166313,ENSG00000113108,ENSG00000163697,ENSG00000137409,ENSG00000166224,ENSG00000187676,ENSG00000080802,ENSG00000155508,ENSG00000075303,ENSG00000163631,ENSG00000145321,ENSG00000136243,ENSG00000105668,ENSG00000155265,ENSG00000146250,ENSG00000112651,ENSG00000125450,ENSG00000167323,ENSG00000109689,ENSG00000103316,ENSG00000102230,ENSG00000108270,ENSG00000065268,ENSG00000166575,ENSG00000116761…
335	CC	GO:0042995	cell projection	3	1.82e-16	1402	7014	662	0.094	0.472	ENSG00000166313,ENSG00000163697,ENSG00000162493,ENSG00000105948,ENSG00000167323,ENSG00000100246,ENSG00000151552,ENSG00000122970,ENSG00000163913,ENSG00000143199,ENSG00000145708,ENSG00000167325,ENSG00000204381,ENSG00000165795,ENSG00000102103,ENSG00000136827,ENSG00000006327,ENSG00000187049,ENSG00000173226,ENSG00000159720,ENSG00000161642,ENSG00000179941,ENSG00000006128,ENSG00000118785,ENSG00000118162…
336	CC	GO:0044463	cell projection part	4	0.000201	648	7014	299	0.043	0.461	ENSG00000166313,ENSG00000163697,ENSG00000162493,ENSG00000105948,ENSG00000167323,ENSG00000143199,ENSG00000145708,ENSG00000165795,ENSG00000102103,ENSG00000187049,ENSG00000159720,ENSG00000118162,ENSG00000163879,ENSG00000109083,ENSG00000154429,ENSG00000184650,ENSG00000104435,ENSG00000121653,ENSG00000184454,ENSG00000057663,ENSG00000105929,ENSG00000157765,ENSG00000155755,ENSG00000136167,ENSG00000181751…
337	CC	GO:0043005	neuron projection	4	1.66e-08	715	7014	345	0.049	0.483	ENSG00000166313,ENSG00000163697,ENSG00000167323,ENSG00000151552,ENSG00000143199,ENSG00000145708,ENSG00000165795,ENSG00000102103,ENSG00000136827,ENSG00000159720,ENSG00000161642,ENSG00000006128,ENSG00000118162,ENSG00000103549,ENSG00000109083,ENSG00000154429,ENSG00000104435,ENSG00000215305,ENSG00000121653,ENSG00000157017,ENSG00000184454,ENSG00000136541,ENSG00000175866,ENSG00000114446,ENSG00000150625…
338	CC	GO:0030425	dendrite	5	0.0146	352	7014	169	0.024	0.48	ENSG00000143199,ENSG00000145708,ENSG00000161642,ENSG00000109083,ENSG00000121653,ENSG00000114446,ENSG00000150625,ENSG00000126581,ENSG00000101463,ENSG00000188888,ENSG00000171798,ENSG00000101052,ENSG00000154096,ENSG00000017373,ENSG00000125869,ENSG00000107864,ENSG00000113742,ENSG00000104327,ENSG00000137486,ENSG00000141480,ENSG00000155256,ENSG00000155974,ENSG00000114757,ENSG00000073282,ENSG00000143786…
339	CC	GO:0030424	axon	5	0.0403	275	7014	135	0.019	0.491	ENSG00000143199,ENSG00000145708,ENSG00000159720,ENSG00000006128,ENSG00000154429,ENSG00000104435,ENSG00000215305,ENSG00000121653,ENSG00000157017,ENSG00000184454,ENSG00000136541,ENSG00000150625,ENSG00000137343,ENSG00000173402,ENSG00000147862,ENSG00000109107,ENSG00000005810,ENSG00000017373,ENSG00000104327,ENSG00000155256,ENSG00000150764,ENSG00000120053,ENSG00000084774,ENSG00000197386,ENSG00000135124…
340	CC	GO:0012505	endomembrane system	3	6.26e-12	3293	7014	1376	0.196	0.418	ENSG00000166224,ENSG00000187676,ENSG00000163631,ENSG00000136243,ENSG00000105668,ENSG00000155265,ENSG00000125450,ENSG00000167323,ENSG00000109689,ENSG00000102230,ENSG00000108270,ENSG00000149809,ENSG00000168824,ENSG00000158669,ENSG00000138678,ENSG00000082898,ENSG00000005486,ENSG00000113732,ENSG00000154589,ENSG00000111644,ENSG00000134882,ENSG00000122862,ENSG00000114850,ENSG00000117899,ENSG00000136908…
341	CC	GO:0005794	Golgi apparatus	4	0.00282	1261	7014	534	0.076	0.423	ENSG00000155265,ENSG00000108270,ENSG00000168824,ENSG00000005486,ENSG00000122862,ENSG00000162878,ENSG00000168434,ENSG00000161395,ENSG00000164023,ENSG00000198964,ENSG00000169550,ENSG00000149823,ENSG00000165795,ENSG00000070081,ENSG00000104805,ENSG00000109452,ENSG00000117362,ENSG00000163472,ENSG00000143183,ENSG00000136936,ENSG00000188385,ENSG00000176049,ENSG00000205060,ENSG00000167861,ENSG00000011478…
342	CC	GO:0098589	membrane region	1	0.00168	1231	7014	524	0.075	0.426	ENSG00000162493,ENSG00000166224,ENSG00000187676,ENSG00000105668,ENSG00000167323,ENSG00000109689,ENSG00000102230,ENSG00000149809,ENSG00000158669,ENSG00000138678,ENSG00000082898,ENSG00000114850,ENSG00000136908,ENSG00000145354,ENSG00000161395,ENSG00000182372,ENSG00000132432,ENSG00000156671,ENSG00000070081,ENSG00000025796,ENSG00000117362,ENSG00000159720,ENSG00000198523,ENSG00000182093,ENSG00000127463…
343	CC	GO:0044422	organelle part	1	8.93e-16	6791	7014	2706	0.386	0.398	ENSG00000166313,ENSG00000137409,ENSG00000166224,ENSG00000187676,ENSG00000075303,ENSG00000072864,ENSG00000163631,ENSG00000145321,ENSG00000136243,ENSG00000155265,ENSG00000105948,ENSG00000125450,ENSG00000167323,ENSG00000109689,ENSG00000162734,ENSG00000102230,ENSG00000108270,ENSG00000065268,ENSG00000106268,ENSG00000100246,ENSG00000100129,ENSG00000149809,ENSG00000064313,ENSG00000104883,ENSG00000140521…
344	CC	GO:0043233	organelle lumen	2	0.00783	2876	7014	1141	0.163	0.397	ENSG00000166313,ENSG00000163631,ENSG00000145321,ENSG00000108270,ENSG00000065268,ENSG00000106268,ENSG00000100129,ENSG00000064313,ENSG00000140521,ENSG00000005436,ENSG00000082898,ENSG00000118689,ENSG00000150907,ENSG00000184481,ENSG00000159111,ENSG00000159377,ENSG00000136273,ENSG00000151376,ENSG00000082212,ENSG00000148688,ENSG00000122862,ENSG00000107960,ENSG00000134759,ENSG00000180182,ENSG00000118513…
345	CC	GO:0044446	intracellular organelle part	2	1.09e-14	6604	7014	2629	0.375	0.398	ENSG00000166313,ENSG00000137409,ENSG00000166224,ENSG00000187676,ENSG00000075303,ENSG00000072864,ENSG00000163631,ENSG00000145321,ENSG00000136243,ENSG00000155265,ENSG00000105948,ENSG00000125450,ENSG00000167323,ENSG00000109689,ENSG00000162734,ENSG00000102230,ENSG00000108270,ENSG00000065268,ENSG00000106268,ENSG00000100246,ENSG00000100129,ENSG00000149809,ENSG00000064313,ENSG00000104883,ENSG00000140521…
346	CC	GO:0070013	intracellular organelle lumen	3	0.0289	2815	7014	1112	0.159	0.395	ENSG00000166313,ENSG00000145321,ENSG00000108270,ENSG00000065268,ENSG00000106268,ENSG00000100129,ENSG00000064313,ENSG00000140521,ENSG00000005436,ENSG00000082898,ENSG00000118689,ENSG00000150907,ENSG00000184481,ENSG00000159111,ENSG00000159377,ENSG00000136273,ENSG00000151376,ENSG00000082212,ENSG00000148688,ENSG00000107960,ENSG00000134759,ENSG00000180182,ENSG00000118513,ENSG00000136881,ENSG00000196141…
347	CC	GO:0044431	Golgi apparatus part	3	0.0333	706	7014	310	0.044	0.439	ENSG00000155265,ENSG00000168824,ENSG00000168434,ENSG00000161395,ENSG00000164023,ENSG00000198964,ENSG00000169550,ENSG00000149823,ENSG00000117362,ENSG00000143183,ENSG00000205060,ENSG00000167861,ENSG00000011478,ENSG00000138674,ENSG00000175115,ENSG00000109220,ENSG00000054116,ENSG00000147654,ENSG00000173905,ENSG00000111481,ENSG00000005243,ENSG00000182022,ENSG00000087253,ENSG00000136156,ENSG00000145431…
348	CC	GO:0044432	endoplasmic reticulum part	3	0.0372	975	7014	415	0.059	0.426	ENSG00000166224,ENSG00000187676,ENSG00000167323,ENSG00000109689,ENSG00000102230,ENSG00000149809,ENSG00000158669,ENSG00000138678,ENSG00000114850,ENSG00000136908,ENSG00000145354,ENSG00000161395,ENSG00000182372,ENSG00000132432,ENSG00000156671,ENSG00000136816,ENSG00000136827,ENSG00000186283,ENSG00000160404,ENSG00000025796,ENSG00000117362,ENSG00000198523,ENSG00000182093,ENSG00000127463,ENSG00000032444…
349	CC	GO:0031090	organelle membrane	2	1.65e-11	2688	7014	1142	0.163	0.425	ENSG00000137409,ENSG00000166224,ENSG00000187676,ENSG00000075303,ENSG00000136243,ENSG00000155265,ENSG00000125450,ENSG00000167323,ENSG00000109689,ENSG00000102230,ENSG00000149809,ENSG00000104883,ENSG00000140521,ENSG00000168824,ENSG00000158669,ENSG00000138678,ENSG00000143252,ENSG00000082898,ENSG00000214253,ENSG00000113732,ENSG00000154589,ENSG00000117009,ENSG00000114850,ENSG00000136908,ENSG00000145354…
350	CC	GO:0098588	bounding membrane of organelle	3	2.24e-12	2055	7014	902	0.129	0.439	ENSG00000166224,ENSG00000187676,ENSG00000155265,ENSG00000167323,ENSG00000109689,ENSG00000102230,ENSG00000149809,ENSG00000104883,ENSG00000168824,ENSG00000158669,ENSG00000138678,ENSG00000214253,ENSG00000113732,ENSG00000154589,ENSG00000117009,ENSG00000114850,ENSG00000136908,ENSG00000145354,ENSG00000168434,ENSG00000161395,ENSG00000182372,ENSG00000132432,ENSG00000166189,ENSG00000101417,ENSG00000164023…
351	CC	GO:0000139	Golgi membrane	4	0.0109	581	7014	263	0.037	0.453	ENSG00000155265,ENSG00000168824,ENSG00000168434,ENSG00000161395,ENSG00000164023,ENSG00000198964,ENSG00000117362,ENSG00000143183,ENSG00000205060,ENSG00000167861,ENSG00000011478,ENSG00000138674,ENSG00000054116,ENSG00000147654,ENSG00000173905,ENSG00000111481,ENSG00000005243,ENSG00000182022,ENSG00000087253,ENSG00000136156,ENSG00000145431,ENSG00000170962,ENSG00000116729,ENSG00000169902,ENSG00000128294…
352	CC	GO:0044459	plasma membrane part	1	4.86e-08	2144	7014	909	0.13	0.424	ENSG00000162493,ENSG00000105668,ENSG00000167323,ENSG00000107020,ENSG00000149809,ENSG00000204444,ENSG00000088812,ENSG00000101000,ENSG00000064692,ENSG00000164023,ENSG00000102871,ENSG00000117362,ENSG00000159720,ENSG00000080822,ENSG00000167535,ENSG00000182389,ENSG00000165995,ENSG00000167995,ENSG00000152092,ENSG00000169194,ENSG00000118600,ENSG00000137101,ENSG00000101276,ENSG00000184454,ENSG00000173653…
353	CC	GO:0031226	intrinsic component of plasma membrane	2	1.39e-05	1336	7014	579	0.083	0.433	ENSG00000162493,ENSG00000167323,ENSG00000107020,ENSG00000149809,ENSG00000204444,ENSG00000088812,ENSG00000101000,ENSG00000164023,ENSG00000117362,ENSG00000165995,ENSG00000118600,ENSG00000137101,ENSG00000101276,ENSG00000184454,ENSG00000173653,ENSG00000016490,ENSG00000137975,ENSG00000099985,ENSG00000163519,ENSG00000157765,ENSG00000127990,ENSG00000140519,ENSG00000112077,ENSG00000108947,ENSG00000125266…
354	CC	GO:0031410	cytoplasmic vesicle	1	0.000458	1047	7014	456	0.065	0.436	ENSG00000163631,ENSG00000113732,ENSG00000111644,ENSG00000122862,ENSG00000064652,ENSG00000145708,ENSG00000012223,ENSG00000149823,ENSG00000136827,ENSG00000159720,ENSG00000170873,ENSG00000250565,ENSG00000161011,ENSG00000204991,ENSG00000075826,ENSG00000138674,ENSG00000175115,ENSG00000028203,ENSG00000109220,ENSG00000204116,ENSG00000036565,ENSG00000147654,ENSG00000157017,ENSG00000173905,ENSG00000118434…
355	CC	GO:0005887	integral component of plasma membrane	1	1.75e-05	1284	7014	558	0.08	0.435	ENSG00000162493,ENSG00000167323,ENSG00000107020,ENSG00000149809,ENSG00000204444,ENSG00000088812,ENSG00000101000,ENSG00000164023,ENSG00000117362,ENSG00000165995,ENSG00000118600,ENSG00000137101,ENSG00000101276,ENSG00000184454,ENSG00000173653,ENSG00000016490,ENSG00000137975,ENSG00000099985,ENSG00000163519,ENSG00000157765,ENSG00000127990,ENSG00000140519,ENSG00000112077,ENSG00000108947,ENSG00000125266…
356	CC	GO:0016023	cytoplasmic membrane-bounded vesicle	1	0.00166	967	7014	421	0.06	0.435	ENSG00000163631,ENSG00000113732,ENSG00000111644,ENSG00000122862,ENSG00000064652,ENSG00000145708,ENSG00000012223,ENSG00000149823,ENSG00000136827,ENSG00000159720,ENSG00000170873,ENSG00000250565,ENSG00000204991,ENSG00000075826,ENSG00000138674,ENSG00000175115,ENSG00000028203,ENSG00000109220,ENSG00000204116,ENSG00000036565,ENSG00000147654,ENSG00000157017,ENSG00000173905,ENSG00000118434,ENSG00000111481…
357	MF	GO:0051213	dioxygenase activity	1	0.00699	83	7014	52	0.007	0.627	ENSG00000269858,ENSG00000129521,ENSG00000131203,ENSG00000087263,ENSG00000100601,ENSG00000113924,ENSG00000181396,ENSG00000175287,ENSG00000151790,ENSG00000091542,ENSG00000095303,ENSG00000178467,ENSG00000125652,ENSG00000111325,ENSG00000129596,ENSG00000072682,ENSG00000122884,ENSG00000149380,ENSG00000147050,ENSG00000132510,ENSG00000135697,ENSG00000197580,ENSG00000187605,ENSG00000155666,ENSG00000120733…
358	MF	GO:0003674	molecular_function	1	3.4e-06	16044	7014	5856	0.835	0.365	ENSG00000166313,ENSG00000113108,ENSG00000163697,ENSG00000137409,ENSG00000166224,ENSG00000128342,ENSG00000187676,ENSG00000080802,ENSG00000155508,ENSG00000072864,ENSG00000163631,ENSG00000145321,ENSG00000160182,ENSG00000136243,ENSG00000105668,ENSG00000124429,ENSG00000146250,ENSG00000112651,ENSG00000125450,ENSG00000167323,ENSG00000109689,ENSG00000162734,ENSG00000103316,ENSG00000102230,ENSG00000189007…
359	MF	GO:0005488	binding	2	5.09e-17	12782	7014	4837	0.69	0.378	ENSG00000166313,ENSG00000113108,ENSG00000163697,ENSG00000137409,ENSG00000166224,ENSG00000128342,ENSG00000080802,ENSG00000155508,ENSG00000072864,ENSG00000163631,ENSG00000145321,ENSG00000160182,ENSG00000136243,ENSG00000105668,ENSG00000124429,ENSG00000112651,ENSG00000125450,ENSG00000167323,ENSG00000109689,ENSG00000162734,ENSG00000103316,ENSG00000189007,ENSG00000108270,ENSG00000065268,ENSG00000116761…
360	MF	GO:0097367	carbohydrate derivative binding	3	4.76e-08	2214	7014	936	0.133	0.423	ENSG00000140105,ENSG00000159377,ENSG00000065833,ENSG00000163607,ENSG00000162878,ENSG00000100605,ENSG00000143199,ENSG00000167325,ENSG00000152520,ENSG00000133597,ENSG00000012223,ENSG00000113812,ENSG00000054796,ENSG00000204381,ENSG00000100889,ENSG00000124253,ENSG00000136816,ENSG00000136827,ENSG00000186283,ENSG00000160404,ENSG00000070669,ENSG00000113407,ENSG00000185418,ENSG00000157353,ENSG00000087157…
361	MF	GO:0005515	protein binding	3	7.61e-36	8396	7014	3421	0.488	0.407	ENSG00000166313,ENSG00000113108,ENSG00000163697,ENSG00000137409,ENSG00000166224,ENSG00000128342,ENSG00000080802,ENSG00000155508,ENSG00000072864,ENSG00000163631,ENSG00000145321,ENSG00000160182,ENSG00000105668,ENSG00000124429,ENSG00000125450,ENSG00000167323,ENSG00000109689,ENSG00000162734,ENSG00000103316,ENSG00000108270,ENSG00000065268,ENSG00000116761,ENSG00000151893,ENSG00000100129,ENSG00000064313…
362	MF	GO:0019899	enzyme binding	4	1.03e-05	1237	7014	541	0.077	0.437	ENSG00000163631,ENSG00000151893,ENSG00000140521,ENSG00000141497,ENSG00000082898,ENSG00000118689,ENSG00000150907,ENSG00000184481,ENSG00000108465,ENSG00000115649,ENSG00000134759,ENSG00000102878,ENSG00000143199,ENSG00000111725,ENSG00000108509,ENSG00000064692,ENSG00000003509,ENSG00000104419,ENSG00000102871,ENSG00000198554,ENSG00000198523,ENSG00000126467,ENSG00000167535,ENSG00000182389,ENSG00000161011…
363	MF	GO:0032403	protein complex binding	4	0.0297	685	7014	302	0.043	0.441	ENSG00000072864,ENSG00000167323,ENSG00000104419,ENSG00000102871,ENSG00000159720,ENSG00000139354,ENSG00000185340,ENSG00000188385,ENSG00000176049,ENSG00000103549,ENSG00000215305,ENSG00000147166,ENSG00000136167,ENSG00000120756,ENSG00000136541,ENSG00000100726,ENSG00000139180,ENSG00000169375,ENSG00000173402,ENSG00000123268,ENSG00000075415,ENSG00000119421,ENSG00000049167,ENSG00000153044,ENSG00000101557…
364	MF	GO:0042802	identical protein binding	4	2.06e-05	1044	7014	463	0.066	0.443	ENSG00000072864,ENSG00000105668,ENSG00000167323,ENSG00000103316,ENSG00000151552,ENSG00000145354,ENSG00000131791,ENSG00000064692,ENSG00000149089,ENSG00000070669,ENSG00000102871,ENSG00000113407,ENSG00000198523,ENSG00000170873,ENSG00000136936,ENSG00000150787,ENSG00000161011,ENSG00000103549,ENSG00000159267,ENSG00000156502,ENSG00000167588,ENSG00000158874,ENSG00000068028,ENSG00000171865,ENSG00000105771…
365	MF	GO:0008092	cytoskeletal protein binding	4	0.00118	730	7014	328	0.047	0.449	ENSG00000072864,ENSG00000145321,ENSG00000124429,ENSG00000167323,ENSG00000108270,ENSG00000164972,ENSG00000122970,ENSG00000104419,ENSG00000136827,ENSG00000139354,ENSG00000185340,ENSG00000118162,ENSG00000132613,ENSG00000170873,ENSG00000159173,ENSG00000188385,ENSG00000176049,ENSG00000204991,ENSG00000028203,ENSG00000075945,ENSG00000215305,ENSG00000121653,ENSG00000204138,ENSG00000087495,ENSG00000147364…
366	MF	GO:0048037	cofactor binding	3	0.0332	260	7014	129	0.018	0.496	ENSG00000166224,ENSG00000163631,ENSG00000103316,ENSG00000116761,ENSG00000151552,ENSG00000117009,ENSG00000065833,ENSG00000151376,ENSG00000082212,ENSG00000070669,ENSG00000167588,ENSG00000042286,ENSG00000109576,ENSG00000104522,ENSG00000110455,ENSG00000175874,ENSG00000143162,ENSG00000113161,ENSG00000139180,ENSG00000165475,ENSG00000184470,ENSG00000198431,ENSG00000115919,ENSG00000116133,ENSG00000100243…
367	MF	GO:0050662	coenzyme binding	4	0.0315	183	7014	96	0.014	0.525	ENSG00000103316,ENSG00000151552,ENSG00000117009,ENSG00000065833,ENSG00000151376,ENSG00000082212,ENSG00000167588,ENSG00000042286,ENSG00000104522,ENSG00000175874,ENSG00000143162,ENSG00000113161,ENSG00000139180,ENSG00000165475,ENSG00000184470,ENSG00000198431,ENSG00000116133,ENSG00000100243,ENSG00000075239,ENSG00000158864,ENSG00000073578,ENSG00000171503,ENSG00000108439,ENSG00000104549,ENSG00000001084…
368	MF	GO:0043167	ion binding	3	1.59e-05	6076	7014	2349	0.335	0.387	ENSG00000166224,ENSG00000080802,ENSG00000155508,ENSG00000163631,ENSG00000136243,ENSG00000167323,ENSG00000109689,ENSG00000189007,ENSG00000116761,ENSG00000106268,ENSG00000064313,ENSG00000151552,ENSG00000129187,ENSG00000013375,ENSG00000141497,ENSG00000143252,ENSG00000171467,ENSG00000140105,ENSG00000152611,ENSG00000180881,ENSG00000197114,ENSG00000273154,ENSG00000117009,ENSG00000065833,ENSG00000151376…
369	MF	GO:0043168	anion binding	4	4.88e-13	2600	7014	1118	0.159	0.43	ENSG00000166224,ENSG00000163631,ENSG00000116761,ENSG00000151552,ENSG00000140105,ENSG00000117009,ENSG00000065833,ENSG00000204444,ENSG00000163607,ENSG00000162878,ENSG00000100605,ENSG00000064652,ENSG00000143199,ENSG00000167325,ENSG00000152520,ENSG00000133597,ENSG00000012223,ENSG00000113812,ENSG00000054796,ENSG00000100889,ENSG00000124253,ENSG00000136816,ENSG00000136827,ENSG00000186283,ENSG00000160404…
370	MF	GO:0036094	small molecule binding	3	2.44e-10	2628	7014	1111	0.158	0.423	ENSG00000080802,ENSG00000163631,ENSG00000145321,ENSG00000103316,ENSG00000151552,ENSG00000140105,ENSG00000117009,ENSG00000065833,ENSG00000151376,ENSG00000082212,ENSG00000163607,ENSG00000162878,ENSG00000100605,ENSG00000143199,ENSG00000167325,ENSG00000152520,ENSG00000133597,ENSG00000113812,ENSG00000054796,ENSG00000100889,ENSG00000124253,ENSG00000136816,ENSG00000136827,ENSG00000186283,ENSG00000160404…
371	MF	GO:0001882	nucleoside binding	4	6.19e-06	1874	7014	790	0.113	0.422	ENSG00000140105,ENSG00000065833,ENSG00000163607,ENSG00000162878,ENSG00000100605,ENSG00000143199,ENSG00000167325,ENSG00000152520,ENSG00000133597,ENSG00000113812,ENSG00000054796,ENSG00000100889,ENSG00000124253,ENSG00000136816,ENSG00000136827,ENSG00000186283,ENSG00000160404,ENSG00000070669,ENSG00000113407,ENSG00000185418,ENSG00000157353,ENSG00000087157,ENSG00000179941,ENSG00000159267,ENSG00000156502…
372	MF	GO:0001883	purine nucleoside binding	5	6.49e-06	1864	7014	786	0.112	0.422	ENSG00000140105,ENSG00000065833,ENSG00000163607,ENSG00000162878,ENSG00000100605,ENSG00000143199,ENSG00000167325,ENSG00000152520,ENSG00000133597,ENSG00000113812,ENSG00000054796,ENSG00000100889,ENSG00000124253,ENSG00000136816,ENSG00000136827,ENSG00000186283,ENSG00000160404,ENSG00000070669,ENSG00000113407,ENSG00000185418,ENSG00000157353,ENSG00000087157,ENSG00000179941,ENSG00000159267,ENSG00000156502…
373	MF	GO:0032549	ribonucleoside binding	5	6.49e-06	1864	7014	786	0.112	0.422	ENSG00000140105,ENSG00000065833,ENSG00000163607,ENSG00000162878,ENSG00000100605,ENSG00000143199,ENSG00000167325,ENSG00000152520,ENSG00000133597,ENSG00000113812,ENSG00000054796,ENSG00000100889,ENSG00000124253,ENSG00000136816,ENSG00000136827,ENSG00000186283,ENSG00000160404,ENSG00000070669,ENSG00000113407,ENSG00000185418,ENSG00000157353,ENSG00000087157,ENSG00000179941,ENSG00000159267,ENSG00000156502…
374	MF	GO:0032550	purine ribonucleoside binding	6	8.46e-06	1861	7014	784	0.112	0.421	ENSG00000140105,ENSG00000065833,ENSG00000163607,ENSG00000162878,ENSG00000100605,ENSG00000143199,ENSG00000167325,ENSG00000152520,ENSG00000133597,ENSG00000113812,ENSG00000054796,ENSG00000100889,ENSG00000124253,ENSG00000136816,ENSG00000136827,ENSG00000186283,ENSG00000160404,ENSG00000070669,ENSG00000113407,ENSG00000185418,ENSG00000157353,ENSG00000087157,ENSG00000179941,ENSG00000159267,ENSG00000156502…
375	MF	GO:0005085	guanyl-nucleotide exchange factor activity	2	0.00105	182	7014	100	0.014	0.549	ENSG00000174839,ENSG00000214694,ENSG00000095370,ENSG00000137936,ENSG00000167994,ENSG00000127328,ENSG00000171798,ENSG00000061987,ENSG00000111785,ENSG00000177963,ENSG00000174788,ENSG00000171680,ENSG00000008323,ENSG00000145191,ENSG00000187994,ENSG00000132669,ENSG00000083520,ENSG00000183111,ENSG00000154710,ENSG00000243335,ENSG00000198844,ENSG00000066248,ENSG00000130762,ENSG00000114790,ENSG00000165801…
376	MF	GO:0003824	catalytic activity	2	7.91e-23	5466	7014	2268	0.323	0.415	ENSG00000166224,ENSG00000187676,ENSG00000080802,ENSG00000155508,ENSG00000146250,ENSG00000103316,ENSG00000102230,ENSG00000189007,ENSG00000116761,ENSG00000100445,ENSG00000106268,ENSG00000100246,ENSG00000149809,ENSG00000064313,ENSG00000140521,ENSG00000171806,ENSG00000151552,ENSG00000129187,ENSG00000013375,ENSG00000158669,ENSG00000138678,ENSG00000122203,ENSG00000143252,ENSG00000140105,ENSG00000159377…
377	MF	GO:0016787	hydrolase activity	3	0.044	2410	7014	959	0.137	0.398	ENSG00000155508,ENSG00000189007,ENSG00000106268,ENSG00000100246,ENSG00000064313,ENSG00000140521,ENSG00000129187,ENSG00000159377,ENSG00000005486,ENSG00000113732,ENSG00000111667,ENSG00000148688,ENSG00000139826,ENSG00000107362,ENSG00000136379,ENSG00000136881,ENSG00000163607,ENSG00000100605,ENSG00000161395,ENSG00000104299,ENSG00000012223,ENSG00000147592,ENSG00000054796,ENSG00000151360,ENSG00000136816…
378	MF	GO:0016740	transferase activity	3	2.65e-14	1780	7014	804	0.115	0.452	ENSG00000187676,ENSG00000102230,ENSG00000140521,ENSG00000171806,ENSG00000158669,ENSG00000138678,ENSG00000136881,ENSG00000100462,ENSG00000149474,ENSG00000162878,ENSG00000100605,ENSG00000114388,ENSG00000111725,ENSG00000131791,ENSG00000152520,ENSG00000133597,ENSG00000003509,ENSG00000088766,ENSG00000164023,ENSG00000198964,ENSG00000156671,ENSG00000110871,ENSG00000114491,ENSG00000100889,ENSG00000124253…
379	MF	GO:0016772	transferase activity, transferring phosphorus-containing groups	4	8.87e-12	940	7014	452	0.064	0.481	ENSG00000102230,ENSG00000140521,ENSG00000162878,ENSG00000100605,ENSG00000114388,ENSG00000111725,ENSG00000131791,ENSG00000152520,ENSG00000133597,ENSG00000088766,ENSG00000164023,ENSG00000198964,ENSG00000100889,ENSG00000124253,ENSG00000157353,ENSG00000087157,ENSG00000113356,ENSG00000149743,ENSG00000161011,ENSG00000186141,ENSG00000176049,ENSG00000169764,ENSG00000058729,ENSG00000148057,ENSG00000167716…
380	MF	GO:0016773	phosphotransferase activity, alcohol group as acceptor	5	5.09e-13	712	7014	361	0.051	0.507	ENSG00000162878,ENSG00000100605,ENSG00000114388,ENSG00000111725,ENSG00000152520,ENSG00000133597,ENSG00000157353,ENSG00000149743,ENSG00000161011,ENSG00000058729,ENSG00000148057,ENSG00000070770,ENSG00000171174,ENSG00000108947,ENSG00000145041,ENSG00000196335,ENSG00000213066,ENSG00000138030,ENSG00000116199,ENSG00000100056,ENSG00000198682,ENSG00000181929,ENSG00000197417,ENSG00000093217,ENSG00000166896…
381	MF	GO:0016301	kinase activity	5	2.35e-11	800	7014	392	0.056	0.49	ENSG00000162878,ENSG00000100605,ENSG00000114388,ENSG00000111725,ENSG00000131791,ENSG00000152520,ENSG00000133597,ENSG00000164023,ENSG00000198964,ENSG00000100889,ENSG00000124253,ENSG00000157353,ENSG00000161011,ENSG00000176049,ENSG00000058729,ENSG00000148057,ENSG00000070770,ENSG00000167363,ENSG00000171174,ENSG00000108947,ENSG00000145041,ENSG00000196335,ENSG00000213066,ENSG00000138030,ENSG00000116199…
382	MF	GO:0004672	protein kinase activity	6	6.96e-11	594	7014	303	0.043	0.51	ENSG00000162878,ENSG00000114388,ENSG00000111725,ENSG00000152520,ENSG00000133597,ENSG00000161011,ENSG00000058729,ENSG00000070770,ENSG00000108947,ENSG00000145041,ENSG00000196335,ENSG00000213066,ENSG00000100056,ENSG00000181929,ENSG00000166896,ENSG00000171798,ENSG00000251246,ENSG00000143590,ENSG00000084774,ENSG00000178607,ENSG00000104213,ENSG00000168297,ENSG00000160691,ENSG00000087589,ENSG00000115977…
383	MF	GO:0004713	protein tyrosine kinase activity	7	0.00185	146	7014	83	0.012	0.568	ENSG00000108947,ENSG00000213066,ENSG00000251246,ENSG00000143590,ENSG00000104213,ENSG00000160691,ENSG00000142731,ENSG00000107140,ENSG00000070759,ENSG00000110931,ENSG00000166483,ENSG00000115661,ENSG00000179335,ENSG00000113240,ENSG00000141736,ENSG00000197122,ENSG00000000938,ENSG00000010810,ENSG00000112742,ENSG00000135605,ENSG00000113263,ENSG00000111816,ENSG00000143322,ENSG00000164715,ENSG00000160867…
384	MF	GO:0004674	protein serine/threonine kinase activity	7	1.19e-07	434	7014	223	0.032	0.514	ENSG00000133597,ENSG00000161011,ENSG00000058729,ENSG00000070770,ENSG00000145041,ENSG00000196335,ENSG00000100056,ENSG00000181929,ENSG00000166896,ENSG00000171798,ENSG00000178607,ENSG00000115977,ENSG00000102893,ENSG00000044446,ENSG00000082701,ENSG00000145632,ENSG00000173846,ENSG00000166851,ENSG00000142731,ENSG00000128829,ENSG00000086232,ENSG00000172071,ENSG00000182541,ENSG00000107140,ENSG00000070759…
385	MF	GO:0000988	protein binding transcription factor activity	2	0.00306	527	7014	244	0.035	0.463	ENSG00000128342,ENSG00000103316,ENSG00000180182,ENSG00000102878,ENSG00000111596,ENSG00000156603,ENSG00000102103,ENSG00000155827,ENSG00000176909,ENSG00000130772,ENSG00000153814,ENSG00000110801,ENSG00000147649,ENSG00000105967,ENSG00000198715,ENSG00000169744,ENSG00000143162,ENSG00000175197,ENSG00000160783,ENSG00000164105,ENSG00000167967,ENSG00000131470,ENSG00000166228,ENSG00000127511,ENSG00000169375…
386	MF	GO:0000989	transcription factor binding transcription factor activity	3	0.00531	525	7014	242	0.035	0.461	ENSG00000128342,ENSG00000103316,ENSG00000180182,ENSG00000102878,ENSG00000111596,ENSG00000156603,ENSG00000102103,ENSG00000155827,ENSG00000176909,ENSG00000130772,ENSG00000153814,ENSG00000110801,ENSG00000147649,ENSG00000105967,ENSG00000198715,ENSG00000169744,ENSG00000143162,ENSG00000175197,ENSG00000160783,ENSG00000164105,ENSG00000167967,ENSG00000131470,ENSG00000166228,ENSG00000127511,ENSG00000169375…
387	MF	GO:0003712	transcription cofactor activity	4	0.0277	492	7014	225	0.032	0.457	ENSG00000103316,ENSG00000180182,ENSG00000102878,ENSG00000111596,ENSG00000156603,ENSG00000102103,ENSG00000155827,ENSG00000130772,ENSG00000153814,ENSG00000110801,ENSG00000147649,ENSG00000105967,ENSG00000198715,ENSG00000169744,ENSG00000143162,ENSG00000175197,ENSG00000160783,ENSG00000164105,ENSG00000167967,ENSG00000131470,ENSG00000166228,ENSG00000127511,ENSG00000169375,ENSG00000180530,ENSG00000109854…
388	MF	GO:0019199	transmembrane receptor protein kinase activity	1	0.0124	82	7014	51	0.007	0.622	ENSG00000108947,ENSG00000251246,ENSG00000143590,ENSG00000104213,ENSG00000069702,ENSG00000106991,ENSG00000204217,ENSG00000135409,ENSG00000163513,ENSG00000141736,ENSG00000160867,ENSG00000077782,ENSG00000066468,ENSG00000165731,ENSG00000092445,ENSG00000167601,ENSG00000164078,ENSG00000163785,ENSG00000182578,ENSG00000157404,ENSG00000122025,ENSG00000102755,ENSG00000128052,ENSG00000037280,ENSG00000123612…
389	MF	GO:1901265	nucleoside phosphate binding	1	1.13e-05	2366	7014	976	0.139	0.413	ENSG00000080802,ENSG00000103316,ENSG00000151552,ENSG00000140105,ENSG00000117009,ENSG00000065833,ENSG00000151376,ENSG00000082212,ENSG00000163607,ENSG00000162878,ENSG00000100605,ENSG00000143199,ENSG00000167325,ENSG00000152520,ENSG00000133597,ENSG00000113812,ENSG00000054796,ENSG00000100889,ENSG00000124253,ENSG00000136816,ENSG00000136827,ENSG00000186283,ENSG00000160404,ENSG00000070669,ENSG00000113407…
390	MF	GO:0000166	nucleotide binding	2	1.08e-05	2363	7014	975	0.139	0.413	ENSG00000080802,ENSG00000103316,ENSG00000151552,ENSG00000140105,ENSG00000117009,ENSG00000065833,ENSG00000151376,ENSG00000082212,ENSG00000163607,ENSG00000162878,ENSG00000100605,ENSG00000143199,ENSG00000167325,ENSG00000152520,ENSG00000133597,ENSG00000113812,ENSG00000054796,ENSG00000100889,ENSG00000124253,ENSG00000136816,ENSG00000136827,ENSG00000186283,ENSG00000160404,ENSG00000070669,ENSG00000113407…
391	MF	GO:0032553	ribonucleotide binding	3	4.28e-07	1907	7014	811	0.116	0.425	ENSG00000140105,ENSG00000065833,ENSG00000163607,ENSG00000162878,ENSG00000100605,ENSG00000143199,ENSG00000167325,ENSG00000152520,ENSG00000133597,ENSG00000113812,ENSG00000054796,ENSG00000100889,ENSG00000124253,ENSG00000136816,ENSG00000136827,ENSG00000186283,ENSG00000160404,ENSG00000070669,ENSG00000113407,ENSG00000185418,ENSG00000157353,ENSG00000087157,ENSG00000179941,ENSG00000159267,ENSG00000156502…
392	MF	GO:0017076	purine nucleotide binding	3	6.64e-06	1911	7014	804	0.115	0.421	ENSG00000140105,ENSG00000065833,ENSG00000163607,ENSG00000162878,ENSG00000100605,ENSG00000143199,ENSG00000167325,ENSG00000152520,ENSG00000133597,ENSG00000113812,ENSG00000054796,ENSG00000100889,ENSG00000124253,ENSG00000136816,ENSG00000136827,ENSG00000186283,ENSG00000160404,ENSG00000070669,ENSG00000113407,ENSG00000185418,ENSG00000157353,ENSG00000087157,ENSG00000119946,ENSG00000158158,ENSG00000179941…
393	MF	GO:0032555	purine ribonucleotide binding	4	2.07e-06	1891	7014	800	0.114	0.423	ENSG00000140105,ENSG00000065833,ENSG00000163607,ENSG00000162878,ENSG00000100605,ENSG00000143199,ENSG00000167325,ENSG00000152520,ENSG00000133597,ENSG00000113812,ENSG00000054796,ENSG00000100889,ENSG00000124253,ENSG00000136816,ENSG00000136827,ENSG00000186283,ENSG00000160404,ENSG00000070669,ENSG00000113407,ENSG00000185418,ENSG00000157353,ENSG00000087157,ENSG00000179941,ENSG00000159267,ENSG00000156502…
394	MF	GO:0030554	adenyl nucleotide binding	4	8.47e-07	1554	7014	672	0.096	0.432	ENSG00000140105,ENSG00000065833,ENSG00000162878,ENSG00000100605,ENSG00000143199,ENSG00000167325,ENSG00000152520,ENSG00000133597,ENSG00000113812,ENSG00000054796,ENSG00000136816,ENSG00000136827,ENSG00000186283,ENSG00000160404,ENSG00000070669,ENSG00000113407,ENSG00000185418,ENSG00000157353,ENSG00000087157,ENSG00000119946,ENSG00000158158,ENSG00000179941,ENSG00000159267,ENSG00000156502,ENSG00000058729…
395	MF	GO:0032559	adenyl ribonucleotide binding	5	2.26e-07	1537	7014	669	0.095	0.435	ENSG00000140105,ENSG00000065833,ENSG00000162878,ENSG00000100605,ENSG00000143199,ENSG00000167325,ENSG00000152520,ENSG00000133597,ENSG00000113812,ENSG00000054796,ENSG00000136816,ENSG00000136827,ENSG00000186283,ENSG00000160404,ENSG00000070669,ENSG00000113407,ENSG00000185418,ENSG00000157353,ENSG00000087157,ENSG00000179941,ENSG00000159267,ENSG00000156502,ENSG00000058729,ENSG00000148057,ENSG00000173208…
396	MF	GO:0035639	purine ribonucleoside triphosphate binding	2	2.64e-05	1855	7014	778	0.111	0.419	ENSG00000140105,ENSG00000163607,ENSG00000162878,ENSG00000100605,ENSG00000143199,ENSG00000167325,ENSG00000152520,ENSG00000133597,ENSG00000113812,ENSG00000054796,ENSG00000100889,ENSG00000124253,ENSG00000136816,ENSG00000136827,ENSG00000186283,ENSG00000160404,ENSG00000070669,ENSG00000113407,ENSG00000185418,ENSG00000258790,ENSG00000157353,ENSG00000087157,ENSG00000179941,ENSG00000159267,ENSG00000156502…
397	MF	GO:0005524	ATP binding	3	1.9e-06	1506	7014	651	0.093	0.432	ENSG00000140105,ENSG00000162878,ENSG00000100605,ENSG00000143199,ENSG00000167325,ENSG00000152520,ENSG00000133597,ENSG00000113812,ENSG00000054796,ENSG00000136816,ENSG00000136827,ENSG00000186283,ENSG00000160404,ENSG00000070669,ENSG00000113407,ENSG00000185418,ENSG00000157353,ENSG00000087157,ENSG00000179941,ENSG00000159267,ENSG00000156502,ENSG00000058729,ENSG00000148057,ENSG00000173208,ENSG00000070770…
398	MF	GO:0042803	protein homodimerization activity	1	0.0044	628	7014	284	0.04	0.452	ENSG00000105668,ENSG00000103316,ENSG00000151552,ENSG00000145354,ENSG00000070669,ENSG00000113407,ENSG00000136936,ENSG00000150787,ENSG00000161011,ENSG00000103549,ENSG00000159267,ENSG00000156502,ENSG00000167588,ENSG00000158874,ENSG00000171865,ENSG00000173208,ENSG00000105698,ENSG00000158773,ENSG00000109576,ENSG00000145431,ENSG00000110455,ENSG00000113161,ENSG00000100577,ENSG00000124164,ENSG00000165475…
399	MF	GO:0005057	receptor signaling protein activity	1	0.00266	136	7014	78	0.011	0.574	ENSG00000183763,ENSG00000204209,ENSG00000177455,ENSG00000011600,ENSG00000077238,ENSG00000136940,ENSG00000184216,ENSG00000111276,ENSG00000106991,ENSG00000109339,ENSG00000050748,ENSG00000069956,ENSG00000141639,ENSG00000100030,ENSG00000129465,ENSG00000163513,ENSG00000170365,ENSG00000175387,ENSG00000141736,ENSG00000141646,ENSG00000137834,ENSG00000101665,ENSG00000092969,ENSG00000102572,ENSG00000134602…
400	MF	GO:0042578	phosphoric ester hydrolase activity	1	0.016	350	7014	168	0.024	0.48	ENSG00000100605,ENSG00000040933,ENSG00000109452,ENSG00000172840,ENSG00000164951,ENSG00000173868,ENSG00000075651,ENSG00000129219,ENSG00000162551,ENSG00000158161,ENSG00000104313,ENSG00000064655,ENSG00000168781,ENSG00000135587,ENSG00000184007,ENSG00000105223,ENSG00000111906,ENSG00000164332,ENSG00000127952,ENSG00000079335,ENSG00000158716,ENSG00000132793,ENSG00000125458,ENSG00000184508,ENSG00000196850…

## Sheet: Best per parent
#	t type	term ID	t name	t depth	p-value (Bonferroni-adjusted)	T	Q	Q&T	Q&T/Q	Q&T/T	Q&T list
1	BP	GO:0006487	protein N-linked glycosylation	1	0.0176	108	7014	63	0.009	0.583	ENSG00000013375,ENSG00000136908,ENSG00000172339,ENSG00000118705,ENSG00000140650,ENSG00000100417,ENSG00000138674,ENSG00000129562,ENSG00000198380,ENSG00000131459,ENSG00000117143,ENSG00000163933,ENSG00000172269,ENSG00000104723,ENSG00000169193,ENSG00000167889,ENSG00000152127,ENSG00000167130,ENSG00000163527,ENSG00000134910,ENSG00000178802,ENSG00000110917,ENSG00000111885,ENSG00000117643,ENSG00000198162…
2	BP	GO:0043087	regulation of GTPase activity	1	0.0272	350	7014	167	0.024	0.477	ENSG00000164327,ENSG00000213977,ENSG00000164056,ENSG00000174839,ENSG00000118873,ENSG00000110675,ENSG00000116586,ENSG00000115839,ENSG00000185652,ENSG00000167994,ENSG00000127328,ENSG00000145979,ENSG00000168646,ENSG00000103126,ENSG00000154096,ENSG00000137449,ENSG00000137486,ENSG00000141480,ENSG00000061987,ENSG00000138698,ENSG00000167965,ENSG00000184349,ENSG00000188186,ENSG00000141556,ENSG00000155749…
3	BP	GO:0016569	covalent chromatin modification	1	0.0476	326	7014	156	0.022	0.479	ENSG00000166313,ENSG00000128342,ENSG00000159086,ENSG00000118513,ENSG00000100462,ENSG00000149474,ENSG00000102878,ENSG00000103549,ENSG00000155827,ENSG00000159267,ENSG00000198730,ENSG00000130816,ENSG00000145041,ENSG00000169375,ENSG00000172301,ENSG00000087206,ENSG00000114982,ENSG00000182568,ENSG00000262621,ENSG00000122390,ENSG00000088305,ENSG00000119772,ENSG00000166349,ENSG00000117115,ENSG00000162961…
4	BP	GO:0043412	macromolecule modification	1	5.31e-24	2869	7014	1284	0.183	0.448	ENSG00000166313,ENSG00000128342,ENSG00000187676,ENSG00000080802,ENSG00000189007,ENSG00000116761,ENSG00000144228,ENSG00000151893,ENSG00000159086,ENSG00000013375,ENSG00000150907,ENSG00000159377,ENSG00000136273,ENSG00000108465,ENSG00000197114,ENSG00000115649,ENSG00000111667,ENSG00000157368,ENSG00000118513,ENSG00000136908,ENSG00000198876,ENSG00000100462,ENSG00000149474,ENSG00000102878,ENSG00000168434…
5	BP	GO:0048878	chemical homeostasis	1	0.0152	802	7014	350	0.05	0.436	ENSG00000109689,ENSG00000148926,ENSG00000118689,ENSG00000150907,ENSG00000214253,ENSG00000113732,ENSG00000204444,ENSG00000012223,ENSG00000164751,ENSG00000100889,ENSG00000124253,ENSG00000164466,ENSG00000107819,ENSG00000109452,ENSG00000159720,ENSG00000163472,ENSG00000198523,ENSG00000006128,ENSG00000250565,ENSG00000182389,ENSG00000187838,ENSG00000169194,ENSG00000047249,ENSG00000158874,ENSG00000040487…
6	BP	GO:0006357	regulation of transcription from RNA polymerase II promoter	1	5.47e-07	1413	7014	618	0.088	0.437	ENSG00000166313,ENSG00000128342,ENSG00000103316,ENSG00000108270,ENSG00000064313,ENSG00000159086,ENSG00000082898,ENSG00000118689,ENSG00000150907,ENSG00000145287,ENSG00000108465,ENSG00000134759,ENSG00000180182,ENSG00000118513,ENSG00000105429,ENSG00000100462,ENSG00000102878,ENSG00000111596,ENSG00000108509,ENSG00000126453,ENSG00000164751,ENSG00000269858,ENSG00000129521,ENSG00000011007,ENSG00000161011…
7	BP	GO:0044699	single-organism process	1	7.18e-65	12323	7014	4927	0.702	0.4	ENSG00000166313,ENSG00000163697,ENSG00000162493,ENSG00000137409,ENSG00000166224,ENSG00000128342,ENSG00000187676,ENSG00000155508,ENSG00000075303,ENSG00000072864,ENSG00000163631,ENSG00000145321,ENSG00000160182,ENSG00000136243,ENSG00000105668,ENSG00000105948,ENSG00000125450,ENSG00000167323,ENSG00000109689,ENSG00000050165,ENSG00000162734,ENSG00000103316,ENSG00000102230,ENSG00000108270,ENSG00000065268…
8	CC	GO:0045202	synapse	1	0.00166	541	7014	251	0.036	0.464	ENSG00000166313,ENSG00000163697,ENSG00000064692,ENSG00000159720,ENSG00000182389,ENSG00000083635,ENSG00000121653,ENSG00000175785,ENSG00000176697,ENSG00000143553,ENSG00000173402,ENSG00000101557,ENSG00000101463,ENSG00000168646,ENSG00000103126,ENSG00000143028,ENSG00000102003,ENSG00000163630,ENSG00000156642,ENSG00000105404,ENSG00000158258,ENSG00000074416,ENSG00000169181,ENSG00000092531,ENSG00000017373…
9	CC	GO:0030054	cell junction	1	9.6e-06	807	7014	370	0.053	0.458	ENSG00000108270,ENSG00000104419,ENSG00000028203,ENSG00000157510,ENSG00000147654,ENSG00000147649,ENSG00000137975,ENSG00000124171,ENSG00000108823,ENSG00000136167,ENSG00000175785,ENSG00000117155,ENSG00000144061,ENSG00000180530,ENSG00000143553,ENSG00000137343,ENSG00000173402,ENSG00000076043,ENSG00000197702,ENSG00000138964,ENSG00000101463,ENSG00000076826,ENSG00000130396,ENSG00000102003,ENSG00000163630…
10	CC	GO:0098588	bounding membrane of organelle	1	2.24e-12	2055	7014	902	0.129	0.439	ENSG00000166224,ENSG00000187676,ENSG00000155265,ENSG00000167323,ENSG00000109689,ENSG00000102230,ENSG00000149809,ENSG00000104883,ENSG00000168824,ENSG00000158669,ENSG00000138678,ENSG00000214253,ENSG00000113732,ENSG00000154589,ENSG00000117009,ENSG00000114850,ENSG00000136908,ENSG00000145354,ENSG00000168434,ENSG00000161395,ENSG00000182372,ENSG00000132432,ENSG00000166189,ENSG00000101417,ENSG00000164023…
11	CC	GO:0005737	cytoplasm	1	3.82e-40	9828	7014	3955	0.564	0.402	ENSG00000166313,ENSG00000113108,ENSG00000163697,ENSG00000137409,ENSG00000166224,ENSG00000128342,ENSG00000187676,ENSG00000080802,ENSG00000155508,ENSG00000075303,ENSG00000072864,ENSG00000163631,ENSG00000145321,ENSG00000136243,ENSG00000105668,ENSG00000155265,ENSG00000146250,ENSG00000112651,ENSG00000125450,ENSG00000167323,ENSG00000109689,ENSG00000162734,ENSG00000103316,ENSG00000102230,ENSG00000108270…
12	CC	GO:0043233	organelle lumen	1	0.00783	2876	7014	1141	0.163	0.397	ENSG00000166313,ENSG00000163631,ENSG00000145321,ENSG00000108270,ENSG00000065268,ENSG00000106268,ENSG00000100129,ENSG00000064313,ENSG00000140521,ENSG00000005436,ENSG00000082898,ENSG00000118689,ENSG00000150907,ENSG00000184481,ENSG00000159111,ENSG00000159377,ENSG00000136273,ENSG00000151376,ENSG00000082212,ENSG00000148688,ENSG00000122862,ENSG00000107960,ENSG00000134759,ENSG00000180182,ENSG00000118513…
13	CC	GO:0005813	centrosome	1	0.000183	379	7014	188	0.027	0.496	ENSG00000072864,ENSG00000108270,ENSG00000101624,ENSG00000122970,ENSG00000198876,ENSG00000101000,ENSG00000139350,ENSG00000109805,ENSG00000104419,ENSG00000165795,ENSG00000173226,ENSG00000126467,ENSG00000109083,ENSG00000154429,ENSG00000075945,ENSG00000100413,ENSG00000152359,ENSG00000135476,ENSG00000258890,ENSG00000160282,ENSG00000160803,ENSG00000204899,ENSG00000163611,ENSG00000132912,ENSG00000125863…
14	CC	GO:0044422	organelle part	1	8.93e-16	6791	7014	2706	0.386	0.398	ENSG00000166313,ENSG00000137409,ENSG00000166224,ENSG00000187676,ENSG00000075303,ENSG00000072864,ENSG00000163631,ENSG00000145321,ENSG00000136243,ENSG00000155265,ENSG00000105948,ENSG00000125450,ENSG00000167323,ENSG00000109689,ENSG00000162734,ENSG00000102230,ENSG00000108270,ENSG00000065268,ENSG00000106268,ENSG00000100246,ENSG00000100129,ENSG00000149809,ENSG00000064313,ENSG00000104883,ENSG00000140521…
15	MF	GO:0051213	dioxygenase activity	1	0.00699	83	7014	52	0.007	0.627	ENSG00000269858,ENSG00000129521,ENSG00000131203,ENSG00000087263,ENSG00000100601,ENSG00000113924,ENSG00000181396,ENSG00000175287,ENSG00000151790,ENSG00000091542,ENSG00000095303,ENSG00000178467,ENSG00000125652,ENSG00000111325,ENSG00000129596,ENSG00000072682,ENSG00000122884,ENSG00000149380,ENSG00000147050,ENSG00000132510,ENSG00000135697,ENSG00000197580,ENSG00000187605,ENSG00000155666,ENSG00000120733…
16	MF	GO:0032559	adenyl ribonucleotide binding	1	2.26e-07	1537	7014	669	0.095	0.435	ENSG00000140105,ENSG00000065833,ENSG00000162878,ENSG00000100605,ENSG00000143199,ENSG00000167325,ENSG00000152520,ENSG00000133597,ENSG00000113812,ENSG00000054796,ENSG00000136816,ENSG00000136827,ENSG00000186283,ENSG00000160404,ENSG00000070669,ENSG00000113407,ENSG00000185418,ENSG00000157353,ENSG00000087157,ENSG00000179941,ENSG00000159267,ENSG00000156502,ENSG00000058729,ENSG00000148057,ENSG00000173208…
17	MF	GO:0042578	phosphoric ester hydrolase activity	1	0.016	350	7014	168	0.024	0.48	ENSG00000100605,ENSG00000040933,ENSG00000109452,ENSG00000172840,ENSG00000164951,ENSG00000173868,ENSG00000075651,ENSG00000129219,ENSG00000162551,ENSG00000158161,ENSG00000104313,ENSG00000064655,ENSG00000168781,ENSG00000135587,ENSG00000184007,ENSG00000105223,ENSG00000111906,ENSG00000164332,ENSG00000127952,ENSG00000079335,ENSG00000158716,ENSG00000132793,ENSG00000125458,ENSG00000184508,ENSG00000196850…
18	MF	GO:0005057	receptor signaling protein activity	1	0.00266	136	7014	78	0.011	0.574	ENSG00000183763,ENSG00000204209,ENSG00000177455,ENSG00000011600,ENSG00000077238,ENSG00000136940,ENSG00000184216,ENSG00000111276,ENSG00000106991,ENSG00000109339,ENSG00000050748,ENSG00000069956,ENSG00000141639,ENSG00000100030,ENSG00000129465,ENSG00000163513,ENSG00000170365,ENSG00000175387,ENSG00000141736,ENSG00000141646,ENSG00000137834,ENSG00000101665,ENSG00000092969,ENSG00000102572,ENSG00000134602…
19	MF	GO:0005515	protein binding	1	7.61e-36	8396	7014	3421	0.488	0.407	ENSG00000166313,ENSG00000113108,ENSG00000163697,ENSG00000137409,ENSG00000166224,ENSG00000128342,ENSG00000080802,ENSG00000155508,ENSG00000072864,ENSG00000163631,ENSG00000145321,ENSG00000160182,ENSG00000105668,ENSG00000124429,ENSG00000125450,ENSG00000167323,ENSG00000109689,ENSG00000162734,ENSG00000103316,ENSG00000108270,ENSG00000065268,ENSG00000116761,ENSG00000151893,ENSG00000100129,ENSG00000064313…
