# Supplementary material for: Dosage sensitivity is a major determinant of human copy number variant pathogenicity
Source: Nat Commun. 2017 Feb 8;8:14366. doi: 10.1038/ncomms14366 (PMC5309798; doi:10.1038/ncomms14366)
Supplement: Supplementary Data 5 — CNV coordinates from dbVar, CNV regions and CNV peak regions [file ncomms14366-s6.xlsx]

## Sheet: CNVs
Chromosome	Start	End	Gene count	Clinical interpretation (Benign/Pathogenic)	CNV type (Gain/Loss/Both)
chr1	779733	846621	1	Benign	Gain
chr1	794625	846707	1	Benign	Gain
chr1	839450	867543	2	Benign	Gain
chr1	852863	1008286	10	Benign	Gain
chr1	852863	1008286	10	Benign	Gain
chr1	890945	1008286	8	Benign	Gain
chr1	913631	1008286	5	Benign	Gain
chr1	913631	1008286	5	Benign	Gain
chr1	913631	1008286	5	Benign	Gain
chr1	931484	1008286	4	Benign	Gain
chr1	964697	1008286	2	Benign	Gain
chr1	964697	1008286	2	Benign	Gain
chr1	964697	1008286	2	Benign	Gain
chr1	964697	1008286	2	Benign	Gain
chr1	964697	1008286	2	Benign	Gain
chr1	2495137	2620704	4	Benign	Gain
chr1	2582760	2633368	1	Benign	Gain
chr1	2590844	2605254	1	Benign	Gain
chr1	2590844	2605254	1	Benign	Gain
chr1	2590844	2605254	1	Benign	Gain
chr1	2590844	2605254	1	Benign	Gain
chr1	2590844	2605254	1	Benign	Gain
chr1	2736695	2922757	0	Benign	Gain
chr1	10697093	10753078	1	Benign	Gain
chr1	10697093	10804053	1	Benign	Gain
chr1	10753078	10804053	1	Benign	Gain
chr1	12353332	13178669	16	Benign	Gain
chr1	12726725	13385572	17	Benign	Gain
chr1	12726725	13385572	17	Benign	Gain
chr1	16941653	17231817	3	Benign	Gain
chr1	17051209	17231787	2	Benign	Gain
chr1	25609479	25656992	2	Benign	Gain
chr1	65939484	66007500	1	Benign	Gain
chr1	69789895	69938097	0	Benign	Gain
chr1	76718950	77039352	1	Benign	Gain
chr1	81436507	81923572	1	Benign	Gain
chr1	104107559	104163781	2	Benign	Gain
chr1	104124935	104297301	4	Benign	Gain
chr1	104124935	104297301	4	Benign	Gain
chr1	104161001	104211027	2	Benign	Gain
chr1	106686815	106769435	0	Benign	Gain
chr1	108789087	108968534	1	Benign	Gain
chr1	108789087	108968534	1	Benign	Gain
chr1	108789087	108968534	1	Benign	Gain
chr1	108811026	108941110	1	Benign	Gain
chr1	108811026	108968534	1	Benign	Gain
chr1	108811026	108968534	1	Benign	Gain
chr1	120556740	120635392	1	Benign	Gain
chr1	120556740	120635392	1	Benign	Gain
chr1	120556740	120635392	1	Benign	Gain
chr1	120569414	120635392	1	Benign	Gain
chr1	120767793	120921239	1	Benign	Gain
chr1	121158554	121349803	0	Benign	Gain
chr1	121184268	121349803	0	Benign	Gain
chr1	142604414	142642753	0	Benign	Gain
chr1	142663112	142791662	0	Benign	Gain
chr1	142728921	142907112	0	Benign	Gain
chr1	143134063	143284670	0	Benign	Gain
chr1	143391916	143457097	0	Benign	Gain
chr1	143400885	143504612	0	Benign	Gain
chr1	143428345	143532171	0	Benign	Gain
chr1	143441231	143518139	0	Benign	Gain
chr1	143441231	143532171	0	Benign	Gain
chr1	143457097	143532171	0	Benign	Gain
chr1	143457097	143532171	0	Benign	Gain
chr1	143504612	143540851	0	Benign	Gain
chr1	144009907	144090824	0	Benign	Gain
chr1	144009907	144090824	0	Benign	Gain
chr1	144337916	145395604	8	Benign	Gain
chr1	144451745	144524956	1	Benign	Gain
chr1	144451745	144524956	1	Benign	Gain
chr1	144451745	144524956	1	Benign	Gain
chr1	144607254	144616674	0	Benign	Gain
chr1	145194054	145361282	3	Benign	Gain
chr1	145372550	145792052	16	Benign	Gain
chr1	145388355	145430633	1	Benign	Gain
chr1	145415156	145799615	16	Benign	Gain
chr1	145425395	145799602	15	Benign	Gain
chr1	145425395	146507577	18	Benign	Gain
chr1	145620108	145735326	3	Benign	Gain
chr1	145620108	145935640	5	Benign	Gain
chr1	145620108	145935640	5	Benign	Gain
chr1	145626237	145831720	4	Benign	Gain
chr1	147228667	147248718	1	Benign	Gain
chr1	147734952	147909430	0	Benign	Gain
chr1	147897667	147909430	0	Benign	Gain
chr1	147909430	147962225	1	Benign	Gain
chr1	147962225	149418924	6	Benign	Gain
chr1	148247978	148345159	1	Benign	Gain
chr1	148256138	148327665	1	Benign	Gain
chr1	148256138	148345159	1	Benign	Gain
chr1	148530423	149778729	8	Benign	Gain
chr1	148530423	149875819	20	Benign	Gain
chr1	148545275	149232621	2	Benign	Gain
chr1	148545275	149699560	6	Benign	Gain
chr1	148552009	148782879	2	Benign	Gain
chr1	148575302	149772497	8	Benign	Gain
chr1	148661175	149875819	19	Benign	Gain
chr1	148789835	149875819	18	Benign	Gain
chr1	148832327	149576317	3	Benign	Gain
chr1	148867350	149155189	0	Benign	Gain
chr1	148867350	149232621	0	Benign	Gain
chr1	148867350	149232621	0	Benign	Gain
chr1	148867350	149232621	0	Benign	Gain
chr1	148867350	149232621	0	Benign	Gain
chr1	148867350	149232621	0	Benign	Gain
chr1	148867350	149232621	0	Benign	Gain
chr1	148867350	149232621	0	Benign	Gain
chr1	148867350	149699560	4	Benign	Gain
chr1	148867350	149768995	6	Benign	Gain
chr1	148867550	149232482	0	Benign	Gain
chr1	148867550	149232482	0	Benign	Gain
chr1	148867550	149232482	0	Benign	Gain
chr1	148867550	149232482	0	Benign	Gain
chr1	148867550	149699360	4	Benign	Gain
chr1	148867551	149768855	6	Benign	Gain
chr1	148867581	149699396	4	Benign	Gain
chr1	148936452	149232621	0	Benign	Gain
chr1	148936452	149232621	0	Benign	Gain
chr1	148936452	149232621	0	Benign	Gain
chr1	148936452	149232621	0	Benign	Gain
chr1	148936452	149232621	0	Benign	Gain
chr1	148936452	149232621	0	Benign	Gain
chr1	148936452	149232621	0	Benign	Gain
chr1	148936452	149232621	0	Benign	Gain
chr1	148936452	149232621	0	Benign	Gain
chr1	148936452	149232621	0	Benign	Gain
chr1	149040812	149699560	4	Benign	Gain
chr1	149040812	149699560	4	Benign	Gain
chr1	149040812	149699560	4	Benign	Gain
chr1	149040812	149699560	4	Benign	Gain
chr1	149040812	149699560	4	Benign	Gain
chr1	149040812	149699560	4	Benign	Gain
chr1	149040812	149699560	4	Benign	Gain
chr1	149040812	149699560	4	Benign	Gain
chr1	149040812	149768995	6	Benign	Gain
chr1	149041012	149699421	4	Benign	Gain
chr1	149041013	149699420	4	Benign	Gain
chr1	149137529	149224014	0	Benign	Gain
chr1	151333124	151399960	3	Benign	Gain
chr1	153613593	153724866	5	Benign	Gain
chr1	157230055	157351515	0	Benign	Gain
chr1	160029416	160105986	4	Benign	Gain
chr1	160029416	160187302	9	Benign	Gain
chr1	161559766	161618874	3	Benign	Gain
chr1	183861204	184091272	3	Benign	Gain
chr1	188736609	188849004	0	Benign	Gain
chr1	189093350	189957275	0	Benign	Gain
chr1	189129332	189924389	0	Benign	Gain
chr1	190484823	191590282	0	Benign	Gain
chr1	193983247	194067135	0	Benign	Gain
chr1	194779033	195627237	0	Benign	Gain
chr1	196011881	196208885	1	Benign	Gain
chr1	196738927	196799273	3	Benign	Gain
chr1	196746064	196797163	3	Benign	Gain
chr1	196797104	196883398	3	Benign	Gain
chr1	208786440	208980535	0	Benign	Gain
chr1	218693490	218776969	1	Benign	Gain
chr1	224079085	224180364	0	Benign	Gain
chr1	229122568	229295677	0	Benign	Gain
chr1	231715133	231813921	2	Benign	Gain
chr1	238676252	238753428	0	Benign	Gain
chr1	243684045	243694734	1	Benign	Gain
chr1	243684045	243694734	1	Benign	Gain
chr1	243684045	243694734	1	Benign	Gain
chr1	243684045	243694734	1	Benign	Gain
chr1	243684045	243694734	1	Benign	Gain
chr1	245151901	245665521	2	Benign	Gain
chr1	245747724	246655416	2	Benign	Gain
chr1	247695693	248060419	13	Benign	Gain
chr1	247776209	248094028	10	Benign	Gain
chr1	247776410	248256864	17	Benign	Gain
chr1	247776537	248684891	32	Benign	Gain
chr1	247819974	248867232	40	Benign	Gain
chr1	247834885	248480750	23	Benign	Gain
chr1	247846032	248257004	16	Benign	Gain
chr1	247846231	248256998	16	Benign	Gain
chr1	247846231	248256998	16	Benign	Gain
chr1	247846231	248256998	16	Benign	Gain
chr1	247846231	248256998	16	Benign	Gain
chr1	247846231	248256998	16	Benign	Gain
chr1	247846231	248684891	31	Benign	Gain
chr1	247846231	248785598	35	Benign	Gain
chr1	247846232	248256864	16	Benign	Gain
chr1	247846233	248256864	16	Benign	Gain
chr1	247846233	248256864	16	Benign	Gain
chr1	247846233	248772557	35	Benign	Gain
chr1	247879926	248278070	15	Benign	Gain
chr1	247879926	248278070	15	Benign	Gain
chr1	247962269	248684909	27	Benign	Gain
chr1	248033647	248034322	2	Benign	Gain
chr1	248291569	248339940	1	Benign	Gain
chr1	248339939	248684909	14	Benign	Gain
chr1	248339970	248569417	10	Benign	Gain
chr1	248414258	249081340	20	Benign	Gain
chr1	248429070	248772384	15	Benign	Gain
chr1	248563799	248861875	13	Benign	Gain
chr1	248862205	248901720	0	Benign	Gain
chr1	248862205	248901720	0	Benign	Gain
chr1	248862205	248901720	0	Benign	Gain
chr1	248862205	249113356	2	Benign	Gain
chr1	249098773	249189747	3	Benign	Gain
chr10	226083	291562	1	Benign	Gain
chr10	1985245	2134409	0	Benign	Gain
chr10	2134409	3174004	1	Benign	Gain
chr10	2695392	3124061	1	Benign	Gain
chr10	6689655	6833210	0	Benign	Gain
chr10	6689655	6833210	0	Benign	Gain
chr10	15611468	16818795	5	Benign	Gain
chr10	16939938	16996953	1	Benign	Gain
chr10	17809523	17962915	2	Benign	Gain
chr10	17809523	18273895	5	Benign	Gain
chr10	35055358	35183401	1	Benign	Gain
chr10	37443505	37494966	1	Benign	Gain
chr10	42614423	42853111	0	Benign	Gain
chr10	45247685	45331277	0	Benign	Gain
chr10	45247685	45331277	0	Benign	Gain
chr10	45247685	45331277	0	Benign	Gain
chr10	45247685	45331277	0	Benign	Gain
chr10	45247685	45331277	0	Benign	Gain
chr10	45247685	45331277	0	Benign	Gain
chr10	45247685	45331277	0	Benign	Gain
chr10	45247685	45331277	0	Benign	Gain
chr10	45247685	45331277	0	Benign	Gain
chr10	46091261	48533668	24	Benign	Gain
chr10	46247354	47700465	11	Benign	Gain
chr10	46247354	47704625	11	Benign	Gain
chr10	46247354	48179758	15	Benign	Gain
chr10	46527664	47055642	3	Benign	Gain
chr10	46527664	47743504	8	Benign	Gain
chr10	46543844	47739252	8	Benign	Gain
chr10	46550787	47410481	7	Benign	Gain
chr10	46550787	47410481	7	Benign	Gain
chr10	46550787	47929856	11	Benign	Gain
chr10	46550787	48124284	12	Benign	Gain
chr10	46550803	47410453	7	Benign	Gain
chr10	46609932	47410481	7	Benign	Gain
chr10	46609932	47410481	7	Benign	Gain
chr10	46609932	47410481	7	Benign	Gain
chr10	46609932	47410481	7	Benign	Gain
chr10	46609932	47410481	7	Benign	Gain
chr10	46609932	47410481	7	Benign	Gain
chr10	46609932	48124284	12	Benign	Gain
chr10	46609948	49262406	22	Benign	Gain
chr10	46674167	47703613	7	Benign	Gain
chr10	46674167	47704625	7	Benign	Gain
chr10	46674167	47704625	7	Benign	Gain
chr10	46674167	47743504	7	Benign	Gain
chr10	46674167	48179758	11	Benign	Gain
chr10	46674167	48179758	11	Benign	Gain
chr10	46674167	48311046	15	Benign	Gain
chr10	46691158	47703613	7	Benign	Gain
chr10	46691158	47704625	7	Benign	Gain
chr10	46918171	48179758	11	Benign	Gain
chr10	46949255	47410453	6	Benign	Gain
chr10	46949255	47768522	9	Benign	Gain
chr10	46951229	47410481	6	Benign	Gain
chr10	46951229	47590979	6	Benign	Gain
chr10	46951229	47590979	6	Benign	Gain
chr10	46951229	47590979	6	Benign	Gain
chr10	46951229	47655058	6	Benign	Gain
chr10	46951229	47768540	9	Benign	Gain
chr10	46951229	47929856	10	Benign	Gain
chr10	46951229	48124284	11	Benign	Gain
chr10	46951229	48124284	11	Benign	Gain
chr10	46951229	48124284	11	Benign	Gain
chr10	46951229	48124284	11	Benign	Gain
chr10	46951229	48124284	11	Benign	Gain
chr10	46951229	48124284	11	Benign	Gain
chr10	46951229	48124284	11	Benign	Gain
chr10	46951229	48124284	11	Benign	Gain
chr10	46951229	48124284	11	Benign	Gain
chr10	46951229	48124284	11	Benign	Gain
chr10	46951229	48124284	11	Benign	Gain
chr10	46951229	48124284	11	Benign	Gain
chr10	46951262	47702558	7	Benign	Gain
chr10	46954482	48179758	11	Benign	Gain
chr10	46954482	48311046	15	Benign	Gain
chr10	46958437	48117191	11	Benign	Gain
chr10	46975047	48117191	10	Benign	Gain
chr10	46984712	47655286	5	Benign	Gain
chr10	46984712	47655286	5	Benign	Gain
chr10	46984712	47655286	5	Benign	Gain
chr10	46984712	47655286	5	Benign	Gain
chr10	46984712	47655286	5	Benign	Gain
chr10	46984712	47655286	5	Benign	Gain
chr10	46984712	47655286	5	Benign	Gain
chr10	46984712	47655286	5	Benign	Gain
chr10	46984712	47655286	5	Benign	Gain
chr10	46984712	47655286	5	Benign	Gain
chr10	46984712	48115665	10	Benign	Gain
chr10	46984712	48115665	10	Benign	Gain
chr10	46984712	48115665	10	Benign	Gain
chr10	46984712	48115665	10	Benign	Gain
chr10	46984712	48115665	10	Benign	Gain
chr10	46984712	48115665	10	Benign	Gain
chr10	46984712	48115665	10	Benign	Gain
chr10	46984712	48115665	10	Benign	Gain
chr10	46984712	48115665	10	Benign	Gain
chr10	46984712	48115665	10	Benign	Gain
chr10	46984712	48115665	10	Benign	Gain
chr10	46984712	48115665	10	Benign	Gain
chr10	46984712	48115665	10	Benign	Gain
chr10	46984712	48115665	10	Benign	Gain
chr10	46984712	48115665	10	Benign	Gain
chr10	46984712	48115665	10	Benign	Gain
chr10	46984712	48115665	10	Benign	Gain
chr10	46984712	48115665	10	Benign	Gain
chr10	46984712	48115665	10	Benign	Gain
chr10	46984712	48115665	10	Benign	Gain
chr10	46984712	48115665	10	Benign	Gain
chr10	46984712	48115665	10	Benign	Gain
chr10	46984712	48115665	10	Benign	Gain
chr10	46984712	48115665	10	Benign	Gain
chr10	46984712	48115665	10	Benign	Gain
chr10	46984712	48115665	10	Benign	Gain
chr10	46984712	48115665	10	Benign	Gain
chr10	46984712	48115665	10	Benign	Gain
chr10	46984712	48115665	10	Benign	Gain
chr10	46984712	48115665	10	Benign	Gain
chr10	46984712	48115665	10	Benign	Gain
chr10	46984712	48115665	10	Benign	Gain
chr10	46984712	48115665	10	Benign	Gain
chr10	46984712	48115665	10	Benign	Gain
chr10	46984712	48115665	10	Benign	Gain
chr10	46984712	48621647	18	Benign	Gain
chr10	46984802	47655146	5	Benign	Gain
chr10	46984912	47074862	1	Benign	Gain
chr10	46984912	47547651	5	Benign	Gain
chr10	46984912	47547651	5	Benign	Gain
chr10	46984912	47590995	5	Benign	Gain
chr10	46984912	47590995	5	Benign	Gain
chr10	46984912	47590995	5	Benign	Gain
chr10	46984912	47655146	5	Benign	Gain
chr10	46984912	47655146	5	Benign	Gain
chr10	46984912	47655146	5	Benign	Gain
chr10	46984912	47655146	5	Benign	Gain
chr10	46984912	47655146	5	Benign	Gain
chr10	46984912	47655146	5	Benign	Gain
chr10	46984912	47655146	5	Benign	Gain
chr10	46984912	47655146	5	Benign	Gain
chr10	46984912	47655146	5	Benign	Gain
chr10	46984912	47655146	5	Benign	Gain
chr10	46984912	47655146	5	Benign	Gain
chr10	46984912	47655146	5	Benign	Gain
chr10	46984912	47655146	5	Benign	Gain
chr10	46984912	47655146	5	Benign	Gain
chr10	46984912	47655146	5	Benign	Gain
chr10	46984912	47655146	5	Benign	Gain
chr10	46984912	47655146	5	Benign	Gain
chr10	46984912	47655146	5	Benign	Gain
chr10	46984912	47655146	5	Benign	Gain
chr10	46984912	47655146	5	Benign	Gain
chr10	46984912	47655146	5	Benign	Gain
chr10	46984912	47655146	5	Benign	Gain
chr10	46984912	47655146	5	Benign	Gain
chr10	46984912	47655146	5	Benign	Gain
chr10	46984912	47655146	5	Benign	Gain
chr10	46984912	47655146	5	Benign	Gain
chr10	46984912	47655146	5	Benign	Gain
chr10	46984912	47655146	5	Benign	Gain
chr10	46984912	47655147	5	Benign	Gain
chr10	46984912	48115525	10	Benign	Gain
chr10	46984912	48115525	10	Benign	Gain
chr10	46984912	48115525	10	Benign	Gain
chr10	46984912	48115525	10	Benign	Gain
chr10	46984912	48115525	10	Benign	Gain
chr10	46984912	48115526	10	Benign	Gain
chr10	46984912	48475618	18	Benign	Gain
chr10	46984913	47410481	5	Benign	Gain
chr10	46984913	47410481	5	Benign	Gain
chr10	46984913	47410481	5	Benign	Gain
chr10	46984913	47410481	5	Benign	Gain
chr10	46984913	47410481	5	Benign	Gain
chr10	46984913	47410481	5	Benign	Gain
chr10	46984913	47547651	5	Benign	Gain
chr10	46984913	47547651	5	Benign	Gain
chr10	46984913	47547651	5	Benign	Gain
chr10	46984913	47547651	5	Benign	Gain
chr10	46984913	47547651	5	Benign	Gain
chr10	46984913	47548972	5	Benign	Gain
chr10	46984913	47548972	5	Benign	Gain
chr10	46984913	47590979	5	Benign	Gain
chr10	46984913	47590979	5	Benign	Gain
chr10	46984913	47590979	5	Benign	Gain
chr10	46984913	47590995	5	Benign	Gain
chr10	46984913	47655058	5	Benign	Gain
chr10	46984913	47655146	5	Benign	Gain
chr10	46984913	47655146	5	Benign	Gain
chr10	46984913	47655146	5	Benign	Gain
chr10	46984913	47655146	5	Benign	Gain
chr10	46984913	47655146	5	Benign	Gain
chr10	46984913	47655146	5	Benign	Gain
chr10	46984913	47655146	5	Benign	Gain
chr10	46984913	47655146	5	Benign	Gain
chr10	46984913	47655146	5	Benign	Gain
chr10	46984913	47655146	5	Benign	Gain
chr10	46984913	47655146	5	Benign	Gain
chr10	46984913	47655146	5	Benign	Gain
chr10	46984913	47655146	5	Benign	Gain
chr10	46984913	47655146	5	Benign	Gain
chr10	46984913	47655146	5	Benign	Gain
chr10	46984913	47655146	5	Benign	Gain
chr10	46984913	47655146	5	Benign	Gain
chr10	46984913	47655146	5	Benign	Gain
chr10	46984913	47655146	5	Benign	Gain
chr10	46984913	47655146	5	Benign	Gain
chr10	46984913	47655146	5	Benign	Gain
chr10	46984913	47655146	5	Benign	Gain
chr10	46984913	47655146	5	Benign	Gain
chr10	46984913	47655146	5	Benign	Gain
chr10	46984913	47655146	5	Benign	Gain
chr10	46984913	47655146	5	Benign	Gain
chr10	46984913	47655146	5	Benign	Gain
chr10	46984913	47655146	5	Benign	Gain
chr10	46984913	47655146	5	Benign	Gain
chr10	46984913	47655146	5	Benign	Gain
chr10	46984913	47655146	5	Benign	Gain
chr10	46984913	47655146	5	Benign	Gain
chr10	46984913	47655146	5	Benign	Gain
chr10	46984913	47655146	5	Benign	Gain
chr10	46984913	47655146	5	Benign	Gain
chr10	46984913	47655146	5	Benign	Gain
chr10	46984913	47655146	5	Benign	Gain
chr10	46984913	47768540	8	Benign	Gain
chr10	46984913	47768540	8	Benign	Gain
chr10	46984913	48115525	10	Benign	Gain
chr10	46984914	47655146	5	Benign	Gain
chr10	46984943	47148518	2	Benign	Gain
chr10	47033385	47655146	4	Benign	Gain
chr10	47033385	47655146	4	Benign	Gain
chr10	47062298	48179758	9	Benign	Gain
chr10	47062298	48179758	9	Benign	Gain
chr10	47062298	48179758	9	Benign	Gain
chr10	47067399	48117191	9	Benign	Gain
chr10	47067399	48117191	9	Benign	Gain
chr10	47074801	47655146	4	Benign	Gain
chr10	47074801	47655146	4	Benign	Gain
chr10	47074802	47655146	4	Benign	Gain
chr10	47074802	47655146	4	Benign	Gain
chr10	47074802	47655146	4	Benign	Gain
chr10	47074802	47655146	4	Benign	Gain
chr10	47074860	47590979	4	Benign	Gain
chr10	47074860	47655058	4	Benign	Gain
chr10	47547622	47655116	0	Benign	Gain
chr10	48697678	49263598	2	Benign	Gain
chr10	48697678	49263598	2	Benign	Gain
chr10	48775594	49262406	2	Benign	Gain
chr10	48775607	49263598	2	Benign	Gain
chr10	48775607	49263598	2	Benign	Gain
chr10	48775607	49263598	2	Benign	Gain
chr10	48775607	49263598	2	Benign	Gain
chr10	48775607	49263598	2	Benign	Gain
chr10	48775607	49263598	2	Benign	Gain
chr10	48775607	49263598	2	Benign	Gain
chr10	48775607	49263598	2	Benign	Gain
chr10	48775607	49263598	2	Benign	Gain
chr10	48775607	49263598	2	Benign	Gain
chr10	48775607	49263598	2	Benign	Gain
chr10	48775607	49263598	2	Benign	Gain
chr10	48775607	49263598	2	Benign	Gain
chr10	48775607	49263598	2	Benign	Gain
chr10	48775607	49263598	2	Benign	Gain
chr10	48775607	49263598	2	Benign	Gain
chr10	48775607	49263598	2	Benign	Gain
chr10	48775607	49263598	2	Benign	Gain
chr10	48775607	49263598	2	Benign	Gain
chr10	48775607	49263598	2	Benign	Gain
chr10	48775607	49263598	2	Benign	Gain
chr10	48775607	49263598	2	Benign	Gain
chr10	48775607	49263598	2	Benign	Gain
chr10	48775607	49263598	2	Benign	Gain
chr10	48775607	49263598	2	Benign	Gain
chr10	48775607	49263598	2	Benign	Gain
chr10	48775607	49263598	2	Benign	Gain
chr10	48775607	49263598	2	Benign	Gain
chr10	48775607	49263598	2	Benign	Gain
chr10	48775607	49431037	3	Benign	Gain
chr10	52489127	52518930	1	Benign	Gain
chr10	53746620	54735550	3	Benign	Gain
chr10	53834509	53982615	1	Benign	Gain
chr10	56176972	56196387	1	Benign	Gain
chr10	56176972	56196387	1	Benign	Gain
chr10	59180697	59364871	0	Benign	Gain
chr10	81251577	81560345	5	Benign	Gain
chr10	92363552	92594891	1	Benign	Gain
chr10	107109062	107280724	0	Benign	Gain
chr10	107109062	107280724	0	Benign	Gain
chr10	108460220	108512225	1	Benign	Gain
chr10	110670383	111523045	0	Benign	Gain
chr10	124500982	124604479	1	Benign	Gain
chr10	127797178	128068419	1	Benign	Gain
chr10	133255423	133735878	1	Benign	Gain
chr10	133594027	133637871	1	Benign	Gain
chr10	134590029	134947842	4	Benign	Gain
chr10	134704410	134795598	1	Benign	Gain
chr10	134872532	135377532	19	Benign	Gain
chr10	135188318	135377532	8	Benign	Gain
chr10	135221771	135375694	6	Benign	Gain
chr10	135224371	135389884	6	Benign	Gain
chr10	135229706	135396272	6	Benign	Gain
chr10	135229706	135506692	7	Benign	Gain
chr10	135231993	135396272	6	Benign	Gain
chr10	135234127	135361097	4	Benign	Gain
chr10	135234763	135404550	5	Benign	Gain
chr10	135234786	135372564	5	Benign	Gain
chr10	135234786	135377532	5	Benign	Gain
chr10	135234786	135377532	5	Benign	Gain
chr10	135242631	135369831	4	Benign	Gain
chr10	135242631	135369831	4	Benign	Gain
chr10	135242631	135377390	4	Benign	Gain
chr10	135242631	135377390	4	Benign	Gain
chr10	135242631	135377390	4	Benign	Gain
chr10	135242631	135377390	4	Benign	Gain
chr10	135242631	135377390	4	Benign	Gain
chr10	135242631	135377390	4	Benign	Gain
chr10	135242631	135377390	4	Benign	Gain
chr10	135242631	135377390	4	Benign	Gain
chr10	135242631	135377390	4	Benign	Gain
chr10	135242631	135377390	4	Benign	Gain
chr10	135242631	135377390	4	Benign	Gain
chr10	135242631	135377390	4	Benign	Gain
chr10	135242631	135377390	4	Benign	Gain
chr10	135242631	135377390	4	Benign	Gain
chr10	135242631	135377390	4	Benign	Gain
chr10	135242631	135377390	4	Benign	Gain
chr10	135242631	135377390	4	Benign	Gain
chr10	135242631	135377390	4	Benign	Gain
chr10	135242631	135377390	4	Benign	Gain
chr10	135242631	135377390	4	Benign	Gain
chr10	135242631	135377390	4	Benign	Gain
chr10	135242631	135377390	4	Benign	Gain
chr10	135242631	135377390	4	Benign	Gain
chr10	135242631	135377390	4	Benign	Gain
chr10	135242631	135377390	4	Benign	Gain
chr10	135242631	135377390	4	Benign	Gain
chr10	135242631	135377390	4	Benign	Gain
chr10	135242631	135377390	4	Benign	Gain
chr10	135242631	135377390	4	Benign	Gain
chr10	135242631	135377390	4	Benign	Gain
chr10	135242631	135377390	4	Benign	Gain
chr10	135242631	135404550	4	Benign	Gain
chr10	135242631	135404550	4	Benign	Gain
chr10	135242631	135404550	4	Benign	Gain
chr10	135242631	135404550	4	Benign	Gain
chr10	135242631	135434113	4	Benign	Gain
chr10	135242631	135434113	4	Benign	Gain
chr10	135242631	135434113	4	Benign	Gain
chr10	135242631	135434113	4	Benign	Gain
chr10	135242631	135434113	4	Benign	Gain
chr10	135242631	135434113	4	Benign	Gain
chr10	135242631	135434113	4	Benign	Gain
chr10	135242631	135434113	4	Benign	Gain
chr10	135242631	135434113	4	Benign	Gain
chr10	135242872	135373591	4	Benign	Gain
chr10	135242872	135375694	4	Benign	Gain
chr10	135242872	135375694	4	Benign	Gain
chr10	135242872	135375694	4	Benign	Gain
chr10	135242872	135389884	4	Benign	Gain
chr10	135242872	135396272	4	Benign	Gain
chr10	135242872	135396272	4	Benign	Gain
chr10	135243049	135377532	4	Benign	Gain
chr10	135243049	135377532	4	Benign	Gain
chr10	135243049	135377532	4	Benign	Gain
chr10	135243049	135377532	4	Benign	Gain
chr10	135243049	135377532	4	Benign	Gain
chr10	135252103	135375694	4	Benign	Gain
chr10	135252126	135377672	4	Benign	Gain
chr10	135252126	135377672	4	Benign	Gain
chr10	135252126	135377672	4	Benign	Gain
chr10	135252126	135377672	4	Benign	Gain
chr10	135252126	135377672	4	Benign	Gain
chr10	135252126	135377672	4	Benign	Gain
chr10	135252126	135377672	4	Benign	Gain
chr10	135252126	135377672	4	Benign	Gain
chr10	135252126	135377672	4	Benign	Gain
chr10	135252126	135377672	4	Benign	Gain
chr10	135252126	135377672	4	Benign	Gain
chr10	135252126	135377672	4	Benign	Gain
chr10	135252126	135377672	4	Benign	Gain
chr10	135252126	135377672	4	Benign	Gain
chr10	135252126	135377672	4	Benign	Gain
chr10	135252126	135377672	4	Benign	Gain
chr10	135252126	135434318	4	Benign	Gain
chr10	135252126	135434318	4	Benign	Gain
chr10	135252326	135372564	4	Benign	Gain
chr10	135252326	135377532	4	Benign	Gain
chr10	135252326	135377532	4	Benign	Gain
chr10	135252326	135377532	4	Benign	Gain
chr10	135252326	135377532	4	Benign	Gain
chr10	135252326	135377532	4	Benign	Gain
chr10	135252326	135377532	4	Benign	Gain
chr10	135252326	135377532	4	Benign	Gain
chr10	135252326	135377532	4	Benign	Gain
chr10	135252326	135377532	4	Benign	Gain
chr10	135252326	135377532	4	Benign	Gain
chr10	135252326	135377532	4	Benign	Gain
chr10	135252326	135377532	4	Benign	Gain
chr10	135252326	135377532	4	Benign	Gain
chr10	135252326	135377532	4	Benign	Gain
chr10	135252326	135377532	4	Benign	Gain
chr10	135252326	135377532	4	Benign	Gain
chr10	135252326	135377532	4	Benign	Gain
chr10	135252326	135377532	4	Benign	Gain
chr10	135252326	135377532	4	Benign	Gain
chr10	135252326	135377532	4	Benign	Gain
chr10	135252326	135377532	4	Benign	Gain
chr10	135252326	135377532	4	Benign	Gain
chr10	135252326	135377532	4	Benign	Gain
chr10	135252326	135377532	4	Benign	Gain
chr10	135252326	135377532	4	Benign	Gain
chr10	135253838	135377672	4	Benign	Gain
chr10	135253838	135377672	4	Benign	Gain
chr10	135253838	135377672	4	Benign	Gain
chr10	135253838	135377672	4	Benign	Gain
chr10	135253838	135377672	4	Benign	Gain
chr10	135253838	135377672	4	Benign	Gain
chr10	135253838	135377672	4	Benign	Gain
chr10	135253838	135377672	4	Benign	Gain
chr10	135253838	135377672	4	Benign	Gain
chr10	135253838	135377672	4	Benign	Gain
chr10	135253838	135377672	4	Benign	Gain
chr10	135253838	135377672	4	Benign	Gain
chr10	135253838	135377672	4	Benign	Gain
chr10	135253838	135377672	4	Benign	Gain
chr10	135253838	135377672	4	Benign	Gain
chr10	135253838	135434318	4	Benign	Gain
chr10	135253838	135434318	4	Benign	Gain
chr10	135254038	135377532	4	Benign	Gain
chr10	135254038	135377532	4	Benign	Gain
chr10	135254038	135377532	4	Benign	Gain
chr10	135254038	135377532	4	Benign	Gain
chr10	135254038	135377532	4	Benign	Gain
chr10	135254038	135377532	4	Benign	Gain
chr10	135254038	135377532	4	Benign	Gain
chr10	135254038	135377532	4	Benign	Gain
chr10	135254039	135367722	4	Benign	Gain
chr10	135254039	135372492	4	Benign	Gain
chr10	135254039	135372492	4	Benign	Gain
chr10	135254039	135377532	4	Benign	Gain
chr10	135254039	135377532	4	Benign	Gain
chr10	135254039	135377532	4	Benign	Gain
chr10	135254039	135377532	4	Benign	Gain
chr10	135254039	135377532	4	Benign	Gain
chr10	135254039	135377532	4	Benign	Gain
chr10	135254039	135377532	4	Benign	Gain
chr10	135254039	135377532	4	Benign	Gain
chr10	135254039	135377532	4	Benign	Gain
chr10	135254039	135377532	4	Benign	Gain
chr10	135254039	135377532	4	Benign	Gain
chr10	135254039	135377532	4	Benign	Gain
chr10	135254039	135377532	4	Benign	Gain
chr10	135254039	135377532	4	Benign	Gain
chr10	135254039	135377532	4	Benign	Gain
chr10	135254039	135377532	4	Benign	Gain
chr10	135254039	135377532	4	Benign	Gain
chr10	135254039	135377532	4	Benign	Gain
chr10	135254039	135377532	4	Benign	Gain
chr10	135254039	135377532	4	Benign	Gain
chr10	135254039	135377532	4	Benign	Gain
chr10	135254039	135377532	4	Benign	Gain
chr10	135254039	135377532	4	Benign	Gain
chr10	135254039	135377532	4	Benign	Gain
chr10	135254039	135377532	4	Benign	Gain
chr10	135254039	135377532	4	Benign	Gain
chr10	135254039	135377532	4	Benign	Gain
chr10	135254039	135377532	4	Benign	Gain
chr10	135254039	135377532	4	Benign	Gain
chr10	135254039	135377532	4	Benign	Gain
chr10	135254039	135377532	4	Benign	Gain
chr10	135254039	135377532	4	Benign	Gain
chr10	135254039	135377532	4	Benign	Gain
chr10	135254039	135377532	4	Benign	Gain
chr10	135254039	135377532	4	Benign	Gain
chr10	135254039	135377532	4	Benign	Gain
chr10	135254039	135377532	4	Benign	Gain
chr10	135254039	135377532	4	Benign	Gain
chr10	135254039	135404523	4	Benign	Gain
chr10	135254039	135434178	4	Benign	Gain
chr10	135254039	135434178	4	Benign	Gain
chr10	135254039	135434178	4	Benign	Gain
chr10	135254039	135524747	5	Benign	Gain
chr10	135254053	135434113	4	Benign	Gain
chr10	135254067	135372463	4	Benign	Gain
chr10	135258676	135377502	4	Benign	Gain
chr10	135265964	135387867	4	Benign	Gain
chr10	135267356	135352746	3	Benign	Gain
chr10	135270265	135377390	4	Benign	Gain
chr10	135270265	135377390	4	Benign	Gain
chr10	135270265	135377390	4	Benign	Gain
chr10	135270265	135377390	4	Benign	Gain
chr10	135270265	135377390	4	Benign	Gain
chr10	135270265	135377390	4	Benign	Gain
chr10	135274904	135369831	4	Benign	Gain
chr10	135274904	135377390	4	Benign	Gain
chr10	135274904	135377390	4	Benign	Gain
chr10	135274904	135377390	4	Benign	Gain
chr10	135274904	135377390	4	Benign	Gain
chr10	135274904	135377390	4	Benign	Gain
chr10	135274904	135377390	4	Benign	Gain
chr10	135274904	135377390	4	Benign	Gain
chr10	135274904	135377390	4	Benign	Gain
chr10	135274904	135377390	4	Benign	Gain
chr10	135274904	135377390	4	Benign	Gain
chr10	135274904	135377390	4	Benign	Gain
chr10	135274904	135377390	4	Benign	Gain
chr10	135274904	135377390	4	Benign	Gain
chr10	135274904	135434113	4	Benign	Gain
chr10	135279267	135369835	4	Benign	Gain
chr10	135279267	135377532	4	Benign	Gain
chr10	135280711	135377532	4	Benign	Gain
chr10	135280711	135377532	4	Benign	Gain
chr10	135280711	135377532	4	Benign	Gain
chr10	135280711	135434178	4	Benign	Gain
chr10	135281699	135369831	4	Benign	Gain
chr10	135281699	135377390	4	Benign	Gain
chr10	135281699	135377390	4	Benign	Gain
chr10	135281699	135377390	4	Benign	Gain
chr10	135281699	135377390	4	Benign	Gain
chr10	135281699	135377390	4	Benign	Gain
chr10	135281699	135377390	4	Benign	Gain
chr10	135287213	135434318	4	Benign	Gain
chr10	135295139	135372521	4	Benign	Gain
chr10	135295747	135377390	4	Benign	Gain
chr10	135295747	135434113	4	Benign	Gain
chr10	135316810	135404523	4	Benign	Gain
chr10	135316810	135434178	4	Benign	Gain
chr10	135316867	135332584	1	Benign	Gain
chr10	135320296	135506692	5	Benign	Gain
chr10	135338156	135354334	3	Benign	Gain
chr10	135342180	135434113	4	Benign	Gain
chr10	135349664	135434113	3	Benign	Gain
chr10	135351080	135434318	3	Benign	Gain
chr10	135351080	135434318	3	Benign	Gain
chr10	135351080	135434318	3	Benign	Gain
chr10	135351080	135434318	3	Benign	Gain
chr10	135351080	135434318	3	Benign	Gain
chr10	135351080	135434318	3	Benign	Gain
chr10	135351080	135434318	3	Benign	Gain
chr10	135351080	135434318	3	Benign	Gain
chr10	135351080	135434318	3	Benign	Gain
chr10	135351080	135434318	3	Benign	Gain
chr10	135351080	135434318	3	Benign	Gain
chr10	135351080	135434318	3	Benign	Gain
chr10	135351280	135434178	3	Benign	Gain
chr10	135351280	135434178	3	Benign	Gain
chr10	135351280	135434178	3	Benign	Gain
chr10	135352362	135369831	3	Benign	Gain
chr10	135352362	135434113	3	Benign	Gain
chr10	135352362	135434113	3	Benign	Gain
chr10	135352362	135434113	3	Benign	Gain
chr10	135352362	135434113	3	Benign	Gain
chr10	135352362	135434113	3	Benign	Gain
chr10	135352362	135434113	3	Benign	Gain
chr10	135352362	135434113	3	Benign	Gain
chr10	135352362	135434113	3	Benign	Gain
chr10	135352362	135434113	3	Benign	Gain
chr10	135352362	135434113	3	Benign	Gain
chr10	135352362	135434113	3	Benign	Gain
chr10	135352362	135434113	3	Benign	Gain
chr10	135352362	135434113	3	Benign	Gain
chr10	135352362	135434113	3	Benign	Gain
chr10	135352362	135434113	3	Benign	Gain
chr10	135352362	135434113	3	Benign	Gain
chr10	135352362	135434113	3	Benign	Gain
chr10	135352362	135434113	3	Benign	Gain
chr10	135352362	135434113	3	Benign	Gain
chr10	135352362	135434113	3	Benign	Gain
chr10	135352362	135434113	3	Benign	Gain
chr10	135352362	135434113	3	Benign	Gain
chr10	135352362	135434113	3	Benign	Gain
chr10	135352362	135434113	3	Benign	Gain
chr10	135352362	135434113	3	Benign	Gain
chr10	135352362	135434113	3	Benign	Gain
chr10	135352362	135434113	3	Benign	Gain
chr10	135352362	135434113	3	Benign	Gain
chr10	135352362	135434113	3	Benign	Gain
chr10	135352362	135434113	3	Benign	Gain
chr10	135352362	135434113	3	Benign	Gain
chr10	135352362	135434113	3	Benign	Gain
chr10	135352362	135434113	3	Benign	Gain
chr10	135352362	135434113	3	Benign	Gain
chr10	135352362	135434113	3	Benign	Gain
chr10	135352362	135434113	3	Benign	Gain
chr10	135352362	135434113	3	Benign	Gain
chr10	135352362	135434113	3	Benign	Gain
chr10	135352362	135434113	3	Benign	Gain
chr10	135352362	135434113	3	Benign	Gain
chr10	135352372	135372492	3	Benign	Gain
chr10	135352372	135372492	3	Benign	Gain
chr10	135352372	135404523	3	Benign	Gain
chr10	135352372	135434178	3	Benign	Gain
chr10	135352372	135434178	3	Benign	Gain
chr10	135352372	135434178	3	Benign	Gain
chr10	135352372	135434178	3	Benign	Gain
chr10	135352372	135434178	3	Benign	Gain
chr10	135352372	135434178	3	Benign	Gain
chr10	135352372	135434178	3	Benign	Gain
chr10	135352372	135434178	3	Benign	Gain
chr10	135352372	135434178	3	Benign	Gain
chr10	135352372	135434178	3	Benign	Gain
chr10	135352372	135434178	3	Benign	Gain
chr10	135352372	135434178	3	Benign	Gain
chr10	135352372	135434178	3	Benign	Gain
chr10	135352372	135434178	3	Benign	Gain
chr10	135352372	135434178	3	Benign	Gain
chr10	135352372	135434178	3	Benign	Gain
chr10	135352372	135434178	3	Benign	Gain
chr10	135352372	135434178	3	Benign	Gain
chr10	135352372	135434178	3	Benign	Gain
chr10	135354275	135369831	3	Benign	Gain
chr10	135354275	135434113	3	Benign	Gain
chr10	135355063	135506692	4	Benign	Gain
chr10	135391263	135443414	1	Benign	Gain
chr10	135391263	135443414	1	Benign	Gain
chr11	61793	116316	0	Benign	Gain
chr11	200222	237805	5	Benign	Gain
chr11	313991	504786	9	Benign	Gain
chr11	359217	414570	3	Benign	Gain
chr11	359217	414570	3	Benign	Gain
chr11	371634	414570	3	Benign	Gain
chr11	371634	414570	3	Benign	Gain
chr11	371634	414570	3	Benign	Gain
chr11	371634	414570	3	Benign	Gain
chr11	371634	414570	3	Benign	Gain
chr11	371634	414570	3	Benign	Gain
chr11	371634	426161	4	Benign	Gain
chr11	371634	426161	4	Benign	Gain
chr11	371634	426161	4	Benign	Gain
chr11	371634	426161	4	Benign	Gain
chr11	1996741	2159676	3	Benign	Gain
chr11	2016675	2016841	0	Benign	Gain
chr11	2016675	2016841	0	Benign	Gain
chr11	2904944	2905042	1	Benign	Gain
chr11	3547816	3645310	0	Benign	Gain
chr11	25424279	26330690	1	Benign	Gain
chr11	47589813	47617121	6	Benign	Gain
chr11	55033261	55997702	27	Benign	Gain
chr11	55086995	55980406	26	Benign	Gain
chr11	55086995	55980406	26	Benign	Gain
chr11	55086995	55980406	26	Benign	Gain
chr11	55368362	55438706	4	Benign	Gain
chr11	55368362	55450758	4	Benign	Gain
chr11	55368362	55450758	4	Benign	Gain
chr11	55368362	55450758	4	Benign	Gain
chr11	55368362	55450758	4	Benign	Gain
chr11	55368362	55450758	4	Benign	Gain
chr11	55368362	55450758	4	Benign	Gain
chr11	55368362	55450758	4	Benign	Gain
chr11	55740538	55821016	2	Benign	Gain
chr11	55917298	56537994	21	Benign	Gain
chr11	67511222	67643217	0	Benign	Gain
chr11	67574343	67643217	0	Benign	Gain
chr11	96632623	97924186	0	Benign	Gain
chr11	96808589	97273356	0	Benign	Gain
chr11	104321199	104405899	0	Benign	Gain
chr11	104643215	104701837	0	Benign	Gain
chr11	109804992	109928090	0	Benign	Gain
chr11	133244422	134045223	5	Benign	Gain
chr11	134044823	134578903	7	Benign	Gain
chr11	134157357	134207815	2	Benign	Gain
chr11	134157357	134207815	2	Benign	Gain
chr11	134157357	134228038	2	Benign	Gain
chr11	134300576	134711672	0	Benign	Gain
chr11	134300598	134720418	0	Benign	Gain
chr11	134347920	134609381	0	Benign	Gain
chr11	134351884	134719556	0	Benign	Gain
chr11	134353814	134711613	0	Benign	Gain
chr11	134353814	134711613	0	Benign	Gain
chr11	134353814	134711613	0	Benign	Gain
chr11	134353814	134711613	0	Benign	Gain
chr11	134353814	134711613	0	Benign	Gain
chr11	134353814	134711613	0	Benign	Gain
chr11	134353814	134711613	0	Benign	Gain
chr11	134353814	134711613	0	Benign	Gain
chr11	134353814	134711613	0	Benign	Gain
chr11	134353814	134711613	0	Benign	Gain
chr11	134353814	134711613	0	Benign	Gain
chr11	134381431	134627672	0	Benign	Gain
chr11	134381431	134711812	0	Benign	Gain
chr11	134381431	134711812	0	Benign	Gain
chr11	134381431	134711812	0	Benign	Gain
chr11	134381431	134711812	0	Benign	Gain
chr11	134381631	134711672	0	Benign	Gain
chr11	134381631	134711672	0	Benign	Gain
chr11	134381631	134711672	0	Benign	Gain
chr11	134381631	134711672	0	Benign	Gain
chr11	134381631	134711672	0	Benign	Gain
chr11	134381632	134711672	0	Benign	Gain
chr11	134381632	134711672	0	Benign	Gain
chr11	134381632	134711672	0	Benign	Gain
chr11	134381632	134711672	0	Benign	Gain
chr11	134381632	134711672	0	Benign	Gain
chr11	134381632	134711672	0	Benign	Gain
chr11	134381632	134711672	0	Benign	Gain
chr11	134381667	134720418	0	Benign	Gain
chr11	134381667	134720418	0	Benign	Gain
chr11	134381667	134720418	0	Benign	Gain
chr11	134381667	134720418	0	Benign	Gain
chr11	134381667	134720418	0	Benign	Gain
chr11	134381667	134720418	0	Benign	Gain
chr11	134381667	134720418	0	Benign	Gain
chr11	134381667	134720418	0	Benign	Gain
chr11	134381667	134720418	0	Benign	Gain
chr11	134381667	134720418	0	Benign	Gain
chr11	134479138	134662766	0	Benign	Gain
chr11	134555490	134737625	0	Benign	Gain
chr11	134711613	134816320	0	Benign	Gain
chr11	134737566	134816413	0	Benign	Gain
chr11	134778896	134945106	1	Benign	Gain
chr11	134816261	134890799	1	Benign	Gain
chr12	70794	230421	2	Benign	Gain
chr12	230421	369192	3	Benign	Gain
chr12	461549	475768	1	Benign	Gain
chr12	461549	475768	1	Benign	Gain
chr12	574727	835424	2	Benign	Gain
chr12	7899994	8071941	5	Benign	Gain
chr12	7899994	8088660	5	Benign	Gain
chr12	9637353	9693919	0	Benign	Gain
chr12	9637353	9721829	0	Benign	Gain
chr12	9637353	9721829	0	Benign	Gain
chr12	9637353	9721829	0	Benign	Gain
chr12	9637353	9721829	0	Benign	Gain
chr12	11513416	11553484	2	Benign	Gain
chr12	25485811	25623204	1	Benign	Gain
chr12	27378911	27728702	4	Benign	Gain
chr12	29009388	29496179	2	Benign	Gain
chr12	33526354	34854486	2	Benign	Gain
chr12	33545149	34756209	2	Benign	Gain
chr12	33967852	34854486	1	Benign	Gain
chr12	34089213	34854486	1	Benign	Gain
chr12	38453610	38861446	1	Benign	Gain
chr12	52704767	52747397	2	Benign	Gain
chr12	52704767	52779684	4	Benign	Gain
chr12	52704767	52779684	4	Benign	Gain
chr12	52704767	52779684	4	Benign	Gain
chr12	63947732	64078170	1	Benign	Gain
chr12	63947732	64078170	1	Benign	Gain
chr12	63947732	64116509	1	Benign	Gain
chr12	63947732	64116509	1	Benign	Gain
chr12	63947732	64116509	1	Benign	Gain
chr12	63947732	64116509	1	Benign	Gain
chr12	63947732	64116509	1	Benign	Gain
chr12	63947732	64116509	1	Benign	Gain
chr12	63947732	64116509	1	Benign	Gain
chr12	63947732	64116509	1	Benign	Gain
chr12	63947732	64116509	1	Benign	Gain
chr12	63947732	64116509	1	Benign	Gain
chr12	63947732	64116509	1	Benign	Gain
chr12	63947732	64116509	1	Benign	Gain
chr12	63947732	64116509	1	Benign	Gain
chr12	63947732	64116509	1	Benign	Gain
chr12	64020292	64116509	1	Benign	Gain
chr12	83165733	84206428	1	Benign	Gain
chr12	84028770	84426004	0	Benign	Gain
chr12	101596807	101879937	4	Benign	Gain
chr12	109559096	109647327	1	Benign	Gain
chr12	109836267	110075116	5	Benign	Gain
chr12	112162458	112305133	4	Benign	Gain
chr12	128590089	128689778	0	Benign	Gain
chr12	129810307	130428052	1	Benign	Gain
chr12	131450373	132135146	3	Benign	Gain
chr12	133712947	133779017	3	Benign	Gain
chr12	133763907	133773393	2	Benign	Gain
chr13	19327344	19380812	0	Benign	Gain
chr13	19327344	19380812	0	Benign	Gain
chr13	19327344	19380812	0	Benign	Gain
chr13	20026165	20129722	1	Benign	Gain
chr13	20411535	20530702	1	Benign	Gain
chr13	20419133	20445461	1	Benign	Gain
chr13	20425451	20445320	1	Benign	Gain
chr13	22541869	23077779	0	Benign	Gain
chr13	23517984	23619382	0	Benign	Gain
chr13	23517984	23795488	1	Benign	Gain
chr13	24776253	24910684	4	Benign	Gain
chr13	27416494	27641229	1	Benign	Gain
chr13	52150871	52272652	1	Benign	Gain
chr13	52793642	52893811	0	Benign	Gain
chr13	65943201	66491226	0	Benign	Gain
chr13	69509381	69615712	0	Benign	Gain
chr13	87111222	87361937	0	Benign	Gain
chr13	94342109	94423150	1	Benign	Gain
chr13	95963329	96016904	0	Benign	Gain
chr13	103940341	104473494	0	Benign	Gain
chr13	113105619	113538619	3	Benign	Gain
chr13	114517405	114528430	1	Benign	Gain
chr13	114781654	114893774	1	Benign	Gain
chr13	114792894	114886865	1	Benign	Gain
chr14	19002111	20010901	3	Benign	Gain
chr14	19002111	20105479	3	Benign	Gain
chr14	19002111	20210985	4	Benign	Gain
chr14	19002111	20232626	5	Benign	Gain
chr14	19002111	20241785	5	Benign	Gain
chr14	19002111	20383798	7	Benign	Gain
chr14	19002111	20413846	9	Benign	Gain
chr14	19002111	20420227	9	Benign	Gain
chr14	19002111	20420227	9	Benign	Gain
chr14	19002111	20422583	9	Benign	Gain
chr14	19002111	20423360	9	Benign	Gain
chr14	19002111	20423360	9	Benign	Gain
chr14	19002111	20423360	9	Benign	Gain
chr14	19002111	20423360	9	Benign	Gain
chr14	19002111	20423360	9	Benign	Gain
chr14	19002111	20423360	9	Benign	Gain
chr14	19002111	20423360	9	Benign	Gain
chr14	19002111	20423360	9	Benign	Gain
chr14	19002111	20423360	9	Benign	Gain
chr14	19002111	20423360	9	Benign	Gain
chr14	19002111	20433089	9	Benign	Gain
chr14	19068793	20392602	8	Benign	Gain
chr14	19078693	20425497	9	Benign	Gain
chr14	19273612	20425911	9	Benign	Gain
chr14	19323022	20180453	3	Benign	Gain
chr14	19335738	20389721	8	Benign	Gain
chr14	19335738	20422254	9	Benign	Gain
chr14	19335738	20477536	10	Benign	Gain
chr14	19376792	20414203	9	Benign	Gain
chr14	19382196	20423360	8	Benign	Gain
chr14	19382196	20423360	8	Benign	Gain
chr14	19382196	20423360	8	Benign	Gain
chr14	19382196	20423360	8	Benign	Gain
chr14	19382196	20425497	8	Benign	Gain
chr14	19416178	20423360	8	Benign	Gain
chr14	19416178	20423360	8	Benign	Gain
chr14	19416178	20423360	8	Benign	Gain
chr14	19416178	20423360	8	Benign	Gain
chr14	19416178	20423360	8	Benign	Gain
chr14	19554412	20409332	8	Benign	Gain
chr14	19562126	20420227	8	Benign	Gain
chr14	19689326	20420820	7	Benign	Gain
chr14	19790342	20217561	3	Benign	Gain
chr14	19790342	20423360	7	Benign	Gain
chr14	20085860	20137126	0	Benign	Gain
chr14	20198966	20465976	7	Benign	Gain
chr14	20203478	20409332	6	Benign	Gain
chr14	20203478	20420820	6	Benign	Gain
chr14	20217284	20406327	5	Benign	Gain
chr14	20217284	20406327	5	Benign	Gain
chr14	20217284	20406327	5	Benign	Gain
chr14	20691395	20716774	2	Benign	Gain
chr14	20757405	20886235	4	Benign	Gain
chr14	20967930	20980067	1	Benign	Gain
chr14	20967930	20980067	1	Benign	Gain
chr14	20967930	20980067	1	Benign	Gain
chr14	20971275	20977156	1	Benign	Gain
chr14	20971275	20977156	1	Benign	Gain
chr14	20971275	20980067	1	Benign	Gain
chr14	20971275	20980067	1	Benign	Gain
chr14	22441988	22897028	0	Benign	Gain
chr14	22489905	22793429	0	Benign	Gain
chr14	22598068	22811855	0	Benign	Gain
chr14	22918582	23104971	4	Benign	Gain
chr14	28224092	28256820	0	Benign	Gain
chr14	43856486	44223814	0	Benign	Gain
chr14	43856486	44223814	0	Benign	Gain
chr14	43856486	44223814	0	Benign	Gain
chr14	43856486	44223814	0	Benign	Gain
chr14	43856486	44223814	0	Benign	Gain
chr14	43856486	44223814	0	Benign	Gain
chr14	43856486	44223814	0	Benign	Gain
chr14	56568535	56819234	1	Benign	Gain
chr14	72638897	72665618	1	Benign	Gain
chr14	104804779	104913869	0	Benign	Gain
chr14	105903191	107289540	8	Benign	Gain
chr14	105929852	105996549	6	Benign	Gain
chr14	105937585	105957346	4	Benign	Gain
chr14	105937585	105957346	4	Benign	Gain
chr14	105957346	105996549	3	Benign	Gain
chr14	105957346	105996549	3	Benign	Gain
chr14	106072281	106927566	1	Benign	Gain
chr14	106078689	106969763	1	Benign	Gain
chr14	106168178	106539896	1	Benign	Gain
chr14	106327733	107258964	1	Benign	Gain
chr14	106405502	107241009	0	Benign	Gain
chr14	106405702	106926109	0	Benign	Gain
chr14	106512914	106923671	0	Benign	Gain
chr14	106538421	106774672	0	Benign	Gain
chr14	106538421	106774672	0	Benign	Gain
chr14	106538421	106852173	0	Benign	Gain
chr14	106538421	107169357	0	Benign	Gain
chr14	106538451	106572278	0	Benign	Gain
chr14	106539496	106927566	0	Benign	Gain
chr14	106539496	106927566	0	Benign	Gain
chr14	106539496	106927566	0	Benign	Gain
chr14	106539496	107021979	0	Benign	Gain
chr14	106539496	107021979	0	Benign	Gain
chr14	106539496	107168905	0	Benign	Gain
chr14	106539696	106774672	0	Benign	Gain
chr14	106539696	106774672	0	Benign	Gain
chr14	106539719	106559073	0	Benign	Gain
chr14	106539719	106559073	0	Benign	Gain
chr14	106539719	106559073	0	Benign	Gain
chr14	106547301	107100266	0	Benign	Gain
chr14	106574892	106923823	0	Benign	Gain
chr14	106664918	106774812	0	Benign	Gain
chr14	106664918	106945663	0	Benign	Gain
chr14	106664918	106945663	0	Benign	Gain
chr14	106664918	107070758	0	Benign	Gain
chr14	106664918	107089329	0	Benign	Gain
chr14	106664918	107168905	0	Benign	Gain
chr14	106664918	107241009	0	Benign	Gain
chr14	106664918	107258964	0	Benign	Gain
chr14	106664918	107263352	0	Benign	Gain
chr14	106664918	107263352	0	Benign	Gain
chr14	106664918	107263352	0	Benign	Gain
chr14	106664991	107182651	0	Benign	Gain
chr14	106716345	107124579	0	Benign	Gain
chr14	106774412	107258964	0	Benign	Gain
chr14	106786177	106810256	0	Benign	Gain
chr14	106831508	107089193	0	Benign	Gain
chr14	106852113	107089189	0	Benign	Gain
chr14	106852114	107169357	0	Benign	Gain
chr14	106852124	107089193	0	Benign	Gain
chr14	106906480	106946607	0	Benign	Gain
chr14	106906901	107169357	0	Benign	Gain
chr14	106906901	107169357	0	Benign	Gain
chr14	106906901	107169357	0	Benign	Gain
chr14	106906901	107169357	0	Benign	Gain
chr14	106906901	107169357	0	Benign	Gain
chr14	106906901	107169357	0	Benign	Gain
chr14	106923612	107021833	0	Benign	Gain
chr14	106923612	107109083	0	Benign	Gain
chr14	106923612	107182651	0	Benign	Gain
chr14	106923612	107182651	0	Benign	Gain
chr14	106923612	107182651	0	Benign	Gain
chr14	106923612	107182651	0	Benign	Gain
chr14	106923612	107182651	0	Benign	Gain
chr14	106925863	107021979	0	Benign	Gain
chr14	106925863	107168905	0	Benign	Gain
chr14	106945463	107080061	0	Benign	Gain
chr14	106957881	107182651	0	Benign	Gain
chr14	107031023	107179847	0	Benign	Gain
chr14	107070359	107169498	0	Benign	Gain
chr14	107070559	107169357	0	Benign	Gain
chr14	107070559	107169357	0	Benign	Gain
chr14	107079944	107145709	0	Benign	Gain
chr14	107126412	107285437	0	Benign	Gain
chr14	107141076	107182651	0	Benign	Gain
chr14	107141076	107182651	0	Benign	Gain
chr14	107141076	107182651	0	Benign	Gain
chr14	107141076	107182651	0	Benign	Gain
chr14	107141076	107182651	0	Benign	Gain
chr14	107141076	107182651	0	Benign	Gain
chr14	107141076	107182651	0	Benign	Gain
chr14	107145650	107182651	0	Benign	Gain
chr14	107145650	107182651	0	Benign	Gain
chr14	107145650	107182651	0	Benign	Gain
chr14	107145650	107182651	0	Benign	Gain
chr14	107145650	107182651	0	Benign	Gain
chr14	107145650	107182651	0	Benign	Gain
chr14	107145650	107182651	0	Benign	Gain
chr14	107145650	107182651	0	Benign	Gain
chr14	107145650	107182651	0	Benign	Gain
chr14	107145650	107182651	0	Benign	Gain
chr14	107145650	107189879	0	Benign	Gain
chr14	107148712	107180121	0	Benign	Gain
chr14	107148712	107180121	0	Benign	Gain
chr14	107148712	107180121	0	Benign	Gain
chr14	107148712	107180121	0	Benign	Gain
chr14	107148712	107182651	0	Benign	Gain
chr14	107148712	107182651	0	Benign	Gain
chr14	107148712	107182651	0	Benign	Gain
chr14	107148712	107182651	0	Benign	Gain
chr14	107148712	107182651	0	Benign	Gain
chr14	107148712	107182651	0	Benign	Gain
chr14	107148712	107182651	0	Benign	Gain
chr14	107148712	107182651	0	Benign	Gain
chr14	107148712	107182651	0	Benign	Gain
chr14	107148712	107182651	0	Benign	Gain
chr14	107148712	107182651	0	Benign	Gain
chr14	107148712	107182651	0	Benign	Gain
chr14	107148712	107182651	0	Benign	Gain
chr14	107148712	107182651	0	Benign	Gain
chr14	107148712	107182651	0	Benign	Gain
chr14	107148712	107182651	0	Benign	Gain
chr14	107148712	107182651	0	Benign	Gain
chr14	107148712	107182651	0	Benign	Gain
chr14	107148712	107182651	0	Benign	Gain
chr14	107148712	107182651	0	Benign	Gain
chr14	107148712	107182651	0	Benign	Gain
chr14	107148712	107182651	0	Benign	Gain
chr14	107148712	107182651	0	Benign	Gain
chr14	107148712	107182651	0	Benign	Gain
chr14	107148712	107182651	0	Benign	Gain
chr14	107148712	107182651	0	Benign	Gain
chr14	107148712	107182651	0	Benign	Gain
chr14	107148712	107182651	0	Benign	Gain
chr14	107148712	107182651	0	Benign	Gain
chr14	107148712	107182651	0	Benign	Gain
chr14	107148712	107182651	0	Benign	Gain
chr14	107148712	107182651	0	Benign	Gain
chr14	107148712	107182651	0	Benign	Gain
chr14	107148712	107182651	0	Benign	Gain
chr14	107148712	107182651	0	Benign	Gain
chr14	107148712	107182651	0	Benign	Gain
chr14	107148712	107182651	0	Benign	Gain
chr14	107148712	107182651	0	Benign	Gain
chr14	107148712	107182651	0	Benign	Gain
chr14	107148712	107182651	0	Benign	Gain
chr14	107148712	107182651	0	Benign	Gain
chr14	107148712	107182651	0	Benign	Gain
chr14	107148712	107182651	0	Benign	Gain
chr14	107148712	107182651	0	Benign	Gain
chr14	107148712	107182651	0	Benign	Gain
chr14	107148712	107182651	0	Benign	Gain
chr14	107148712	107182651	0	Benign	Gain
chr14	107148712	107182651	0	Benign	Gain
chr14	107148712	107182651	0	Benign	Gain
chr14	107148712	107182651	0	Benign	Gain
chr14	107148712	107182651	0	Benign	Gain
chr14	107148712	107182651	0	Benign	Gain
chr14	107148712	107182651	0	Benign	Gain
chr14	107148712	107182651	0	Benign	Gain
chr14	107148712	107182651	0	Benign	Gain
chr14	107148712	107182651	0	Benign	Gain
chr14	107148712	107182651	0	Benign	Gain
chr14	107148712	107182651	0	Benign	Gain
chr14	107148712	107182651	0	Benign	Gain
chr14	107148712	107182651	0	Benign	Gain
chr14	107148712	107182651	0	Benign	Gain
chr14	107148712	107182651	0	Benign	Gain
chr14	107148712	107182651	0	Benign	Gain
chr14	107148712	107182651	0	Benign	Gain
chr14	107148712	107182651	0	Benign	Gain
chr14	107148712	107182651	0	Benign	Gain
chr14	107148712	107182651	0	Benign	Gain
chr14	107148712	107182651	0	Benign	Gain
chr14	107148712	107182651	0	Benign	Gain
chr14	107148712	107182651	0	Benign	Gain
chr14	107148712	107182651	0	Benign	Gain
chr14	107148712	107182651	0	Benign	Gain
chr14	107148712	107182651	0	Benign	Gain
chr14	107148712	107182651	0	Benign	Gain
chr14	107148712	107182651	0	Benign	Gain
chr14	107148712	107182651	0	Benign	Gain
chr14	107148712	107182651	0	Benign	Gain
chr14	107148712	107182651	0	Benign	Gain
chr14	107148712	107182651	0	Benign	Gain
chr14	107148712	107182651	0	Benign	Gain
chr14	107148712	107182651	0	Benign	Gain
chr14	107148712	107182651	0	Benign	Gain
chr14	107148712	107182651	0	Benign	Gain
chr14	107148712	107182651	0	Benign	Gain
chr14	107148712	107182651	0	Benign	Gain
chr14	107148712	107182651	0	Benign	Gain
chr14	107148712	107182651	0	Benign	Gain
chr14	107148712	107182651	0	Benign	Gain
chr14	107148712	107182651	0	Benign	Gain
chr14	107148712	107182651	0	Benign	Gain
chr14	107148712	107182651	0	Benign	Gain
chr14	107148712	107182651	0	Benign	Gain
chr14	107148712	107182651	0	Benign	Gain
chr14	107148712	107182651	0	Benign	Gain
chr14	107148712	107182651	0	Benign	Gain
chr14	107148712	107182651	0	Benign	Gain
chr14	107148712	107182651	0	Benign	Gain
chr14	107148712	107182651	0	Benign	Gain
chr14	107148712	107182651	0	Benign	Gain
chr14	107148712	107182651	0	Benign	Gain
chr14	107148712	107182651	0	Benign	Gain
chr14	107148712	107182651	0	Benign	Gain
chr14	107148712	107182651	0	Benign	Gain
chr14	107148712	107182651	0	Benign	Gain
chr14	107148712	107182651	0	Benign	Gain
chr14	107148712	107182651	0	Benign	Gain
chr14	107148712	107182651	0	Benign	Gain
chr14	107148712	107182651	0	Benign	Gain
chr14	107148712	107182651	0	Benign	Gain
chr14	107148712	107182651	0	Benign	Gain
chr14	107148712	107182651	0	Benign	Gain
chr14	107148712	107182651	0	Benign	Gain
chr14	107148712	107182651	0	Benign	Gain
chr14	107148712	107182651	0	Benign	Gain
chr14	107148712	107182651	0	Benign	Gain
chr14	107148712	107182651	0	Benign	Gain
chr14	107148712	107182651	0	Benign	Gain
chr14	107148712	107182651	0	Benign	Gain
chr14	107148712	107182651	0	Benign	Gain
chr14	107148712	107182651	0	Benign	Gain
chr14	107148712	107182651	0	Benign	Gain
chr14	107148712	107182651	0	Benign	Gain
chr14	107148712	107182651	0	Benign	Gain
chr14	107148712	107182651	0	Benign	Gain
chr14	107148712	107182651	0	Benign	Gain
chr14	107148712	107182651	0	Benign	Gain
chr14	107148712	107182651	0	Benign	Gain
chr14	107148712	107182651	0	Benign	Gain
chr14	107148712	107182651	0	Benign	Gain
chr14	107148712	107182651	0	Benign	Gain
chr14	107148712	107182651	0	Benign	Gain
chr14	107148712	107182651	0	Benign	Gain
chr14	107148712	107182651	0	Benign	Gain
chr14	107148712	107182651	0	Benign	Gain
chr14	107148712	107182651	0	Benign	Gain
chr14	107148712	107182651	0	Benign	Gain
chr14	107148712	107182651	0	Benign	Gain
chr14	107148712	107182651	0	Benign	Gain
chr14	107148712	107182651	0	Benign	Gain
chr14	107148712	107182651	0	Benign	Gain
chr14	107148712	107182651	0	Benign	Gain
chr14	107148712	107182651	0	Benign	Gain
chr14	107148712	107182651	0	Benign	Gain
chr14	107148712	107182651	0	Benign	Gain
chr14	107148712	107182651	0	Benign	Gain
chr14	107148712	107182651	0	Benign	Gain
chr14	107148712	107182651	0	Benign	Gain
chr14	107148712	107182651	0	Benign	Gain
chr14	107148712	107182651	0	Benign	Gain
chr14	107148712	107182651	0	Benign	Gain
chr14	107148712	107182651	0	Benign	Gain
chr14	107148712	107182651	0	Benign	Gain
chr14	107148712	107182651	0	Benign	Gain
chr14	107148712	107182651	0	Benign	Gain
chr14	107148712	107182651	0	Benign	Gain
chr14	107148712	107182651	0	Benign	Gain
chr14	107148712	107182651	0	Benign	Gain
chr14	107148712	107182651	0	Benign	Gain
chr14	107148712	107182651	0	Benign	Gain
chr14	107148712	107182651	0	Benign	Gain
chr14	107148712	107182651	0	Benign	Gain
chr14	107148712	107182651	0	Benign	Gain
chr14	107148712	107182651	0	Benign	Gain
chr14	107148712	107182651	0	Benign	Gain
chr14	107148712	107182651	0	Benign	Gain
chr14	107148712	107182651	0	Benign	Gain
chr14	107148712	107182651	0	Benign	Gain
chr14	107148712	107182651	0	Benign	Gain
chr14	107148712	107182651	0	Benign	Gain
chr14	107148712	107182651	0	Benign	Gain
chr14	107148712	107182651	0	Benign	Gain
chr14	107148712	107182651	0	Benign	Gain
chr14	107148712	107182651	0	Benign	Gain
chr14	107148712	107182651	0	Benign	Gain
chr14	107148712	107182651	0	Benign	Gain
chr14	107148712	107182651	0	Benign	Gain
chr14	107148712	107182651	0	Benign	Gain
chr14	107148712	107182651	0	Benign	Gain
chr14	107148712	107182651	0	Benign	Gain
chr14	107148712	107182651	0	Benign	Gain
chr14	107148712	107182651	0	Benign	Gain
chr14	107148712	107182651	0	Benign	Gain
chr14	107148712	107182651	0	Benign	Gain
chr14	107148712	107182651	0	Benign	Gain
chr14	107148712	107182651	0	Benign	Gain
chr14	107148712	107182651	0	Benign	Gain
chr14	107148712	107182651	0	Benign	Gain
chr14	107148712	107182651	0	Benign	Gain
chr14	107148712	107182651	0	Benign	Gain
chr14	107148712	107182651	0	Benign	Gain
chr14	107148712	107182651	0	Benign	Gain
chr14	107148712	107182651	0	Benign	Gain
chr14	107148712	107182651	0	Benign	Gain
chr14	107148712	107182651	0	Benign	Gain
chr14	107148712	107182651	0	Benign	Gain
chr14	107148712	107182651	0	Benign	Gain
chr14	107148712	107182651	0	Benign	Gain
chr14	107148712	107182651	0	Benign	Gain
chr14	107148712	107182651	0	Benign	Gain
chr14	107148712	107182651	0	Benign	Gain
chr14	107148712	107182651	0	Benign	Gain
chr14	107148712	107182651	0	Benign	Gain
chr14	107148712	107182651	0	Benign	Gain
chr14	107148712	107182651	0	Benign	Gain
chr14	107148712	107182651	0	Benign	Gain
chr14	107148712	107182651	0	Benign	Gain
chr14	107148712	107182651	0	Benign	Gain
chr14	107148712	107182651	0	Benign	Gain
chr14	107148712	107182651	0	Benign	Gain
chr14	107148712	107182651	0	Benign	Gain
chr14	107148712	107182651	0	Benign	Gain
chr14	107148712	107182651	0	Benign	Gain
chr14	107148712	107182651	0	Benign	Gain
chr14	107148712	107182651	0	Benign	Gain
chr14	107148712	107182651	0	Benign	Gain
chr14	107148712	107182651	0	Benign	Gain
chr14	107148712	107182651	0	Benign	Gain
chr14	107148712	107182651	0	Benign	Gain
chr14	107148712	107182651	0	Benign	Gain
chr14	107148712	107182651	0	Benign	Gain
chr14	107148712	107182651	0	Benign	Gain
chr14	107148712	107182651	0	Benign	Gain
chr14	107148712	107182651	0	Benign	Gain
chr14	107148712	107182651	0	Benign	Gain
chr14	107148712	107182651	0	Benign	Gain
chr14	107148712	107182651	0	Benign	Gain
chr14	107148712	107182651	0	Benign	Gain
chr14	107148712	107182651	0	Benign	Gain
chr14	107148712	107182651	0	Benign	Gain
chr14	107148712	107185512	0	Benign	Gain
chr14	107148739	107160026	0	Benign	Gain
chr14	107148739	107182658	0	Benign	Gain
chr14	107148739	107182658	0	Benign	Gain
chr14	107148739	107182658	0	Benign	Gain
chr14	107148739	107182658	0	Benign	Gain
chr14	107148739	107182658	0	Benign	Gain
chr14	107148739	107182658	0	Benign	Gain
chr14	107148739	107182658	0	Benign	Gain
chr14	107148739	107182658	0	Benign	Gain
chr14	107148739	107182658	0	Benign	Gain
chr14	107148739	107182658	0	Benign	Gain
chr14	107148739	107182658	0	Benign	Gain
chr14	107148739	107182658	0	Benign	Gain
chr14	107148739	107185512	0	Benign	Gain
chr14	107155096	107182651	0	Benign	Gain
chr14	107155096	107182651	0	Benign	Gain
chr14	107155096	107182651	0	Benign	Gain
chr14	107155096	107182651	0	Benign	Gain
chr14	107155096	107182651	0	Benign	Gain
chr14	107155096	107182651	0	Benign	Gain
chr14	107155096	107182651	0	Benign	Gain
chr14	107155096	107182651	0	Benign	Gain
chr14	107155096	107182651	0	Benign	Gain
chr14	107160845	107182651	0	Benign	Gain
chr14	107160845	107182651	0	Benign	Gain
chr14	107160845	107182651	0	Benign	Gain
chr14	107160845	107182651	0	Benign	Gain
chr14	107160845	107182651	0	Benign	Gain
chr14	107160845	107182651	0	Benign	Gain
chr14	107160845	107182651	0	Benign	Gain
chr14	107160845	107182651	0	Benign	Gain
chr14	107160845	107182651	0	Benign	Gain
chr14	107160845	107182651	0	Benign	Gain
chr14	107160845	107182651	0	Benign	Gain
chr14	107160845	107182651	0	Benign	Gain
chr14	107160845	107182651	0	Benign	Gain
chr14	107160845	107182651	0	Benign	Gain
chr14	107160845	107182651	0	Benign	Gain
chr14	107160845	107182651	0	Benign	Gain
chr14	107160845	107182651	0	Benign	Gain
chr14	107258735	107270326	0	Benign	Gain
chr14	107259155	107269750	0	Benign	Gain
chr15	20016315	22141158	5	Benign	Gain
chr15	20016315	22285757	5	Benign	Gain
chr15	20016315	22285757	5	Benign	Gain
chr15	20016315	22329014	5	Benign	Gain
chr15	20016315	22588019	8	Benign	Gain
chr15	20016315	22588019	8	Benign	Gain
chr15	20016315	22681064	8	Benign	Gain
chr15	20110237	22280465	5	Benign	Gain
chr15	20110237	22522798	8	Benign	Gain
chr15	20110237	22752697	9	Benign	Gain
chr15	20190828	22681064	8	Benign	Gain
chr15	20194725	22681064	8	Benign	Gain
chr15	20194725	22681064	8	Benign	Gain
chr15	20203948	22285757	5	Benign	Gain
chr15	20203948	22285757	5	Benign	Gain
chr15	20203948	22588019	8	Benign	Gain
chr15	20203948	22588019	8	Benign	Gain
chr15	20203948	22588019	8	Benign	Gain
chr15	20203948	22588019	8	Benign	Gain
chr15	20203948	22681064	8	Benign	Gain
chr15	20203948	22681064	8	Benign	Gain
chr15	20203948	22681064	8	Benign	Gain
chr15	20203948	22681064	8	Benign	Gain
chr15	20203948	22681064	8	Benign	Gain
chr15	20203948	22681064	8	Benign	Gain
chr15	20203948	22752697	9	Benign	Gain
chr15	20203948	22752697	9	Benign	Gain
chr15	20216742	23248421	13	Benign	Gain
chr15	20216942	22285757	5	Benign	Gain
chr15	20216942	22487135	8	Benign	Gain
chr15	20216942	22588019	8	Benign	Gain
chr15	20216942	22588019	8	Benign	Gain
chr15	20216942	22588019	8	Benign	Gain
chr15	20216942	22588019	8	Benign	Gain
chr15	20216942	22588019	8	Benign	Gain
chr15	20216942	22588019	8	Benign	Gain
chr15	20216942	22588019	8	Benign	Gain
chr15	20216942	22588019	8	Benign	Gain
chr15	20216942	22673387	8	Benign	Gain
chr15	20216942	22681064	8	Benign	Gain
chr15	20216942	22681064	8	Benign	Gain
chr15	20216942	22681064	8	Benign	Gain
chr15	20216942	22765278	9	Benign	Gain
chr15	20262223	22141158	5	Benign	Gain
chr15	20262223	22285757	5	Benign	Gain
chr15	20262223	22285757	5	Benign	Gain
chr15	20262223	22285757	5	Benign	Gain
chr15	20262223	22285757	5	Benign	Gain
chr15	20262223	22285757	5	Benign	Gain
chr15	20262223	22311799	5	Benign	Gain
chr15	20262223	22358613	5	Benign	Gain
chr15	20262223	22398905	7	Benign	Gain
chr15	20262223	22524553	8	Benign	Gain
chr15	20262223	22588019	8	Benign	Gain
chr15	20262223	22588019	8	Benign	Gain
chr15	20262223	22588019	8	Benign	Gain
chr15	20262223	22588019	8	Benign	Gain
chr15	20262223	22588019	8	Benign	Gain
chr15	20262223	22588019	8	Benign	Gain
chr15	20262223	22588019	8	Benign	Gain
chr15	20262223	22588019	8	Benign	Gain
chr15	20262223	22588019	8	Benign	Gain
chr15	20262223	22588019	8	Benign	Gain
chr15	20262223	22673387	8	Benign	Gain
chr15	20262223	22681064	8	Benign	Gain
chr15	20262223	22681064	8	Benign	Gain
chr15	20262223	22681064	8	Benign	Gain
chr15	20262223	22681064	8	Benign	Gain
chr15	20262223	22681064	8	Benign	Gain
chr15	20262223	22681064	8	Benign	Gain
chr15	20262223	22681064	8	Benign	Gain
chr15	20262223	23487534	15	Benign	Gain
chr15	20265965	22301994	5	Benign	Gain
chr15	20265965	22301994	5	Benign	Gain
chr15	20265965	22496968	8	Benign	Gain
chr15	20265965	22583397	8	Benign	Gain
chr15	20265965	22588019	8	Benign	Gain
chr15	20265965	22588019	8	Benign	Gain
chr15	20265965	22588019	8	Benign	Gain
chr15	20265965	22588019	8	Benign	Gain
chr15	20265965	22681064	8	Benign	Gain
chr15	20265965	22681064	8	Benign	Gain
chr15	20265965	23487534	15	Benign	Gain
chr15	20284053	22588019	8	Benign	Gain
chr15	20284053	22588019	8	Benign	Gain
chr15	20284053	22588019	8	Benign	Gain
chr15	20284053	22588019	8	Benign	Gain
chr15	20284053	22681064	8	Benign	Gain
chr15	20284053	22681064	8	Benign	Gain
chr15	20284053	22681064	8	Benign	Gain
chr15	20284053	22681064	8	Benign	Gain
chr15	20291300	22681064	8	Benign	Gain
chr15	20395516	22285757	5	Benign	Gain
chr15	20395516	22311799	5	Benign	Gain
chr15	20395516	22383189	7	Benign	Gain
chr15	20395516	22522798	8	Benign	Gain
chr15	20395516	22583397	8	Benign	Gain
chr15	20395516	22588019	8	Benign	Gain
chr15	20395516	22588019	8	Benign	Gain
chr15	20395516	22588019	8	Benign	Gain
chr15	20395516	22588019	8	Benign	Gain
chr15	20395516	22588019	8	Benign	Gain
chr15	20395516	22588019	8	Benign	Gain
chr15	20395516	22681064	8	Benign	Gain
chr15	20395516	22681064	8	Benign	Gain
chr15	20395516	22681064	8	Benign	Gain
chr15	20395516	22681064	8	Benign	Gain
chr15	20395516	22681064	8	Benign	Gain
chr15	20395516	22752697	9	Benign	Gain
chr15	20395516	22756014	9	Benign	Gain
chr15	20404841	22681064	8	Benign	Gain
chr15	20404841	22681064	8	Benign	Gain
chr15	20411365	22681064	8	Benign	Gain
chr15	20411365	22681064	8	Benign	Gain
chr15	20412465	22588019	8	Benign	Gain
chr15	20416130	22285757	5	Benign	Gain
chr15	20416130	22588019	8	Benign	Gain
chr15	20422365	22588019	8	Benign	Gain
chr15	20422365	22588019	8	Benign	Gain
chr15	20422365	22681064	8	Benign	Gain
chr15	20423115	22652121	8	Benign	Gain
chr15	20423126	22589782	8	Benign	Gain
chr15	20440525	20646563	0	Benign	Gain
chr15	20440525	22311799	5	Benign	Gain
chr15	20440525	22588019	8	Benign	Gain
chr15	20440525	22588019	8	Benign	Gain
chr15	20440525	22681064	8	Benign	Gain
chr15	20440525	22752697	9	Benign	Gain
chr15	20446125	22588019	8	Benign	Gain
chr15	20446125	22588019	8	Benign	Gain
chr15	20446125	22588019	8	Benign	Gain
chr15	20446125	22681064	8	Benign	Gain
chr15	20462603	22648468	8	Benign	Gain
chr15	20488323	22517087	8	Benign	Gain
chr15	20488323	22588019	8	Benign	Gain
chr15	20488323	22673387	8	Benign	Gain
chr15	20511141	22681064	8	Benign	Gain
chr15	20541967	22503861	8	Benign	Gain
chr15	20541967	22588019	8	Benign	Gain
chr15	20549877	22285757	5	Benign	Gain
chr15	20556429	22456092	7	Benign	Gain
chr15	20556429	22681064	8	Benign	Gain
chr15	20564574	22588019	8	Benign	Gain
chr15	20585975	22141158	5	Benign	Gain
chr15	20585975	22588019	8	Benign	Gain
chr15	20585975	22588019	8	Benign	Gain
chr15	20585975	22588019	8	Benign	Gain
chr15	20585975	22588019	8	Benign	Gain
chr15	20585975	22588019	8	Benign	Gain
chr15	20585975	22588019	8	Benign	Gain
chr15	20585975	22588019	8	Benign	Gain
chr15	20585975	22588019	8	Benign	Gain
chr15	20585975	22588019	8	Benign	Gain
chr15	20585975	22588019	8	Benign	Gain
chr15	20585975	22588019	8	Benign	Gain
chr15	20585975	22588019	8	Benign	Gain
chr15	20585975	22588019	8	Benign	Gain
chr15	20585975	22588019	8	Benign	Gain
chr15	20585975	22588019	8	Benign	Gain
chr15	20585975	22588019	8	Benign	Gain
chr15	20585975	22588019	8	Benign	Gain
chr15	20585975	22681064	8	Benign	Gain
chr15	20585975	23300761	14	Benign	Gain
chr15	20586646	22588019	8	Benign	Gain
chr15	20586646	22681064	8	Benign	Gain
chr15	20586673	22588019	8	Benign	Gain
chr15	20590014	22506080	8	Benign	Gain
chr15	20590014	22506790	8	Benign	Gain
chr15	20590014	22588019	8	Benign	Gain
chr15	20590014	22588019	8	Benign	Gain
chr15	20590014	22588019	8	Benign	Gain
chr15	20590014	22681064	8	Benign	Gain
chr15	20590014	22774197	9	Benign	Gain
chr15	20601541	22567148	8	Benign	Gain
chr15	20601541	22588019	8	Benign	Gain
chr15	20601541	22588019	8	Benign	Gain
chr15	20601541	22681064	8	Benign	Gain
chr15	20601541	22681064	8	Benign	Gain
chr15	20601793	22426493	7	Benign	Gain
chr15	20820054	22588019	7	Benign	Gain
chr15	20830361	22681064	7	Benign	Gain
chr15	20843549	22588019	7	Benign	Gain
chr15	20843549	22681064	7	Benign	Gain
chr15	20843549	22681064	7	Benign	Gain
chr15	20849337	22681064	7	Benign	Gain
chr15	20849337	22756014	8	Benign	Gain
chr15	20879083	22681064	7	Benign	Gain
chr15	21040100	22681064	6	Benign	Gain
chr15	21040100	22681064	6	Benign	Gain
chr15	21040100	22681064	6	Benign	Gain
chr15	21129984	22318626	2	Benign	Gain
chr15	21142955	21272405	0	Benign	Gain
chr15	21200729	22648468	5	Benign	Gain
chr15	21210759	23300761	11	Benign	Gain
chr15	21238971	22588019	5	Benign	Gain
chr15	22285320	22589782	3	Benign	Gain
chr15	22304626	22698552	3	Benign	Gain
chr15	22584418	23300761	6	Benign	Gain
chr15	22652060	22698579	0	Benign	Gain
chr15	22673386	23300761	6	Benign	Gain
chr15	22698321	23146272	5	Benign	Gain
chr15	22698321	23300437	6	Benign	Gain
chr15	22698321	23300437	6	Benign	Gain
chr15	22698321	23300437	6	Benign	Gain
chr15	22698321	23300437	6	Benign	Gain
chr15	22698521	23010342	4	Benign	Gain
chr15	22698521	23217514	5	Benign	Gain
chr15	22698521	23217514	5	Benign	Gain
chr15	22698521	23217514	5	Benign	Gain
chr15	22698522	23146132	5	Benign	Gain
chr15	22698522	23300287	6	Benign	Gain
chr15	22765427	23300437	5	Benign	Gain
chr15	22765627	23217514	4	Benign	Gain
chr15	22765627	23217514	4	Benign	Gain
chr15	22765627	23656994	7	Benign	Gain
chr15	22765637	23085235	4	Benign	Gain
chr15	22765637	23085235	4	Benign	Gain
chr15	22765637	23146102	4	Benign	Gain
chr15	22765637	23217513	4	Benign	Gain
chr15	22765637	23217513	4	Benign	Gain
chr15	22765637	23300313	5	Benign	Gain
chr15	22765637	23300313	5	Benign	Gain
chr15	22766684	23241437	4	Benign	Gain
chr15	22784523	23085096	4	Benign	Gain
chr15	22784523	23085096	4	Benign	Gain
chr15	22784523	23085096	4	Benign	Gain
chr15	22784523	23085096	4	Benign	Gain
chr15	22784523	23085096	4	Benign	Gain
chr15	22784523	23085096	4	Benign	Gain
chr15	22815577	23217514	4	Benign	Gain
chr15	22866888	23699760	8	Benign	Gain
chr15	23328927	23597805	1	Benign	Gain
chr15	24504259	24778122	0	Benign	Gain
chr15	24587026	24915254	0	Benign	Gain
chr15	25092273	25107367	1	Benign	Gain
chr15	28356357	28399196	1	Benign	Gain
chr15	28691401	29030517	2	Benign	Gain
chr15	30954726	31183907	1	Benign	Gain
chr15	31261835	31609620	2	Benign	Gain
chr15	31972646	32509926	2	Benign	Gain
chr15	32020625	32443019	2	Benign	Gain
chr15	32020625	32443019	2	Benign	Gain
chr15	32021733	32350044	2	Benign	Gain
chr15	32021733	32441451	2	Benign	Gain
chr15	32021733	32441451	2	Benign	Gain
chr15	32021733	32441451	2	Benign	Gain
chr15	32021733	32441451	2	Benign	Gain
chr15	32021733	32441451	2	Benign	Gain
chr15	32021733	32441451	2	Benign	Gain
chr15	32021733	32510863	2	Benign	Gain
chr15	32021733	32510863	2	Benign	Gain
chr15	32021733	32514980	2	Benign	Gain
chr15	32030812	32439084	2	Benign	Gain
chr15	32030812	32510067	2	Benign	Gain
chr15	32031012	32509926	2	Benign	Gain
chr15	32031012	32509926	2	Benign	Gain
chr15	32031012	32509926	2	Benign	Gain
chr15	32031012	32509926	2	Benign	Gain
chr15	32064983	32430030	2	Benign	Gain
chr15	32064983	32443124	2	Benign	Gain
chr15	32064983	32509932	2	Benign	Gain
chr15	32064983	32509932	2	Benign	Gain
chr15	32064983	32509932	2	Benign	Gain
chr15	32064983	32509932	2	Benign	Gain
chr15	32064983	32509932	2	Benign	Gain
chr15	32064983	32509932	2	Benign	Gain
chr15	32064983	32509932	2	Benign	Gain
chr15	32064983	32509932	2	Benign	Gain
chr15	32064983	32509932	2	Benign	Gain
chr15	32064983	32509932	2	Benign	Gain
chr15	32065000	32509926	2	Benign	Gain
chr15	32098670	32426869	2	Benign	Gain
chr15	32115751	32148947	1	Benign	Gain
chr15	32115751	32148947	1	Benign	Gain
chr15	32248451	32510863	1	Benign	Gain
chr15	32561665	32931904	6	Benign	Gain
chr15	34724213	34757001	1	Benign	Gain
chr15	43591116	43851142	8	Benign	Gain
chr15	43851548	43948346	4	Benign	Gain
chr15	57656005	57748274	1	Benign	Gain
chr15	57656005	57748274	1	Benign	Gain
chr15	57656005	57748274	1	Benign	Gain
chr15	57656005	57748274	1	Benign	Gain
chr15	72921369	72957425	1	Benign	Gain
chr15	75552647	75580628	2	Benign	Gain
chr15	75552647	75580628	2	Benign	Gain
chr15	75552647	75580628	2	Benign	Gain
chr15	75552647	75580628	2	Benign	Gain
chr15	75552647	75589035	2	Benign	Gain
chr15	75562401	75589035	2	Benign	Gain
chr15	77722862	77737043	1	Benign	Gain
chr15	85771281	86136957	1	Benign	Gain
chr15	85834072	86088001	1	Benign	Gain
chr15	90857664	90943754	3	Benign	Gain
chr15	92397220	92592961	1	Benign	Gain
chr15	94285748	94529561	0	Benign	Gain
chr15	100411220	100598650	2	Benign	Gain
chr15	100492038	100591941	1	Benign	Gain
chr15	101710679	102014393	4	Benign	Gain
chr15	101780775	102009117	4	Benign	Gain
chr15	102014334	102256748	3	Benign	Gain
chr15	102040846	102256734	3	Benign	Gain
chr15	102040980	102263418	3	Benign	Gain
chr15	102161480	102206379	2	Benign	Gain
chr15	102161480	102249013	2	Benign	Gain
chr15	102161480	102249013	2	Benign	Gain
chr15	102161480	102249013	2	Benign	Gain
chr15	102161480	102521392	6	Benign	Gain
chr15	102161506	102252063	2	Benign	Gain
chr15	102161506	102252063	2	Benign	Gain
chr15	102161506	102252063	2	Benign	Gain
chr15	102182355	102383473	5	Benign	Gain
chr15	102182355	102383473	5	Benign	Gain
chr15	102206320	102263418	1	Benign	Gain
chr15	102226242	102263418	1	Benign	Gain
chr15	102234331	102263389	1	Benign	Gain
chr15	102415472	102502618	1	Benign	Gain
chr16	66203	82412	1	Benign	Gain
chr16	66203	82412	1	Benign	Gain
chr16	66203	82412	1	Benign	Gain
chr16	66203	179080	6	Benign	Gain
chr16	69193	82412	1	Benign	Gain
chr16	69193	82412	1	Benign	Gain
chr16	69193	82412	1	Benign	Gain
chr16	69193	82412	1	Benign	Gain
chr16	69193	82412	1	Benign	Gain
chr16	69193	82412	1	Benign	Gain
chr16	72769	82412	0	Benign	Gain
chr16	179080	218971	3	Benign	Gain
chr16	400651	446961	4	Benign	Gain
chr16	400651	446961	4	Benign	Gain
chr16	542760	615476	3	Benign	Gain
chr16	584395	772554	17	Benign	Gain
chr16	686673	772554	10	Benign	Gain
chr16	686673	836508	16	Benign	Gain
chr16	824069	863010	5	Benign	Gain
chr16	1029282	1035586	3	Benign	Gain
chr16	1034540	1036105	1	Benign	Gain
chr16	1035951	1036046	1	Benign	Gain
chr16	5613366	6017776	0	Benign	Gain
chr16	14015996	14051021	1	Benign	Gain
chr16	15986060	16019877	0	Benign	Gain
chr16	15986060	16019877	0	Benign	Gain
chr16	15986060	16019877	0	Benign	Gain
chr16	15986060	16041539	0	Benign	Gain
chr16	16252669	16327899	2	Benign	Gain
chr16	21475060	21837551	3	Benign	Gain
chr16	21494870	21862393	4	Benign	Gain
chr16	21599687	21837551	3	Benign	Gain
chr16	31669781	31935033	2	Benign	Gain
chr16	31897050	34323409	8	Benign	Gain
chr16	31947240	33627814	5	Benign	Gain
chr16	31947240	33754979	6	Benign	Gain
chr16	31971507	33754979	6	Benign	Gain
chr16	31971507	33850074	6	Benign	Gain
chr16	31971507	33859064	6	Benign	Gain
chr16	31971507	33859064	6	Benign	Gain
chr16	31971507	33927209	6	Benign	Gain
chr16	31974697	33773053	6	Benign	Gain
chr16	31998169	33754979	6	Benign	Gain
chr16	32006447	33844963	6	Benign	Gain
chr16	32027965	33828742	6	Benign	Gain
chr16	32033373	33423051	5	Benign	Gain
chr16	32033373	33811489	6	Benign	Gain
chr16	32033373	33828742	6	Benign	Gain
chr16	32033373	33828742	6	Benign	Gain
chr16	32033373	33828742	6	Benign	Gain
chr16	32033373	33836789	6	Benign	Gain
chr16	32033373	33859064	6	Benign	Gain
chr16	32033373	33864347	6	Benign	Gain
chr16	32033373	34222850	6	Benign	Gain
chr16	32058482	33631818	5	Benign	Gain
chr16	32080860	33097410	2	Benign	Gain
chr16	32080860	33631818	4	Benign	Gain
chr16	32080860	33631818	4	Benign	Gain
chr16	32080860	33773053	5	Benign	Gain
chr16	32080860	33828742	5	Benign	Gain
chr16	32113669	33367923	4	Benign	Gain
chr16	32113669	33557925	4	Benign	Gain
chr16	32113669	33578503	4	Benign	Gain
chr16	32113669	33611905	4	Benign	Gain
chr16	32113669	33773053	5	Benign	Gain
chr16	32113669	33773053	5	Benign	Gain
chr16	32113669	33773053	5	Benign	Gain
chr16	32113669	33827050	5	Benign	Gain
chr16	32113669	33828054	5	Benign	Gain
chr16	32113669	33828742	5	Benign	Gain
chr16	32113669	33828742	5	Benign	Gain
chr16	32113669	33828742	5	Benign	Gain
chr16	32113669	33836789	5	Benign	Gain
chr16	32113669	34212688	5	Benign	Gain
chr16	32146873	33754979	5	Benign	Gain
chr16	32146873	33773053	5	Benign	Gain
chr16	32146873	33773053	5	Benign	Gain
chr16	32146873	33773053	5	Benign	Gain
chr16	32146873	33828742	5	Benign	Gain
chr16	32180773	33631818	4	Benign	Gain
chr16	32180773	33773053	5	Benign	Gain
chr16	32180773	33773053	5	Benign	Gain
chr16	32208733	33621337	4	Benign	Gain
chr16	32208733	33937322	5	Benign	Gain
chr16	32228979	33624297	4	Benign	Gain
chr16	32228979	33631818	4	Benign	Gain
chr16	32228979	33827050	5	Benign	Gain
chr16	32228979	33828054	5	Benign	Gain
chr16	32228979	33835307	5	Benign	Gain
chr16	32280343	33621337	3	Benign	Gain
chr16	32280343	33621337	3	Benign	Gain
chr16	32280343	33811489	4	Benign	Gain
chr16	32380938	33609771	3	Benign	Gain
chr16	32380938	33609771	3	Benign	Gain
chr16	32380938	33612893	3	Benign	Gain
chr16	32380938	33612893	3	Benign	Gain
chr16	32380938	33754979	4	Benign	Gain
chr16	32380938	33754979	4	Benign	Gain
chr16	32380938	33754979	4	Benign	Gain
chr16	32380938	33754979	4	Benign	Gain
chr16	32380938	33773053	4	Benign	Gain
chr16	32380938	33811489	4	Benign	Gain
chr16	32380938	33811489	4	Benign	Gain
chr16	32413220	33754979	4	Benign	Gain
chr16	32413220	33773053	4	Benign	Gain
chr16	32433040	33754979	4	Benign	Gain
chr16	32433040	33773053	4	Benign	Gain
chr16	32458387	33754979	4	Benign	Gain
chr16	32458387	33754979	4	Benign	Gain
chr16	32458387	33773053	4	Benign	Gain
chr16	32474920	33836789	4	Benign	Gain
chr16	32482406	33773053	4	Benign	Gain
chr16	32485186	33710768	4	Benign	Gain
chr16	32486849	33785709	4	Benign	Gain
chr16	32492480	33621337	3	Benign	Gain
chr16	32573813	32746843	1	Benign	Gain
chr16	32624233	33754979	4	Benign	Gain
chr16	32631255	33944594	4	Benign	Gain
chr16	32634628	33811489	4	Benign	Gain
chr16	32654940	33611905	3	Benign	Gain
chr16	32654940	33811489	4	Benign	Gain
chr16	32655226	33773053	4	Benign	Gain
chr16	32743468	33754979	3	Benign	Gain
chr16	32743468	33850074	3	Benign	Gain
chr16	32795470	33963957	3	Benign	Gain
chr16	33373287	33444401	0	Benign	Gain
chr16	34197338	35283214	1	Benign	Gain
chr16	34201887	34682588	1	Benign	Gain
chr16	34202088	35147508	1	Benign	Gain
chr16	34202088	35147508	1	Benign	Gain
chr16	34202088	35147508	1	Benign	Gain
chr16	34427599	34727491	0	Benign	Gain
chr16	34427599	34727491	0	Benign	Gain
chr16	34427599	34727491	0	Benign	Gain
chr16	34427599	34727491	0	Benign	Gain
chr16	34427599	34727491	0	Benign	Gain
chr16	34427599	34727491	0	Benign	Gain
chr16	34427859	34682448	0	Benign	Gain
chr16	34427916	34727365	0	Benign	Gain
chr16	34427916	34727365	0	Benign	Gain
chr16	34481841	34727491	0	Benign	Gain
chr16	34481841	34727491	0	Benign	Gain
chr16	34481841	34727491	0	Benign	Gain
chr16	34481841	34727491	0	Benign	Gain
chr16	34481841	34727491	0	Benign	Gain
chr16	34481841	34727491	0	Benign	Gain
chr16	34481841	34727491	0	Benign	Gain
chr16	34481841	34727491	0	Benign	Gain
chr16	34481841	34727491	0	Benign	Gain
chr16	34481841	34727491	0	Benign	Gain
chr16	34481841	34727491	0	Benign	Gain
chr16	34481841	34727491	0	Benign	Gain
chr16	34481841	34727491	0	Benign	Gain
chr16	34481841	34727491	0	Benign	Gain
chr16	34481841	34727491	0	Benign	Gain
chr16	34481841	34727491	0	Benign	Gain
chr16	34481841	34727491	0	Benign	Gain
chr16	34481841	34727491	0	Benign	Gain
chr16	34481841	34727491	0	Benign	Gain
chr16	34481841	34727491	0	Benign	Gain
chr16	34481841	34727491	0	Benign	Gain
chr16	34481841	34727491	0	Benign	Gain
chr16	34481841	34727491	0	Benign	Gain
chr16	34481841	34727491	0	Benign	Gain
chr16	34481841	34727491	0	Benign	Gain
chr16	34481841	34727491	0	Benign	Gain
chr16	34481841	34727491	0	Benign	Gain
chr16	34481841	34727491	0	Benign	Gain
chr16	34481841	34727491	0	Benign	Gain
chr16	34481841	34727491	0	Benign	Gain
chr16	34481841	34727491	0	Benign	Gain
chr16	34481841	34727491	0	Benign	Gain
chr16	34481841	34727491	0	Benign	Gain
chr16	34481841	34727491	0	Benign	Gain
chr16	34481841	34727491	0	Benign	Gain
chr16	34481841	34727491	0	Benign	Gain
chr16	34481841	34727491	0	Benign	Gain
chr16	34481841	34727491	0	Benign	Gain
chr16	34481841	34727491	0	Benign	Gain
chr16	34481841	34727491	0	Benign	Gain
chr16	34481841	34727491	0	Benign	Gain
chr16	34481841	34727491	0	Benign	Gain
chr16	34481841	34727491	0	Benign	Gain
chr16	34481841	34727491	0	Benign	Gain
chr16	34481841	34727491	0	Benign	Gain
chr16	34481841	34727491	0	Benign	Gain
chr16	34481841	34727491	0	Benign	Gain
chr16	34481841	34727491	0	Benign	Gain
chr16	34481841	34727491	0	Benign	Gain
chr16	34481841	34727491	0	Benign	Gain
chr16	34481841	34727491	0	Benign	Gain
chr16	34481841	34727491	0	Benign	Gain
chr16	34481841	34727491	0	Benign	Gain
chr16	34481841	34727491	0	Benign	Gain
chr16	34481841	34727491	0	Benign	Gain
chr16	34481841	34727491	0	Benign	Gain
chr16	34481841	34727491	0	Benign	Gain
chr16	34481841	34727491	0	Benign	Gain
chr16	34481841	34727491	0	Benign	Gain
chr16	34481841	34727491	0	Benign	Gain
chr16	34481841	34727491	0	Benign	Gain
chr16	34481841	34727491	0	Benign	Gain
chr16	34481841	34727491	0	Benign	Gain
chr16	34481841	34727491	0	Benign	Gain
chr16	34481841	34777384	0	Benign	Gain
chr16	34481842	34727492	0	Benign	Gain
chr16	34482041	34682448	0	Benign	Gain
chr16	34482041	34682448	0	Benign	Gain
chr16	34482041	34682448	0	Benign	Gain
chr16	34482041	34682448	0	Benign	Gain
chr16	34482041	34682448	0	Benign	Gain
chr16	34482041	34682448	0	Benign	Gain
chr16	34482041	34682448	0	Benign	Gain
chr16	34482041	34682448	0	Benign	Gain
chr16	34482041	34682448	0	Benign	Gain
chr16	34482041	34682448	0	Benign	Gain
chr16	34482041	34682448	0	Benign	Gain
chr16	34482041	34682448	0	Benign	Gain
chr16	34482041	34682448	0	Benign	Gain
chr16	34482041	34682448	0	Benign	Gain
chr16	34482041	34682448	0	Benign	Gain
chr16	34482041	34682448	0	Benign	Gain
chr16	34482041	34682448	0	Benign	Gain
chr16	34482041	34682448	0	Benign	Gain
chr16	34482041	34727349	0	Benign	Gain
chr16	34482041	34727349	0	Benign	Gain
chr16	34482041	34727349	0	Benign	Gain
chr16	34482041	34727349	0	Benign	Gain
chr16	34482041	34727349	0	Benign	Gain
chr16	34482041	34727349	0	Benign	Gain
chr16	34482041	34727349	0	Benign	Gain
chr16	34482041	34727349	0	Benign	Gain
chr16	34482041	34727349	0	Benign	Gain
chr16	34482041	34727349	0	Benign	Gain
chr16	34482041	34727349	0	Benign	Gain
chr16	34482041	34727349	0	Benign	Gain
chr16	34482041	34727349	0	Benign	Gain
chr16	34482041	34727349	0	Benign	Gain
chr16	34482041	34727349	0	Benign	Gain
chr16	34482041	34727349	0	Benign	Gain
chr16	34482041	34727349	0	Benign	Gain
chr16	34482041	34727349	0	Benign	Gain
chr16	34482041	34727349	0	Benign	Gain
chr16	34482041	34727349	0	Benign	Gain
chr16	34482041	34727349	0	Benign	Gain
chr16	34482041	34727349	0	Benign	Gain
chr16	34482041	34727349	0	Benign	Gain
chr16	34482041	34727349	0	Benign	Gain
chr16	34482041	34727349	0	Benign	Gain
chr16	34482041	34727349	0	Benign	Gain
chr16	34482041	34727349	0	Benign	Gain
[truncated: 10,372 more rows]

## Sheet: CNVRs
Chromosome	Start	End	Gene count	Clinical interpretation (Benign/Pathogenic)	CNV type (Gain/Loss/Both)
chr1	564435	649748	1	Benign	Both
chr1	779733	1008286	11	Benign	Both
chr1	1078536	1158683	4	Benign	Both
chr1	2495137	2633368	4	Benign	Both
chr1	2736695	2922757	0	Benign	Both
chr1	10697093	10804053	1	Benign	Both
chr1	12353332	13385572	19	Benign	Both
chr1	16364253	16376855	1	Benign	Both
chr1	16814372	17231817	5	Benign	Both
chr1	25609479	25656992	2	Benign	Both
chr1	30589668	31169396	0	Benign	Both
chr1	37909461	38170090	8	Benign	Both
chr1	44979717	45001279	1	Benign	Both
chr1	49929425	50049480	1	Benign	Both
chr1	64151170	64176502	0	Benign	Both
chr1	65939484	66007500	1	Benign	Both
chr1	69789895	69938097	0	Benign	Both
chr1	72124095	72241965	1	Benign	Both
chr1	76718950	77039352	1	Benign	Both
chr1	79541360	79612216	0	Benign	Both
chr1	81087249	82506486	1	Benign	Both
chr1	97665736	98343102	1	Benign	Both
chr1	102656654	102849723	0	Benign	Both
chr1	103746487	104642037	6	Benign	Both
chr1	106060371	106258498	0	Benign	Both
chr1	106686815	106769435	0	Benign	Both
chr1	108789087	108968534	1	Benign	Both
chr1	120556740	120635392	1	Benign	Both
chr1	120767793	120921239	1	Benign	Both
chr1	121158554	121349803	0	Benign	Both
chr1	142594227	142642753	0	Benign	Both
chr1	142663112	142907112	0	Benign	Both
chr1	143134063	143284670	0	Benign	Both
chr1	143391916	143540851	0	Benign	Both
chr1	143646652	143908838	2	Benign	Both
chr1	144009907	144090824	0	Benign	Both
chr1	144337916	146507577	27	Benign	Both
chr1	146849965	146927600	0	Benign	Both
chr1	147228667	147248718	1	Benign	Both
chr1	147505013	149875819	26	Benign	Both
chr1	151333124	151399960	3	Benign	Both
chr1	152499180	152702192	11	Benign	Both
chr1	153613593	153724866	5	Benign	Both
chr1	157230055	157351515	0	Benign	Both
chr1	160029416	160187302	9	Benign	Both
chr1	161501808	161537484	1	Benign	Both
chr1	161559766	161618874	3	Benign	Both
chr1	171922237	172133785	1	Benign	Both
chr1	174468168	174656796	1	Benign	Both
chr1	176712791	176781116	1	Benign	Both
chr1	183861204	184091272	3	Benign	Both
chr1	187644027	187745698	0	Benign	Both
chr1	188205949	188574502	0	Benign	Both
chr1	188736609	188849004	0	Benign	Both
chr1	189093350	189957275	0	Benign	Both
chr1	190484823	191590282	0	Benign	Both
chr1	191689637	191826625	0	Benign	Both
chr1	193983247	194067135	0	Benign	Both
chr1	194779033	195627237	0	Benign	Both
chr1	196011881	196208885	1	Benign	Both
chr1	196738927	196898635	4	Benign	Both
chr1	208786440	208980535	0	Benign	Both
chr1	215452796	215526068	0	Benign	Both
chr1	218693490	218776969	1	Benign	Both
chr1	224079085	224180364	0	Benign	Both
chr1	229122568	229295677	0	Benign	Both
chr1	231715133	231813921	2	Benign	Both
chr1	238676252	238753428	0	Benign	Both
chr1	243684045	243694734	1	Benign	Both
chr1	245151901	245665521	2	Benign	Both
chr1	245747724	246655416	2	Benign	Both
chr1	247200511	247264759	2	Benign	Both
chr1	247695693	249189747	48	Benign	Both
chr10	226083	291562	1	Benign	Both
chr10	1985245	3174004	1	Benign	Both
chr10	6689655	6833210	0	Benign	Both
chr10	9568299	9721038	0	Benign	Both
chr10	15611468	16818795	5	Benign	Both
chr10	16939938	16996953	1	Benign	Both
chr10	17809523	18273895	5	Benign	Both
chr10	19446590	19810710	1	Benign	Both
chr10	21195183	21199560	1	Benign	Both
chr10	35055358	35473340	3	Benign	Both
chr10	37443505	37494966	1	Benign	Both
chr10	38240258	38356008	2	Benign	Both
chr10	42614423	42853111	0	Benign	Both
chr10	45247685	45331277	0	Benign	Both
chr10	46091261	49431037	27	Benign	Both
chr10	52489127	52518930	1	Benign	Both
chr10	53746620	54735550	3	Benign	Both
chr10	56176972	56196387	1	Benign	Both
chr10	56932314	57187055	1	Benign	Both
chr10	59180697	59364871	0	Benign	Both
chr10	66985030	67121618	0	Benign	Both
chr10	68072732	68427784	1	Benign	Both
chr10	68443835	68599432	1	Benign	Both
chr10	81251577	81560345	5	Benign	Both
chr10	84137675	84270008	1	Benign	Both
chr10	90236197	90341481	1	Benign	Both
chr10	92363552	92594891	1	Benign	Both
chr10	96453830	96612764	2	Benign	Both
chr10	100667725	100696797	1	Benign	Both
chr10	107109062	107280724	0	Benign	Both
chr10	108460220	108512225	1	Benign	Both
chr10	110670383	111523045	0	Benign	Both
chr10	124500982	124604479	1	Benign	Both
chr10	127797178	128068419	1	Benign	Both
chr10	133255423	133735878	1	Benign	Both
chr10	134590029	135524747	23	Benign	Both
chr11	61793	116316	0	Benign	Both
chr11	200222	237805	5	Benign	Both
chr11	313991	504786	9	Benign	Both
chr11	1996741	2159676	3	Benign	Both
chr11	2904944	2905042	1	Benign	Both
chr11	3547816	3645310	0	Benign	Both
chr11	7686529	7894373	3	Benign	Both
chr11	25424279	26330690	1	Benign	Both
chr11	40339615	40652281	1	Benign	Both
chr11	47589813	47617121	6	Benign	Both
chr11	55033261	56882257	47	Benign	Both
chr11	67164667	67411909	20	Benign	Both
chr11	67511222	67643217	0	Benign	Both
chr11	80656651	80902908	0	Benign	Both
chr11	81137098	81218937	0	Benign	Both
chr11	89631979	89656912	1	Benign	Both
chr11	92293847	92397611	1	Benign	Both
chr11	96632623	98309787	0	Benign	Both
chr11	104321199	104405899	0	Benign	Both
chr11	104643215	104701837	0	Benign	Both
chr11	109804992	109928090	0	Benign	Both
chr11	133244422	134945106	12	Benign	Both
chr12	70794	369192	4	Benign	Both
chr12	461549	475768	1	Benign	Both
chr12	574727	835424	2	Benign	Both
chr12	7899994	8088660	5	Benign	Both
chr12	9623843	9721829	0	Benign	Both
chr12	11192674	11273638	4	Benign	Both
chr12	11513416	11553484	2	Benign	Both
chr12	21017576	21356582	5	Benign	Both
chr12	25485811	25623204	1	Benign	Both
chr12	27306290	27760067	4	Benign	Both
chr12	29009388	29496179	2	Benign	Both
chr12	33526354	34854486	2	Benign	Both
chr12	38453610	38861446	1	Benign	Both
chr12	45667640	45782413	1	Benign	Both
chr12	52704767	52779684	4	Benign	Both
chr12	57336297	57374437	1	Benign	Both
chr12	60367402	60454894	0	Benign	Both
chr12	63947732	64116509	1	Benign	Both
chr12	67177292	67249002	1	Benign	Both
chr12	74338711	74468373	0	Benign	Both
chr12	83091644	83140037	1	Benign	Both
chr12	83165733	84426004	1	Benign	Both
chr12	88077553	88201641	0	Benign	Both
chr12	99958415	100005273	1	Benign	Both
chr12	101596807	101879937	4	Benign	Both
chr12	109559096	109647327	1	Benign	Both
chr12	109836267	110075116	5	Benign	Both
chr12	112162458	112305133	4	Benign	Both
chr12	126647428	126794429	0	Benign	Both
chr12	127696154	127798205	0	Benign	Both
chr12	128590089	128689778	0	Benign	Both
chr12	129810307	130428052	1	Benign	Both
chr12	131450373	132135146	3	Benign	Both
chr12	133712947	133779017	3	Benign	Both
chr13	19327344	19380812	0	Benign	Both
chr13	20026165	20129722	1	Benign	Both
chr13	20411535	20530702	1	Benign	Both
chr13	20808544	21001316	1	Benign	Both
chr13	22541869	23077779	0	Benign	Both
chr13	23517984	23795488	1	Benign	Both
chr13	24776253	24910684	4	Benign	Both
chr13	27416494	27641229	1	Benign	Both
chr13	52150871	52272652	1	Benign	Both
chr13	52793642	52893811	0	Benign	Both
chr13	55153988	55457713	0	Benign	Both
chr13	56849118	57872497	5	Benign	Both
chr13	65943201	66491226	0	Benign	Both
chr13	67327801	67348819	1	Benign	Both
chr13	69509381	69615712	0	Benign	Both
chr13	72826303	73017334	0	Benign	Both
chr13	78751523	79255257	2	Benign	Both
chr13	81161198	81417735	0	Benign	Both
chr13	81682597	82033267	0	Benign	Both
chr13	87111222	87361937	0	Benign	Both
chr13	90041897	90255725	0	Benign	Both
chr13	92065460	92267510	1	Benign	Both
chr13	94342109	94423150	1	Benign	Both
chr13	95963329	96016904	0	Benign	Both
chr13	103940341	104473494	0	Benign	Both
chr13	104834556	105862032	0	Benign	Both
chr13	108447340	108745644	1	Benign	Both
chr13	113105619	113538619	3	Benign	Both
chr13	114517405	114528430	1	Benign	Both
chr13	114781654	114893774	1	Benign	Both
chr14	19002111	20477536	10	Benign	Both
chr14	20691395	20716774	2	Benign	Both
chr14	20757405	20886235	4	Benign	Both
chr14	20967930	20980067	1	Benign	Both
chr14	22322590	23104971	4	Benign	Both
chr14	27068986	28179920	0	Benign	Both
chr14	28224092	28256820	0	Benign	Both
chr14	34680977	34797265	1	Benign	Both
chr14	35579022	35620232	4	Benign	Both
chr14	36747497	36787893	1	Benign	Both
chr14	40436124	40591751	0	Benign	Both
chr14	40733870	41634431	0	Benign	Both
chr14	43856486	44223814	0	Benign	Both
chr14	45821442	45979729	0	Benign	Both
chr14	48786773	48906286	0	Benign	Both
chr14	56568535	56819234	1	Benign	Both
chr14	72638897	72665618	1	Benign	Both
chr14	80674955	80736720	1	Benign	Both
chr14	104804779	104913869	0	Benign	Both
chr14	105903191	107289540	8	Benign	Both
chr15	20016315	23699760	17	Benign	Both
chr15	24431653	24915254	0	Benign	Both
chr15	25068901	25114364	1	Benign	Both
chr15	25415167	25496600	0	Benign	Both
chr15	28356357	28399196	1	Benign	Both
chr15	28691401	29030517	2	Benign	Both
chr15	30489810	30783644	2	Benign	Both
chr15	30938215	31244225	3	Benign	Both
chr15	31261835	31609620	2	Benign	Both
chr15	31972646	32514980	2	Benign	Both
chr15	32561665	32931904	6	Benign	Both
chr15	34695196	34964202	2	Benign	Both
chr15	43591116	43851142	8	Benign	Both
chr15	43851548	43951317	4	Benign	Both
chr15	53845372	53901663	1	Benign	Both
chr15	57656005	57748274	1	Benign	Both
chr15	72921369	72957425	1	Benign	Both
chr15	75541862	75589035	2	Benign	Both
chr15	77611057	77634432	1	Benign	Both
chr15	77722862	77737043	1	Benign	Both
chr15	83770116	83960718	3	Benign	Both
chr15	85771281	86136957	1	Benign	Both
chr15	90857664	90943754	3	Benign	Both
chr15	92397220	92592961	1	Benign	Both
chr15	93805530	93889806	0	Benign	Both
chr15	94150634	94529561	0	Benign	Both
chr15	98554119	98685713	0	Benign	Both
chr15	100411220	100598650	2	Benign	Both
chr15	101710679	102521392	10	Benign	Both
chr16	66203	218971	8	Benign	Both
chr16	400651	446961	4	Benign	Both
chr16	542760	863010	27	Benign	Both
chr16	1029282	1036105	3	Benign	Both
chr16	1307542	1486510	8	Benign	Both
chr16	1804786	1866284	8	Benign	Both
chr16	5613366	6017776	0	Benign	Both
chr16	6950959	6972248	1	Benign	Both
chr16	7046160	7073977	1	Benign	Both
chr16	14015996	14051021	1	Benign	Both
chr16	15048781	15116377	1	Benign	Both
chr16	15986060	16041539	0	Benign	Both
chr16	16245325	16327899	2	Benign	Both
chr16	16525289	16772370	0	Benign	Both
chr16	21475060	22408072	12	Benign	Both
chr16	29673954	30198600	28	Benign	Both
chr16	31669781	35283214	9	Benign	Both
chr16	46463769	46669332	1	Benign	Both
chr16	60419108	60942833	0	Benign	Both
chr16	63466967	63573954	0	Benign	Both
chr16	70052164	70196755	1	Benign	Both
chr16	70860486	71196477	1	Benign	Both
chr16	72887051	73410660	2	Benign	Both
chr16	78658225	78745720	1	Benign	Both
chr16	84097011	84438495	8	Benign	Both
chr16	84619342	84641841	1	Benign	Both
chr16	88506907	88590613	2	Benign	Both
chr16	88729110	88785985	5	Benign	Both
chr16	89283689	89603390	4	Benign	Both
chr16	89648650	89701883	2	Benign	Both
chr16	90086851	90148400	3	Benign	Both
chr17	96559	161423	1	Benign	Both
chr17	192700	249192	1	Benign	Both
chr17	751195	887645	2	Benign	Both
chr17	1703045	1859251	3	Benign	Both
chr17	2157929	2234362	3	Benign	Both
chr17	3058762	3447162	10	Benign	Both
chr17	3527845	3561266	3	Benign	Both
chr17	5441311	5711877	2	Benign	Both
chr17	14368263	14423007	0	Benign	Both
chr17	15637681	15674162	3	Benign	Both
chr17	15680229	15696860	0	Benign	Both
chr17	16527734	16722779	3	Benign	Both
chr17	17310100	17344539	0	Benign	Both
chr17	18605287	18858079	5	Benign	Both
chr17	18934579	19051450	4	Benign	Both
chr17	19504649	19546080	0	Benign	Both
chr17	21320065	21501929	2	Benign	Both
chr17	21736290	22205844	1	Benign	Both
chr17	25401773	25658315	1	Benign	Both
chr17	25991972	26061973	0	Benign	Both
chr17	26610151	27231415	31	Benign	Both
chr17	33685101	33754832	2	Benign	Both
chr17	34437505	34611388	5	Benign	Both
chr17	34856055	34906608	3	Benign	Both
chr17	36284500	36293079	1	Benign	Both
chr17	44138513	44876783	7	Benign	Both
chr17	45599998	45662523	1	Benign	Both
chr17	52582241	53041465	2	Benign	Both
chr17	57229181	57624852	6	Benign	Both
chr17	65990513	66076010	1	Benign	Both
chr17	70117099	70120373	1	Benign	Both
chr17	71839234	72728262	16	Benign	Both
chr17	79119183	79225629	5	Benign	Both
chr17	79371605	79482530	3	Benign	Both
chr17	79817564	79975488	12	Benign	Both
chr17	80869490	81044494	3	Benign	Both
chr18	14316	69754	1	Benign	Both
chr18	374344	699626	6	Benign	Both
chr18	1664567	1828442	0	Benign	Both
chr18	1919685	1980787	0	Benign	Both
chr18	6881456	8124871	4	Benign	Both
chr18	8293083	8402122	2	Benign	Both
chr18	14444782	14511925	1	Benign	Both
chr18	14695718	15215782	1	Benign	Both
chr18	28972140	29019935	1	Benign	Both
chr18	34378358	34851799	3	Benign	Both
chr18	37050859	37400276	0	Benign	Both
chr18	44560400	44561897	2	Benign	Both
chr18	64570466	64669306	0	Benign	Both
chr18	65648458	65772355	0	Benign	Both
chr18	68956411	69131423	0	Benign	Both
chr18	72165066	72343451	3	Benign	Both
chr18	74118672	74251404	3	Benign	Both
chr18	74347427	74439776	0	Benign	Both
chr19	61112	202952	1	Benign	Both
chr19	260928	307812	2	Benign	Both
chr19	1102683	1161675	2	Benign	Both
chr19	1228274	1282855	6	Benign	Both
chr19	1911809	1952590	3	Benign	Both
chr19	6870116	7103355	7	Benign	Both
chr19	8143599	8373452	4	Benign	Both
chr19	15803290	15824046	1	Benign	Both
chr19	17003240	17037020	2	Benign	Both
chr19	20385317	20484861	0	Benign	Both
chr19	20630766	20718976	1	Benign	Both
chr19	20830072	21001149	2	Benign	Both
chr19	21774679	23013344	9	Benign	Both
chr19	23624528	24311535	5	Benign	Both
chr19	28272497	28512197	0	Benign	Both
chr19	29140834	29531957	0	Benign	Both
chr19	31087430	31784588	3	Benign	Both
chr19	41448821	41510949	1	Benign	Both
chr19	43242595	43757736	9	Benign	Both
chr19	45351707	45385809	1	Benign	Both
chr19	50126530	50250620	9	Benign	Both
chr19	52272356	52627403	12	Benign	Both
chr19	52798800	52890248	3	Benign	Both
chr19	53328041	53352600	2	Benign	Both
chr19	54769799	54835745	3	Benign	Both
chr19	55116560	55164779	3	Benign	Both
chr19	59060208	59092570	4	Benign	Both
chr2	24400	84728	1	Benign	Both
chr2	134623	252990	1	Benign	Both
chr2	330817	1507882	3	Benign	Both
chr2	1788489	2309039	1	Benign	Both
chr2	12939430	13523912	0	Benign	Both
chr2	14147182	14590377	0	Benign	Both
chr2	29801273	30164069	1	Benign	Both
chr2	32514528	33294723	4	Benign	Both
chr2	34702930	34915000	0	Benign	Both
chr2	35524142	35956621	0	Benign	Both
chr2	37967394	38115263	0	Benign	Both
chr2	39324297	39328794	1	Benign	Both
chr2	39412970	39605266	2	Benign	Both
chr2	45095754	45172394	1	Benign	Both
chr2	46800828	46959977	4	Benign	Both
chr2	50970662	51008023	1	Benign	Both
chr2	51049645	51122091	1	Benign	Both
chr2	51314371	51467462	0	Benign	Both
chr2	52706226	52781440	0	Benign	Both
chr2	52844384	52885500	0	Benign	Both
chr2	52952780	53056631	0	Benign	Both
chr2	61113419	61149619	1	Benign	Both
chr2	70704251	70760447	1	Benign	Both
chr2	71120813	71287016	5	Benign	Both
chr2	81269564	84251319	0	Benign	Both
chr2	87024867	88260796	7	Benign	Both
chr2	89085986	92134482	2	Benign	Both
chr2	96340729	96718023	2	Benign	Both
chr2	105855491	106768556	9	Benign	Both
chr2	106929257	107152986	2	Benign	Both
chr2	108439150	108476528	1	Benign	Both
chr2	110381297	111400650	8	Benign	Both
chr2	117803207	117913104	0	Benign	Both
chr2	130786789	131223148	9	Benign	Both
chr2	132068071	132266527	3	Benign	Both
chr2	132719325	132805998	0	Benign	Both
chr2	140358784	140544934	0	Benign	Both
chr2	150714201	150785122	0	Benign	Both
chr2	155981259	156724644	0	Benign	Both
chr2	183059730	183500040	1	Benign	Both
chr2	184973933	185090910	0	Benign	Both
chr2	185347334	186108701	1	Benign	Both
chr2	187080149	187173729	0	Benign	Both
chr2	187976139	188113321	0	Benign	Both
chr2	189200405	189462552	1	Benign	Both
chr2	194384503	194718630	0	Benign	Both
chr2	195062547	195217271	0	Benign	Both
chr2	212360252	212412705	1	Benign	Both
chr2	230549473	230582451	1	Benign	Both
chr2	231250430	231378240	2	Benign	Both
chr2	233240916	233407378	7	Benign	Both
chr2	241627284	241709290	2	Benign	Both
chr2	241916309	241919234	1	Benign	Both
chr2	242430154	243175692	13	Benign	Both
chr20	60734	151608	3	Benign	Both
chr20	571151	642377	4	Benign	Both
chr20	1563728	1591178	2	Benign	Both
chr20	5472181	5761701	2	Benign	Both
chr20	8196584	8256690	1	Benign	Both
chr20	14434373	15154704	1	Benign	Both
chr20	16053735	16609376	1	Benign	Both
chr20	25435258	25593296	1	Benign	Both
chr20	25776170	26225123	1	Benign	Both
chr20	31590721	31652979	4	Benign	Both
chr20	32452247	32528867	0	Benign	Both
chr20	36908452	36948558	1	Benign	Both
chr20	41067417	41107347	1	Benign	Both
chr20	41224904	41312488	1	Benign	Both
chr20	43933602	44003301	6	Benign	Both
chr20	44350693	44370415	1	Benign	Both
chr20	46494494	47131037	0	Benign	Both
chr20	57462934	57465925	1	Benign	Both
chr20	60711779	60772528	3	Benign	Both
chr21	9734796	14417582	1	Benign	Both
chr21	19313179	19395069	1	Benign	Both
chr21	19412023	19602127	1	Benign	Both
chr21	23727134	23991316	0	Benign	Both
chr21	24526599	24622562	0	Benign	Both
chr21	29436485	29752997	0	Benign	Both
chr21	33710615	33908386	3	Benign	Both
chr21	37498151	37600266	2	Benign	Both
chr21	47987100	48090317	3	Benign	Both
chr22	16054691	17450189	5	Benign	Both
chr22	17541672	17550637	0	Benign	Both
chr22	18609960	18651614	3	Benign	Both
chr22	18661748	18813961	1	Benign	Both
chr22	19139027	19147404	0	Benign	Both
chr22	19746385	19750037	1	Benign	Both
chr22	21387900	21461752	1	Benign	Both
chr22	22323131	22574790	1	Benign	Both
chr22	22728411	23228810	5	Benign	Both
chr22	24328565	24385948	1	Benign	Both
chr22	25659172	25903811	1	Benign	Both
chr22	25970646	26108401	1	Benign	Both
chr22	39323589	39767147	12	Benign	Both
chr22	41128510	41288860	4	Benign	Both
chr22	41647929	41677294	1	Benign	Both
chr22	49371757	50065733	1	Benign	Both
chr22	50713396	51178264	21	Benign	Both
chr3	94430	337899	1	Benign	Both
chr3	666257	1427460	1	Benign	Both
chr3	1603622	1706230	0	Benign	Both
chr3	1797444	2026210	0	Benign	Both
chr3	2516991	2581838	1	Benign	Both
chr3	2939700	2972075	1	Benign	Both
chr3	4053328	4324235	1	Benign	Both
chr3	7876256	8080414	0	Benign	Both
chr3	12684054	12775771	2	Benign	Both
chr3	20665501	20764881	0	Benign	Both
chr3	22120611	22255029	1	Benign	Both
chr3	23709628	23825386	0	Benign	Both
chr3	26060682	26279585	0	Benign	Both
chr3	30676131	30680105	1	Benign	Both
chr3	35807767	35926519	1	Benign	Both
chr3	36976785	37099615	4	Benign	Both
chr3	60088353	60240457	1	Benign	Both
chr3	62899672	63184850	0	Benign	Both
chr3	65170204	65213448	0	Benign	Both
chr3	66631012	66668048	0	Benign	Both
chr3	75028665	75164716	0	Benign	Both
chr3	75571154	75863200	2	Benign	Both
chr3	76049526	76918058	1	Benign	Both
chr3	78531547	78621122	0	Benign	Both
chr3	79562574	79599463	1	Benign	Both
chr3	80416729	81493667	0	Benign	Both
chr3	82165558	82248585	0	Benign	Both
chr3	83385374	83567654	0	Benign	Both
chr3	85457457	85615568	1	Benign	Both
chr3	89854127	90254003	0	Benign	Both
chr3	100360692	100444050	2	Benign	Both
chr3	102200139	102285212	0	Benign	Both
chr3	105141696	105404293	2	Benign	Both
chr3	110196839	110578711	0	Benign	Both
chr3	116973963	117563805	1	Benign	Both
chr3	118752388	118800220	1	Benign	Both
chr3	130992306	131102690	2	Benign	Both
chr3	141831928	142053109	3	Benign	Both
chr3	143862793	143989329	0	Benign	Both
chr3	155106491	155208591	1	Benign	Both
chr3	161435356	161520563	0	Benign	Both
chr3	162504792	162619112	0	Benign	Both
chr3	162805350	162945167	0	Benign	Both
chr3	164004587	164335127	0	Benign	Both
chr3	165772419	166613286	0	Benign	Both
chr3	172229388	172241275	1	Benign	Both
chr3	179666123	179899347	1	Benign	Both
chr3	181429948	181430953	1	Benign	Both
chr3	183960109	184107620	12	Benign	Both
chr3	191261671	191479946	0	Benign	Both
chr3	195263979	195664132	5	Benign	Both
chr3	196451599	196481486	2	Benign	Both
chr3	196825864	197385366	2	Benign	Both
chr3	197513379	197946533	5	Benign	Both
chr4	12440	221449	1	Benign	Both
chr4	952406	1020476	5	Benign	Both
chr4	1986918	1988906	1	Benign	Both
chr4	3903555	4029211	0	Benign	Both
chr4	4029241	4249253	2	Benign	Both
chr4	10121950	10403654	0	Benign	Both
chr4	13000279	13071530	0	Benign	Both
chr4	33520754	33717980	0	Benign	Both
chr4	34367737	34527822	0	Benign	Both
chr4	35542014	35604731	0	Benign	Both
chr4	49163546	49538325	0	Benign	Both
chr4	63025655	63568620	0	Benign	Both
chr4	69276372	70476029	12	Benign	Both
chr4	73819067	74044813	2	Benign	Both
chr4	81693246	81800931	1	Benign	Both
chr4	91342219	93434401	4	Benign	Both
chr4	116321349	117097417	0	Benign	Both
chr4	129778026	129905056	2	Benign	Both
chr4	131966420	132451729	0	Benign	Both
chr4	132755488	133091760	0	Benign	Both
chr4	134943036	135180310	1	Benign	Both
chr4	138104885	138181367	0	Benign	Both
chr4	138727743	139163316	1	Benign	Both
chr4	150070565	150173256	0	Benign	Both
chr4	164744543	165493612	1	Benign	Both
chr4	165879671	166171638	5	Benign	Both
chr4	168321293	168477137	0	Benign	Both
chr4	168681147	168977531	0	Benign	Both
chr4	171516361	172553132	0	Benign	Both
chr4	178267221	178501048	2	Benign	Both
chr4	181224542	181927559	0	Benign	Both
chr4	183836597	184186875	2	Benign	Both
chr4	186638639	186659293	1	Benign	Both
chr4	188511040	191012562	12	Benign	Both
chr5	22149	182681	1	Benign	Both
chr5	220428	890017	13	Benign	Both
chr5	981535	1021681	1	Benign	Both
chr5	1556938	1755372	0	Benign	Both
chr5	7422161	7449338	1	Benign	Both
chr5	12820052	13030604	0	Benign	Both
chr5	13802308	14246208	2	Benign	Both
chr5	18379231	26804015	5	Benign	Both
chr5	32110734	32149723	2	Benign	Both
chr5	33120488	33282372	0	Benign	Both
chr5	42804840	43067088	3	Benign	Both
chr5	45858833	45880709	0	Benign	Both
chr5	45935369	46086874	0	Benign	Both
chr5	53092696	53284566	1	Benign	Both
chr5	58962510	59388525	1	Benign	Both
chr5	63640694	63666372	1	Benign	Both
chr5	68791270	70771724	9	Benign	Both
chr5	83780847	83899398	0	Benign	Both
chr5	84770220	85460511	0	Benign	Both
chr5	96673541	96818093	0	Benign	Both
chr5	97051910	97129673	0	Benign	Both
chr5	99211169	99324697	0	Benign	Both
chr5	100558510	100908238	0	Benign	Both
chr5	101794089	101834242	1	Benign	Both
chr5	104332410	104473254	0	Benign	Both
chr5	104473283	104583261	0	Benign	Both
chr5	105392930	105522364	0	Benign	Both
chr5	105779167	105865777	0	Benign	Both
chr5	109626656	109941854	1	Benign	Both
chr5	110576011	110653209	1	Benign	Both
chr5	113079086	113170149	0	Benign	Both
chr5	113840608	115032241	7	Benign	Both
chr5	115508329	115585253	1	Benign	Both
chr5	119028921	119134844	0	Benign	Both
chr5	120158999	120256126	0	Benign	Both
chr5	124943170	125634960	0	Benign	Both
chr5	128770640	129098541	2	Benign	Both
chr5	140570431	140572077	1	Benign	Both
chr5	144027588	144238284	0	Benign	Both
chr5	165287964	165847276	0	Benign	Both
chr5	178567431	178933407	1	Benign	Both
chr5	180008319	180286067	5	Benign	Both
chr5	180460562	180567133	2	Benign	Both
chr5	180576812	180604344	1	Benign	Both
chr5	180724243	180751873	0	Benign	Both
chr5	180765809	180904634	1	Benign	Both
chr6	152664	700078	4	Benign	Both
chr6	815838	1093577	1	Benign	Both
chr6	4269700	4465244	0	Benign	Both
chr6	6411122	6591542	1	Benign	Both
chr6	19479947	19570373	0	Benign	Both
chr6	27515954	27696583	0	Benign	Both
chr6	28636972	28841640	0	Benign	Both
chr6	29102310	29152766	1	Benign	Both
chr6	29854899	29937583	1	Benign	Both
chr6	31381759	31445681	1	Benign	Both
chr6	31963866	32009260	5	Benign	Both
chr6	32411987	32637088	5	Benign	Both
chr6	35489509	35538144	0	Benign	Both
chr6	38049585	38602064	2	Benign	Both
chr6	39270073	39397337	3	Benign	Both
chr6	48464867	48827358	0	Benign	Both
chr6	53796341	54449718	2	Benign	Both
chr6	56917608	56950558	1	Benign	Both
chr6	57215547	62887221	3	Benign	Both
chr6	63276588	63348841	0	Benign	Both
chr6	65155808	66302808	1	Benign	Both
chr6	68237467	68416993	0	Benign	Both
chr6	68575208	68671903	0	Benign	Both
chr6	78351935	78763179	1	Benign	Both
chr6	78873966	79045459	0	Benign	Both
chr6	80883701	81134991	1	Benign	Both
chr6	81572856	81699864	0	Benign	Both
chr6	92191627	92505173	0	Benign	Both
chr6	92707789	93176842	0	Benign	Both
chr6	95390505	95554368	0	Benign	Both
chr6	104625850	104789702	0	Benign	Both
chr6	104949785	105177184	1	Benign	Both
chr6	115281889	115607966	0	Benign	Both
chr6	119712156	119998618	0	Benign	Both
chr6	127114447	127202157	0	Benign	Both
chr6	129912803	130095047	1	Benign	Both
chr6	144328623	144328976	1	Benign	Both
chr6	151690228	151839345	4	Benign	Both
chr6	160554084	160579554	1	Benign	Both
chr6	161653240	161769727	2	Benign	Both
chr6	162541352	162777193	1	Benign	Both
chr6	162870369	162933097	1	Benign	Both
chr6	162960111	163050344	1	Benign	Both
chr6	163129464	163516451	2	Benign	Both
chr6	163731741	163950870	2	Benign	Both
chr6	168089899	168196434	2	Benign	Both
chr6	168343841	168996563	5	Benign	Both
chr6	170342687	170667507	2	Benign	Both
chr6	170832432	170911240	3	Benign	Both
chr6	170937459	171025471	0	Benign	Both
chr7	16986	229852	2	Benign	Both
chr7	906574	1062016	6	Benign	Both
chr7	1958233	2074962	1	Benign	Both
chr7	2439312	2480542	1	Benign	Both
chr7	3167411	3214077	1	Benign	Both
chr7	4374018	4519767	0	Benign	Both
chr7	5488018	6316581	13	Benign	Both
chr7	7288899	7456695	1	Benign	Both
chr7	12148960	12693032	3	Benign	Both
chr7	13156515	13327079	0	Benign	Both
chr7	15042234	15139429	0	Benign	Both
chr7	16364885	16441305	1	Benign	Both
chr7	16877677	17188633	1	Benign	Both
chr7	17278312	17513703	1	Benign	Both
chr7	17886672	18360918	3	Benign	Both
chr7	29691278	29756786	0	Benign	Both
chr7	33150658	33171086	1	Benign	Both
chr7	38304447	38346405	0	Benign	Both
chr7	41224437	41443498	0	Benign	Both
chr7	41621198	41734290	1	Benign	Both
chr7	44327417	44620720	5	Benign	Both
chr7	52295077	52580630	0	Benign	Both
chr7	53472041	53583125	0	Benign	Both
chr7	55800753	56174888	10	Benign	Both
chr7	57089344	61755850	2	Benign	Both
chr7	62030665	62985503	2	Benign	Both
chr7	63328472	63955286	3	Benign	Both
chr7	64609829	65070925	1	Benign	Both
chr7	71909317	72286210	1	Benign	Both
chr7	72738675	72766313	2	Benign	Both
chr7	73630191	73633584	1	Benign	Both
chr7	76139282	76623413	2	Benign	Both
chr7	79337679	79393170	0	Benign	Both
chr7	84001059	84138511	1	Benign	Both
chr7	89571253	89695823	0	Benign	Both
chr7	100773842	100898909	9	Benign	Both
chr7	100980697	101126335	0	Benign	Both
chr7	102335320	102359654	0	Benign	Both
chr7	111227064	111333930	0	Benign	Both
chr7	111732639	111784310	1	Benign	Both
chr7	113125279	113209832	0	Benign	Both
chr7	118866671	119025730	0	Benign	Both
chr7	120667938	120887300	1	Benign	Both
chr7	124607233	124673241	0	Benign	Both
chr7	125178203	125790977	0	Benign	Both
chr7	142098197	142276197	0	Benign	Both
chr7	142328008	142487154	2	Benign	Both
chr7	143152944	143153565	0	Benign	Both
chr7	143425418	143426039	1	Benign	Both
chr7	143432832	144051250	16	Benign	Both
chr7	145590958	145781576	0	Benign	Both
chr7	149364045	149603148	4	Benign	Both
chr7	151075965	158716453	38	Benign	Both
chr7	159046976	159058035	0	Benign	Both
chr7	159089400	159128555	0	Benign	Both
chr8	16046	145465	3	Benign	Both
chr8	191605	561272	3	Benign	Both
chr8	732690	8353722	36	Benign	Both
chr8	8569504	8621658	0	Benign	Both
chr8	8952910	8982291	1	Benign	Both
chr8	9038508	9112322	0	Benign	Both
chr8	11391786	11419616	1	Benign	Both
chr8	11758865	12667508	11	Benign	Both
chr8	13401766	13558053	1	Benign	Both
chr8	13604086	13961302	1	Benign	Both
chr8	14572311	14615181	1	Benign	Both
chr8	14797620	14834086	1	Benign	Both
chr8	15403439	15409173	1	Benign	Both
chr8	15421661	15431325	1	Benign	Both
chr8	15952011	16021685	1	Benign	Both
chr8	16240968	16353094	1	Benign	Both
chr8	18845845	19456780	3	Benign	Both
chr8	22901199	22938085	1	Benign	Both
chr8	29420806	29476272	0	Benign	Both
chr8	39237467	39386158	0	Benign	Both
chr8	42390206	43541984	11	Benign	Both
chr8	46942956	47738809	0	Benign	Both
chr8	48174652	48223809	1	Benign	Both
chr8	48326590	48522545	1	Benign	Both
chr8	50360365	50558946	1	Benign	Both
chr8	50875711	50932681	1	Benign	Both
chr8	53823071	53942924	1	Benign	Both
chr8	56725646	56879608	2	Benign	Both
chr8	58027779	58832685	0	Benign	Both
chr8	73596927	73635634	1	Benign	Both
chr8	84732613	85047388	0	Benign	Both
chr8	89673491	89832250	0	Benign	Both
chr8	92115979	92175700	1	Benign	Both
chr8	95296118	95971825	10	Benign	Both
chr8	103563857	103589862	1	Benign	Both
chr8	107307812	107670002	1	Benign	Both
chr8	114199992	114338391	1	Benign	Both
chr8	122910974	123398080	0	Benign	Both
chr8	132479568	132691028	0	Benign	Both
chr8	137693266	137862182	0	Benign	Both
chr8	140323438	140399311	0	Benign	Both
chr8	145319810	145893555	28	Benign	Both
chr8	146161039	146274890	1	Benign	Both
chr9	163131	862833	5	Benign	Both
chr9	1611053	1703711	0	Benign	Both
chr9	2413996	2711186	1	Benign	Both
chr9	6558442	6906978	2	Benign	Both
chr9	8039875	8187842	0	Benign	Both
chr9	8284068	8331541	1	Benign	Both
chr9	8903382	9014802	1	Benign	Both
chr9	10249116	10340720	1	Benign	Both
chr9	11172890	12196342	0	Benign	Both
chr9	19096648	19096707	1	Benign	Both
chr9	22212553	22326165	0	Benign	Both
chr9	24083476	24349363	0	Benign	Both
chr9	25259013	25346912	0	Benign	Both
chr9	25527395	25616019	0	Benign	Both
chr9	26274518	26405992	0	Benign	Both
chr9	28191461	28320731	1	Benign	Both
chr9	28604283	28718395	1	Benign	Both
chr9	29963344	30247394	0	Benign	Both
chr9	30357226	30660176	0	Benign	Both
chr9	31567894	31642030	0	Benign	Both
chr9	43386522	43840040	2	Benign	Both
chr9	44259434	45469360	5	Benign	Both
chr9	68183965	69978010	6	Benign	Both
chr9	80443049	80460752	1	Benign	Both
chr9	108697403	109009314	0	Benign	Both
chr9	115379506	115588349	3	Benign	Both
chr9	116956006	117439745	7	Benign	Both
chr9	125308811	125390514	3	Benign	Both
chr9	138130912	138297515	2	Benign	Both
chr9	139919662	139942533	4	Benign	Both
chr9	139987081	140164480	18	Benign	Both
chr9	140757063	141146405	2	Benign	Both
chr1	779733	1008286	11	Benign	Gain
chr1	2495137	2633368	4	Benign	Gain
chr1	2736695	2922757	0	Benign	Gain
chr1	10697093	10804053	1	Benign	Gain
chr1	12353332	13385572	19	Benign	Gain
chr1	16941653	17231817	3	Benign	Gain
chr1	25609479	25656992	2	Benign	Gain
chr1	65939484	66007500	1	Benign	Gain
chr1	69789895	69938097	0	Benign	Gain
chr1	76718950	77039352	1	Benign	Gain
chr1	81436507	81923572	1	Benign	Gain
chr1	104107559	104297301	5	Benign	Gain
chr1	106686815	106769435	0	Benign	Gain
chr1	108789087	108968534	1	Benign	Gain
chr1	120556740	120635392	1	Benign	Gain
chr1	120767793	120921239	1	Benign	Gain
chr1	121158554	121349803	0	Benign	Gain
chr1	142604414	142642753	0	Benign	Gain
chr1	142663112	142907112	0	Benign	Gain
chr1	143134063	143284670	0	Benign	Gain
chr1	143391916	143540851	0	Benign	Gain
chr1	144009907	144090824	0	Benign	Gain
chr1	144337916	146507577	27	Benign	Gain
chr1	147228667	147248718	1	Benign	Gain
chr1	147734952	149875819	24	Benign	Gain
chr1	151333124	151399960	3	Benign	Gain
chr1	153613593	153724866	5	Benign	Gain
chr1	157230055	157351515	0	Benign	Gain
chr1	160029416	160187302	9	Benign	Gain
chr1	161559766	161618874	3	Benign	Gain
chr1	183861204	184091272	3	Benign	Gain
chr1	188736609	188849004	0	Benign	Gain
chr1	189093350	189957275	0	Benign	Gain
chr1	190484823	191590282	0	Benign	Gain
chr1	193983247	194067135	0	Benign	Gain
chr1	194779033	195627237	0	Benign	Gain
chr1	196011881	196208885	1	Benign	Gain
chr1	196738927	196883398	4	Benign	Gain
chr1	208786440	208980535	0	Benign	Gain
chr1	218693490	218776969	1	Benign	Gain
chr1	224079085	224180364	0	Benign	Gain
chr1	229122568	229295677	0	Benign	Gain
chr1	231715133	231813921	2	Benign	Gain
chr1	238676252	238753428	0	Benign	Gain
chr1	243684045	243694734	1	Benign	Gain
chr1	245151901	245665521	2	Benign	Gain
chr1	245747724	246655416	2	Benign	Gain
chr1	247695693	249189747	48	Benign	Gain
chr10	226083	291562	1	Benign	Gain
chr10	1985245	3174004	1	Benign	Gain
chr10	6689655	6833210	0	Benign	Gain
chr10	15611468	16818795	5	Benign	Gain
chr10	16939938	16996953	1	Benign	Gain
chr10	17809523	18273895	5	Benign	Gain
chr10	35055358	35183401	1	Benign	Gain
chr10	37443505	37494966	1	Benign	Gain
chr10	42614423	42853111	0	Benign	Gain
chr10	45247685	45331277	0	Benign	Gain
chr10	46091261	49431037	27	Benign	Gain
chr10	52489127	52518930	1	Benign	Gain
chr10	53746620	54735550	3	Benign	Gain
chr10	56176972	56196387	1	Benign	Gain
chr10	59180697	59364871	0	Benign	Gain
chr10	81251577	81560345	5	Benign	Gain
chr10	92363552	92594891	1	Benign	Gain
chr10	107109062	107280724	0	Benign	Gain
chr10	108460220	108512225	1	Benign	Gain
chr10	110670383	111523045	0	Benign	Gain
chr10	124500982	124604479	1	Benign	Gain
chr10	127797178	128068419	1	Benign	Gain
chr10	133255423	133735878	1	Benign	Gain
chr10	134590029	135524747	23	Benign	Gain
chr11	61793	116316	0	Benign	Gain
chr11	200222	237805	5	Benign	Gain
chr11	313991	504786	9	Benign	Gain
chr11	1996741	2159676	3	Benign	Gain
chr11	2904944	2905042	1	Benign	Gain
chr11	3547816	3645310	0	Benign	Gain
chr11	25424279	26330690	1	Benign	Gain
chr11	47589813	47617121	6	Benign	Gain
chr11	55033261	56537994	46	Benign	Gain
chr11	67511222	67643217	0	Benign	Gain
chr11	96632623	97924186	0	Benign	Gain
chr11	104321199	104405899	0	Benign	Gain
chr11	104643215	104701837	0	Benign	Gain
chr11	109804992	109928090	0	Benign	Gain
chr11	133244422	134945106	12	Benign	Gain
chr12	70794	369192	4	Benign	Gain
chr12	461549	475768	1	Benign	Gain
chr12	574727	835424	2	Benign	Gain
chr12	7899994	8088660	5	Benign	Gain
chr12	9637353	9721829	0	Benign	Gain
chr12	11513416	11553484	2	Benign	Gain
chr12	25485811	25623204	1	Benign	Gain
chr12	27378911	27728702	4	Benign	Gain
chr12	29009388	29496179	2	Benign	Gain
chr12	33526354	34854486	2	Benign	Gain
chr12	38453610	38861446	1	Benign	Gain
chr12	52704767	52779684	4	Benign	Gain
chr12	63947732	64116509	1	Benign	Gain
chr12	83165733	84426004	1	Benign	Gain
chr12	101596807	101879937	4	Benign	Gain
chr12	109559096	109647327	1	Benign	Gain
chr12	109836267	110075116	5	Benign	Gain
chr12	112162458	112305133	4	Benign	Gain
chr12	128590089	128689778	0	Benign	Gain
chr12	129810307	130428052	1	Benign	Gain
chr12	131450373	132135146	3	Benign	Gain
chr12	133712947	133779017	3	Benign	Gain
chr13	19327344	19380812	0	Benign	Gain
chr13	20026165	20129722	1	Benign	Gain
chr13	20411535	20530702	1	Benign	Gain
chr13	22541869	23077779	0	Benign	Gain
chr13	23517984	23795488	1	Benign	Gain
chr13	24776253	24910684	4	Benign	Gain
chr13	27416494	27641229	1	Benign	Gain
chr13	52150871	52272652	1	Benign	Gain
chr13	52793642	52893811	0	Benign	Gain
chr13	65943201	66491226	0	Benign	Gain
chr13	69509381	69615712	0	Benign	Gain
chr13	87111222	87361937	0	Benign	Gain
chr13	94342109	94423150	1	Benign	Gain
chr13	95963329	96016904	0	Benign	Gain
chr13	103940341	104473494	0	Benign	Gain
chr13	113105619	113538619	3	Benign	Gain
chr13	114517405	114528430	1	Benign	Gain
chr13	114781654	114893774	1	Benign	Gain
chr14	19002111	20477536	10	Benign	Gain
chr14	20691395	20716774	2	Benign	Gain
chr14	20757405	20886235	4	Benign	Gain
chr14	20967930	20980067	1	Benign	Gain
chr14	22441988	22897028	0	Benign	Gain
chr14	22918582	23104971	4	Benign	Gain
chr14	28224092	28256820	0	Benign	Gain
chr14	43856486	44223814	0	Benign	Gain
chr14	56568535	56819234	1	Benign	Gain
chr14	72638897	72665618	1	Benign	Gain
chr14	104804779	104913869	0	Benign	Gain
chr14	105903191	107289540	8	Benign	Gain
chr15	20016315	23699760	17	Benign	Gain
chr15	24504259	24915254	0	Benign	Gain
chr15	25092273	25107367	1	Benign	Gain
chr15	28356357	28399196	1	Benign	Gain
chr15	28691401	29030517	2	Benign	Gain
chr15	30954726	31183907	1	Benign	Gain
chr15	31261835	31609620	2	Benign	Gain
chr15	31972646	32514980	2	Benign	Gain
chr15	32561665	32931904	6	Benign	Gain
chr15	34724213	34757001	1	Benign	Gain
chr15	43591116	43851142	8	Benign	Gain
chr15	43851548	43948346	4	Benign	Gain
chr15	57656005	57748274	1	Benign	Gain
chr15	72921369	72957425	1	Benign	Gain
chr15	75552647	75589035	2	Benign	Gain
chr15	77722862	77737043	1	Benign	Gain
chr15	85771281	86136957	1	Benign	Gain
chr15	90857664	90943754	3	Benign	Gain
chr15	92397220	92592961	1	Benign	Gain
chr15	94285748	94529561	0	Benign	Gain
chr15	100411220	100598650	2	Benign	Gain
chr15	101710679	102521392	10	Benign	Gain
chr16	66203	218971	8	Benign	Gain
chr16	400651	446961	4	Benign	Gain
chr16	542760	863010	27	Benign	Gain
chr16	1029282	1036105	3	Benign	Gain
chr16	5613366	6017776	0	Benign	Gain
chr16	14015996	14051021	1	Benign	Gain
chr16	15986060	16041539	0	Benign	Gain
chr16	16252669	16327899	2	Benign	Gain
chr16	21475060	21862393	4	Benign	Gain
chr16	31669781	35283214	9	Benign	Gain
chr16	46463769	46669332	1	Benign	Gain
chr16	70121905	70196755	1	Benign	Gain
chr16	72887051	73410660	2	Benign	Gain
chr16	84097011	84438495	8	Benign	Gain
chr16	88506907	88590613	2	Benign	Gain
chr16	89648650	89701883	2	Benign	Gain
chr17	96559	161423	1	Benign	Gain
chr17	192700	249192	1	Benign	Gain
chr17	751195	887645	2	Benign	Gain
chr17	5441311	5711877	2	Benign	Gain
chr17	14368263	14423007	0	Benign	Gain
chr17	15637681	15674162	3	Benign	Gain
chr17	16527734	16722779	3	Benign	Gain
chr17	18605287	18858079	5	Benign	Gain
chr17	21320065	21501929	2	Benign	Gain
chr17	21736290	22205844	1	Benign	Gain
chr17	25401773	25658315	1	Benign	Gain
chr17	25991972	26061973	0	Benign	Gain
chr17	26610151	27231415	31	Benign	Gain
chr17	34450435	34611388	5	Benign	Gain
chr17	34856055	34906608	3	Benign	Gain
chr17	44138513	44820329	6	Benign	Gain
chr17	45599998	45662523	1	Benign	Gain
chr17	52582241	53041465	2	Benign	Gain
chr17	57229181	57624852	6	Benign	Gain
chr17	65990513	66076010	1	Benign	Gain
chr17	70117099	70120373	1	Benign	Gain
chr17	71839234	72728262	16	Benign	Gain
chr17	79119183	79225629	5	Benign	Gain
chr17	79829409	79849387	2	Benign	Gain
chr17	80869490	81044494	3	Benign	Gain
chr18	14316	69754	1	Benign	Gain
chr18	374344	699626	6	Benign	Gain
chr18	1664567	1783663	0	Benign	Gain
chr18	1919685	1980787	0	Benign	Gain
chr18	6881456	8124871	4	Benign	Gain
chr18	8293083	8402122	2	Benign	Gain
chr18	14444782	14511925	1	Benign	Gain
chr18	14695718	15215782	1	Benign	Gain
chr18	34378358	34851799	3	Benign	Gain
chr18	44560400	44561897	2	Benign	Gain
chr18	72165066	72343451	3	Benign	Gain
chr18	74118672	74251404	3	Benign	Gain
chr18	74347427	74439776	0	Benign	Gain
chr19	61112	202952	1	Benign	Gain
chr19	260928	307812	2	Benign	Gain
chr19	1102683	1161675	2	Benign	Gain
chr19	1228274	1282855	6	Benign	Gain
chr19	1911809	1952590	3	Benign	Gain
chr19	6870116	7103355	7	Benign	Gain
chr19	8143599	8373452	4	Benign	Gain
chr19	15803290	15824046	1	Benign	Gain
chr19	20830072	21001149	2	Benign	Gain
chr19	21774679	23013344	9	Benign	Gain
chr19	28272497	28512197	0	Benign	Gain
chr19	31087430	31784588	3	Benign	Gain
chr19	43242595	43741310	9	Benign	Gain
chr19	50126530	50250620	9	Benign	Gain
chr19	52272356	52627403	12	Benign	Gain
chr19	53328041	53352600	2	Benign	Gain
chr19	54769799	54835745	3	Benign	Gain
chr19	59060208	59092570	4	Benign	Gain
chr2	24400	84728	1	Benign	Gain
chr2	153031	252990	1	Benign	Gain
chr2	330817	1507882	3	Benign	Gain
chr2	1788489	2309039	1	Benign	Gain
chr2	12939430	13523912	0	Benign	Gain
chr2	14147182	14590377	0	Benign	Gain
chr2	32514528	33294723	4	Benign	Gain
chr2	35576002	35769464	0	Benign	Gain
chr2	39412970	39605266	2	Benign	Gain
chr2	45171857	45172394	1	Benign	Gain
chr2	46800828	46959977	4	Benign	Gain
chr2	50970662	51008023	1	Benign	Gain
chr2	52750774	52781440	0	Benign	Gain
chr2	70704251	70760447	1	Benign	Gain
chr2	81269564	84251319	0	Benign	Gain
chr2	87024867	88260796	7	Benign	Gain
chr2	89085986	92134482	2	Benign	Gain
chr2	96340729	96718023	2	Benign	Gain
chr2	105855491	106768556	9	Benign	Gain
chr2	106929257	107152986	2	Benign	Gain
chr2	108439150	108476528	1	Benign	Gain
chr2	110704031	111400650	6	Benign	Gain
chr2	117803207	117913104	0	Benign	Gain
chr2	130786789	131223148	9	Benign	Gain
chr2	132068071	132266527	3	Benign	Gain
chr2	132719325	132805998	0	Benign	Gain
chr2	155981259	156724644	0	Benign	Gain
chr2	183059730	183500040	1	Benign	Gain
chr2	184973933	185090910	0	Benign	Gain
chr2	231250430	231378240	2	Benign	Gain
chr2	233240916	233407378	7	Benign	Gain
chr2	241627284	241709290	2	Benign	Gain
chr2	241916309	241919234	1	Benign	Gain
chr2	242856599	243175692	0	Benign	Gain
chr20	60734	151608	3	Benign	Gain
chr20	571151	642377	4	Benign	Gain
chr20	1563728	1591178	2	Benign	Gain
chr20	5472181	5761701	2	Benign	Gain
chr20	16053735	16609376	1	Benign	Gain
chr20	25435258	25593296	1	Benign	Gain
chr20	25776170	26225123	1	Benign	Gain
chr20	31590721	31652979	4	Benign	Gain
chr20	32452247	32528867	0	Benign	Gain
chr20	41067417	41107347	1	Benign	Gain
chr20	43933602	44003301	6	Benign	Gain
chr20	46494494	47131037	0	Benign	Gain
chr20	57462934	57465925	1	Benign	Gain
chr20	60711779	60772528	3	Benign	Gain
chr21	9734796	10944001	1	Benign	Gain
chr21	10991392	14417582	1	Benign	Gain
chr21	19313179	19395069	1	Benign	Gain
chr21	19412023	19602127	1	Benign	Gain
chr21	29436485	29752997	0	Benign	Gain
chr21	33710615	33908386	3	Benign	Gain
chr21	37498151	37600266	2	Benign	Gain
chr21	47987100	48090317	3	Benign	Gain
chr22	16054691	17450189	5	Benign	Gain
chr22	17541672	17550637	0	Benign	Gain
chr22	18609960	18651614	3	Benign	Gain
chr22	19139027	19147404	0	Benign	Gain
chr22	19746385	19750037	1	Benign	Gain
chr22	21387900	21461752	1	Benign	Gain
chr22	22323131	22574790	1	Benign	Gain
chr22	25664618	25903811	1	Benign	Gain
chr22	25970646	26108401	1	Benign	Gain
chr22	39347264	39767147	12	Benign	Gain
chr22	41128510	41288860	4	Benign	Gain
chr22	41647929	41677294	1	Benign	Gain
chr22	49371757	50065733	1	Benign	Gain
chr22	50713396	51178264	21	Benign	Gain
chr3	94430	337899	1	Benign	Gain
chr3	666257	1427460	1	Benign	Gain
chr3	1603622	1706230	0	Benign	Gain
chr3	1840279	1922488	0	Benign	Gain
chr3	12684054	12775771	2	Benign	Gain
chr3	22120611	22197035	1	Benign	Gain
chr3	23709628	23825386	0	Benign	Gain
chr3	35807767	35926519	1	Benign	Gain
chr3	36976785	37099615	4	Benign	Gain
chr3	62899672	63184850	0	Benign	Gain
chr3	66631012	66668048	0	Benign	Gain
chr3	75571154	75863200	2	Benign	Gain
chr3	76049526	76918058	1	Benign	Gain
chr3	79562574	79599463	1	Benign	Gain
chr3	80416729	81052857	0	Benign	Gain
chr3	81388075	81493667	0	Benign	Gain
chr3	83385374	83567654	0	Benign	Gain
chr3	89854127	90254003	0	Benign	Gain
chr3	100360692	100444050	2	Benign	Gain
chr3	102200139	102285212	0	Benign	Gain
chr3	118752388	118800220	1	Benign	Gain
chr3	130992306	131102690	2	Benign	Gain
chr3	141831928	142053109	3	Benign	Gain
chr3	155106491	155208591	1	Benign	Gain
chr3	162514564	162584576	0	Benign	Gain
chr3	164004587	164335127	0	Benign	Gain
chr3	165772419	166613286	0	Benign	Gain
chr3	179666123	179899347	1	Benign	Gain
chr3	181429948	181430953	1	Benign	Gain
chr3	183960109	184107620	12	Benign	Gain
chr3	191261671	191479946	0	Benign	Gain
chr3	195263979	195664132	5	Benign	Gain
chr3	196451599	196481486	2	Benign	Gain
chr3	196825864	197385366	2	Benign	Gain
chr3	197513379	197946533	5	Benign	Gain
chr4	12440	221449	1	Benign	Gain
chr4	952406	1020476	5	Benign	Gain
chr4	3903555	4029211	0	Benign	Gain
chr4	4166772	4249253	2	Benign	Gain
chr4	10121950	10403654	0	Benign	Gain
chr4	13000279	13071530	0	Benign	Gain
chr4	33520754	33717980	0	Benign	Gain
chr4	49163546	49538325	0	Benign	Gain
chr4	63025655	63568620	0	Benign	Gain
chr4	69276372	70476029	12	Benign	Gain
chr4	73819067	74044813	2	Benign	Gain
chr4	91753638	93434401	4	Benign	Gain
chr4	129778026	129905056	2	Benign	Gain
chr4	131966420	132330721	0	Benign	Gain
chr4	164744543	165493612	1	Benign	Gain
chr4	165879671	166171638	5	Benign	Gain
chr4	168321293	168477137	0	Benign	Gain
chr4	183836597	184186875	2	Benign	Gain
chr4	186638639	186659293	1	Benign	Gain
chr4	188511040	189644372	3	Benign	Gain
chr4	189703193	190713599	0	Benign	Gain
chr4	190874457	191012562	9	Benign	Gain
chr5	22149	182681	1	Benign	Gain
chr5	220428	607624	7	Benign	Gain
chr5	629255	820616	5	Benign	Gain
chr5	1556938	1755372	0	Benign	Gain
chr5	7422161	7449338	1	Benign	Gain
chr5	12820052	13030604	0	Benign	Gain
chr5	13802308	14246208	2	Benign	Gain
chr5	21288794	21377276	0	Benign	Gain
chr5	21527621	21726410	0	Benign	Gain
chr5	32110734	32149723	2	Benign	Gain
chr5	45935369	46055437	0	Benign	Gain
chr5	68975309	70587019	6	Benign	Gain
chr5	84770220	85460511	0	Benign	Gain
chr5	99211169	99324697	0	Benign	Gain
chr5	100558510	100908238	0	Benign	Gain
chr5	105392930	105522364	0	Benign	Gain
chr5	113840608	115032241	7	Benign	Gain
chr5	115508329	115533467	1	Benign	Gain
chr5	119028921	119134844	0	Benign	Gain
chr5	124943170	125634960	0	Benign	Gain
chr5	128770640	129098541	2	Benign	Gain
chr5	165287964	165847276	0	Benign	Gain
chr5	178567431	178933407	1	Benign	Gain
chr5	180008319	180286067	5	Benign	Gain
chr5	180460562	180558973	2	Benign	Gain
chr5	180576812	180604344	1	Benign	Gain
chr5	180724243	180751873	0	Benign	Gain
chr5	180765809	180890113	1	Benign	Gain
chr6	163083	700078	4	Benign	Gain
chr6	815838	1093577	1	Benign	Gain
chr6	19479947	19570373	0	Benign	Gain
chr6	27515954	27696583	0	Benign	Gain
chr6	28636972	28841640	0	Benign	Gain
chr6	29102310	29152766	1	Benign	Gain
chr6	32411987	32637088	5	Benign	Gain
chr6	35489509	35538144	0	Benign	Gain
chr6	39270073	39397337	3	Benign	Gain
chr6	53796341	54449718	2	Benign	Gain
chr6	56917608	56950558	1	Benign	Gain
chr6	57215547	62887221	3	Benign	Gain
chr6	63276588	63348841	0	Benign	Gain
chr6	78351935	78763179	1	Benign	Gain
chr6	78873966	79045459	0	Benign	Gain
chr6	81572856	81699864	0	Benign	Gain
chr6	92191627	92505173	0	Benign	Gain
chr6	92707789	93176842	0	Benign	Gain
chr6	115281889	115607966	0	Benign	Gain
chr6	129912803	130095047	1	Benign	Gain
chr6	144328623	144328976	1	Benign	Gain
chr6	151690228	151839345	4	Benign	Gain
chr6	160554084	160579554	1	Benign	Gain
chr6	161653240	161769727	2	Benign	Gain
chr6	168089899	168196434	2	Benign	Gain
chr6	168343841	168996563	5	Benign	Gain
chr6	170832432	170911240	3	Benign	Gain
chr6	170937459	171025471	0	Benign	Gain
chr7	16986	229852	2	Benign	Gain
chr7	906574	1062016	6	Benign	Gain
chr7	4374018	4519767	0	Benign	Gain
chr7	12148960	12693032	3	Benign	Gain
chr7	16877677	17166445	1	Benign	Gain
chr7	17278312	17513703	1	Benign	Gain
chr7	17886672	18360918	3	Benign	Gain
chr7	29691278	29756786	0	Benign	Gain
chr7	33150658	33171086	1	Benign	Gain
chr7	44327417	44620720	5	Benign	Gain
chr7	52295077	52580630	0	Benign	Gain
chr7	55946528	55955695	2	Benign	Gain
chr7	57089344	61755850	2	Benign	Gain
chr7	62030665	62985503	2	Benign	Gain
chr7	63328472	63955286	3	Benign	Gain
chr7	71909317	72095795	1	Benign	Gain
chr7	72189728	72286180	0	Benign	Gain
chr7	72738675	72766313	2	Benign	Gain
chr7	76139282	76623413	2	Benign	Gain
chr7	79337679	79393170	0	Benign	Gain
chr7	100773842	100898909	9	Benign	Gain
chr7	100980697	101126335	0	Benign	Gain
chr7	118866671	119025730	0	Benign	Gain
chr7	125178203	125790977	0	Benign	Gain
chr7	142458519	142460937	1	Benign	Gain
chr7	143152944	143153565	0	Benign	Gain
chr7	143432832	143951990	13	Benign	Gain
chr7	149364045	149603148	4	Benign	Gain
chr7	153157388	153651273	1	Benign	Gain
chr7	153823030	153904470	1	Benign	Gain
chr7	155597511	155598135	1	Benign	Gain
chr7	155599758	155600358	1	Benign	Gain
chr7	159112702	159128555	0	Benign	Gain
chr8	16046	145465	3	Benign	Gain
chr8	191605	561272	3	Benign	Gain
chr8	732690	8222024	36	Benign	Gain
chr8	11391786	11419616	1	Benign	Gain
chr8	11805761	12667508	11	Benign	Gain
chr8	13401766	13558053	1	Benign	Gain
chr8	13604086	13961302	1	Benign	Gain
chr8	14797620	14834086	1	Benign	Gain
chr8	18845845	19456780	3	Benign	Gain
chr8	22901199	22938085	1	Benign	Gain
chr8	29420806	29476272	0	Benign	Gain
chr8	39237467	39386158	0	Benign	Gain
chr8	42390206	43541984	11	Benign	Gain
chr8	48174652	48223809	1	Benign	Gain
chr8	53823071	53942924	1	Benign	Gain
chr8	56725646	56879608	2	Benign	Gain
chr8	73596927	73635634	1	Benign	Gain
chr8	84732613	85047388	0	Benign	Gain
chr8	95296118	95971825	10	Benign	Gain
chr8	103563857	103589862	1	Benign	Gain
chr8	107307812	107670002	1	Benign	Gain
chr8	114199992	114338391	1	Benign	Gain
chr8	122910974	123398080	0	Benign	Gain
chr8	132479568	132691028	0	Benign	Gain
chr8	140323438	140399311	0	Benign	Gain
chr8	145319810	145493555	5	Benign	Gain
chr8	145694369	145760629	10	Benign	Gain
chr8	146161039	146274835	1	Benign	Gain
chr9	163131	862833	5	Benign	Gain
chr9	2413996	2711186	1	Benign	Gain
chr9	6558442	6906978	2	Benign	Gain
chr9	10249116	10340720	1	Benign	Gain
chr9	11172890	12196342	0	Benign	Gain
chr9	19096648	19096707	1	Benign	Gain
chr9	43386522	43686949	2	Benign	Gain
chr9	44276242	44732257	2	Benign	Gain
chr9	68183965	69978010	6	Benign	Gain
chr9	108697403	109009314	0	Benign	Gain
chr9	115379506	115588349	3	Benign	Gain
chr9	116956006	117439745	7	Benign	Gain
chr9	125308811	125390514	3	Benign	Gain
chr9	138130912	138297515	2	Benign	Gain
chr9	139919662	139942533	4	Benign	Gain
chr9	139987081	140164480	18	Benign	Gain
chr9	140757063	141146405	2	Benign	Gain
chr1	564435	649748	1	Benign	Loss
chr1	839450	913631	6	Benign	Loss
chr1	1078536	1158683	4	Benign	Loss
chr1	2582760	2633368	1	Benign	Loss
chr1	12839441	13142569	10	Benign	Loss
chr1	16364253	16376855	1	Benign	Loss
chr1	16814372	17231817	5	Benign	Loss
chr1	25609479	25648287	2	Benign	Loss
chr1	30589668	31169396	0	Benign	Loss
chr1	37909461	38170090	8	Benign	Loss
chr1	44979717	45001279	1	Benign	Loss
chr1	49929425	50049480	1	Benign	Loss
chr1	64151170	64176502	0	Benign	Loss
chr1	72124095	72241965	1	Benign	Loss
chr1	79541360	79612216	0	Benign	Loss
chr1	81087249	82506486	1	Benign	Loss
chr1	97665736	98343102	1	Benign	Loss
chr1	102656654	102849723	0	Benign	Loss
chr1	103746487	104642037	6	Benign	Loss
chr1	106060371	106258498	0	Benign	Loss
chr1	142594227	142642753	0	Benign	Loss
chr1	143482388	143540851	0	Benign	Loss
chr1	143646652	143908838	2	Benign	Loss
chr1	144451745	144524956	1	Benign	Loss
chr1	144955198	145079786	2	Benign	Loss
chr1	146849965	146927600	0	Benign	Loss
chr1	147505013	148209425	5	Benign	Loss
chr1	148545476	149768869	8	Benign	Loss
chr1	152499180	152702192	11	Benign	Loss
chr1	160029416	160105986	4	Benign	Loss
chr1	161501808	161537484	1	Benign	Loss
chr1	171922237	172133785	1	Benign	Loss
chr1	174468168	174656796	1	Benign	Loss
chr1	176712791	176781116	1	Benign	Loss
chr1	187644027	187745698	0	Benign	Loss
chr1	188205949	188574502	0	Benign	Loss
chr1	189331252	189562274	0	Benign	Loss
chr1	190990954	191197531	0	Benign	Loss
chr1	191689637	191826625	0	Benign	Loss
chr1	196738927	196898635	4	Benign	Loss
chr1	215452796	215526068	0	Benign	Loss
chr1	246501633	246579174	1	Benign	Loss
chr1	247200511	247264759	2	Benign	Loss
chr1	248158939	248205955	3	Benign	Loss
chr1	248291569	248563858	10	Benign	Loss
chr1	248727929	248792227	3	Benign	Loss
chr10	2294085	2517261	0	Benign	Loss
chr10	9568299	9721038	0	Benign	Loss
chr10	17809523	17892239	2	Benign	Loss
chr10	19446590	19810710	1	Benign	Loss
chr10	21195183	21199560	1	Benign	Loss
chr10	35183401	35473340	2	Benign	Loss
chr10	38240258	38356008	2	Benign	Loss
chr10	46609932	48115665	12	Benign	Loss
chr10	48697678	49263598	2	Benign	Loss
chr10	56932314	57187055	1	Benign	Loss
chr10	66985030	67121618	0	Benign	Loss
chr10	68072732	68427784	1	Benign	Loss
chr10	68443835	68599432	1	Benign	Loss
chr10	84137675	84270008	1	Benign	Loss
chr10	90236197	90341481	1	Benign	Loss
chr10	96453830	96612764	2	Benign	Loss
chr10	100667725	100696797	1	Benign	Loss
chr10	110764724	110873097	0	Benign	Loss
chr10	134947783	135524747	19	Benign	Loss
chr11	7686529	7894373	3	Benign	Loss
chr11	40339615	40652281	1	Benign	Loss
chr11	55213165	56882257	44	Benign	Loss
chr11	67164667	67411909	20	Benign	Loss
chr11	80656651	80902908	0	Benign	Loss
chr11	81137098	81218937	0	Benign	Loss
chr11	89631979	89656912	1	Benign	Loss
chr11	92293847	92397611	1	Benign	Loss
chr11	97720768	98309787	0	Benign	Loss
chr11	133546203	133626429	0	Benign	Loss
chr11	134157357	134207815	2	Benign	Loss
chr11	134381632	134868420	1	Benign	Loss
chr12	150429	203640	1	Benign	Loss
chr12	8003414	8088660	2	Benign	Loss
chr12	9623843	9721829	0	Benign	Loss
chr12	11192674	11273638	4	Benign	Loss
chr12	21017576	21356582	5	Benign	Loss
chr12	27306290	27760067	4	Benign	Loss
chr12	45667640	45782413	1	Benign	Loss
chr12	57336297	57374437	1	Benign	Loss
chr12	60367402	60454894	0	Benign	Loss
chr12	63947732	64116509	1	Benign	Loss
chr12	67177292	67249002	1	Benign	Loss
chr12	74338711	74468373	0	Benign	Loss
chr12	83091644	83140037	1	Benign	Loss
chr12	88077553	88201641	0	Benign	Loss
chr12	99958415	100005273	1	Benign	Loss
chr12	126647428	126794429	0	Benign	Loss
chr12	127696154	127798205	0	Benign	Loss
chr13	20808544	21001316	1	Benign	Loss
chr13	55153988	55457713	0	Benign	Loss
chr13	56849118	57872497	5	Benign	Loss
chr13	67327801	67348819	1	Benign	Loss
chr13	72826303	73017334	0	Benign	Loss
chr13	78751523	79255257	2	Benign	Loss
chr13	81161198	81417735	0	Benign	Loss
chr13	81682597	82033267	0	Benign	Loss
chr13	90041897	90255725	0	Benign	Loss
chr13	92065460	92267510	1	Benign	Loss
chr13	104834556	105862032	0	Benign	Loss
chr13	108447340	108745644	1	Benign	Loss
chr14	19002111	20435888	9	Benign	Loss
chr14	22322590	23104971	4	Benign	Loss
chr14	27068986	28179920	0	Benign	Loss
chr14	34680977	34797265	1	Benign	Loss
chr14	35579022	35620232	4	Benign	Loss
chr14	36747497	36787893	1	Benign	Loss
chr14	40436124	40591751	0	Benign	Loss
chr14	40733870	41634431	0	Benign	Loss
chr14	45821442	45979729	0	Benign	Loss
chr14	48786773	48906286	0	Benign	Loss
chr14	80674955	80736720	1	Benign	Loss
chr14	105903191	107289540	8	Benign	Loss
chr15	20098116	23417273	15	Benign	Loss
chr15	24431653	24738239	0	Benign	Loss
chr15	25068901	25114364	1	Benign	Loss
chr15	25415167	25496600	0	Benign	Loss
chr15	30489810	30783644	2	Benign	Loss
chr15	30938215	31244225	3	Benign	Loss
chr15	34695196	34964202	2	Benign	Loss
chr15	43888927	43951317	3	Benign	Loss
chr15	53845372	53901663	1	Benign	Loss
chr15	75541862	75589035	2	Benign	Loss
chr15	77611057	77634432	1	Benign	Loss
chr15	83770116	83960718	3	Benign	Loss
chr15	93805530	93889806	0	Benign	Loss
chr15	94150634	94334589	0	Benign	Loss
chr15	98554119	98685713	0	Benign	Loss
chr15	101935884	101992296	1	Benign	Loss
chr16	66203	82612	1	Benign	Loss
chr16	202249	215724	2	Benign	Loss
chr16	571803	608532	2	Benign	Loss
chr16	686673	772554	10	Benign	Loss
chr16	1307542	1486510	8	Benign	Loss
chr16	1804786	1866284	8	Benign	Loss
chr16	6950959	6972248	1	Benign	Loss
chr16	7046160	7073977	1	Benign	Loss
chr16	15048781	15116377	1	Benign	Loss
chr16	16245325	16259284	1	Benign	Loss
chr16	16525289	16772370	0	Benign	Loss
chr16	21536930	22408072	12	Benign	Loss
chr16	29673954	30198600	28	Benign	Loss
chr16	31905717	33850611	7	Benign	Loss
chr16	34482041	34727365	0	Benign	Loss
chr16	35020750	35039170	0	Benign	Loss
chr16	60419108	60942833	0	Benign	Loss
chr16	63466967	63573954	0	Benign	Loss
chr16	70052164	70193942	1	Benign	Loss
chr16	70860486	71196477	1	Benign	Loss
chr16	78658225	78745720	1	Benign	Loss
chr16	84619342	84641841	1	Benign	Loss
chr16	88729110	88785985	5	Benign	Loss
chr16	89283689	89603390	4	Benign	Loss
chr16	90086851	90148400	3	Benign	Loss
chr17	116543	141711	1	Benign	Loss
chr17	1703045	1859251	3	Benign	Loss
chr17	2157929	2234362	3	Benign	Loss
chr17	3058762	3447162	10	Benign	Loss
chr17	3527845	3561266	3	Benign	Loss
chr17	15680229	15696860	0	Benign	Loss
chr17	17310100	17344539	0	Benign	Loss
chr17	18934579	19051450	4	Benign	Loss
chr17	19504649	19546080	0	Benign	Loss
chr17	21736290	22205844	1	Benign	Loss
chr17	33685101	33754832	2	Benign	Loss
chr17	34437505	34611377	5	Benign	Loss
chr17	36284500	36293079	1	Benign	Loss
chr17	44138513	44876783	7	Benign	Loss
chr17	79371605	79482530	3	Benign	Loss
chr17	79817564	79975488	12	Benign	Loss
chr18	14316	69754	1	Benign	Loss
chr18	1725225	1828442	0	Benign	Loss
chr18	1919685	1980787	0	Benign	Loss
chr18	28972140	29019935	1	Benign	Loss
chr18	37050859	37400276	0	Benign	Loss
chr18	64570466	64669306	0	Benign	Loss
chr18	65648458	65772355	0	Benign	Loss
chr18	68956411	69131423	0	Benign	Loss
chr19	61112	186241	1	Benign	Loss
chr19	17003240	17037020	2	Benign	Loss
chr19	20385317	20484861	0	Benign	Loss
chr19	20630766	20718976	1	Benign	Loss
chr19	22253865	22301793	1	Benign	Loss
chr19	23624528	24311535	5	Benign	Loss
chr19	29140834	29531957	0	Benign	Loss
chr19	41448821	41510949	1	Benign	Loss
chr19	43242795	43757736	9	Benign	Loss
chr19	45351707	45385809	1	Benign	Loss
chr19	52798800	52890248	3	Benign	Loss
chr19	55116560	55164779	3	Benign	Loss
chr2	134623	172636	0	Benign	Loss
chr2	13278775	13417994	0	Benign	Loss
chr2	29801273	30164069	1	Benign	Loss
chr2	34702930	34915000	0	Benign	Loss
chr2	35524142	35956621	0	Benign	Loss
chr2	37967394	38115263	0	Benign	Loss
chr2	39324297	39328794	1	Benign	Loss
chr2	45095754	45171902	1	Benign	Loss
chr2	51049645	51122091	1	Benign	Loss
chr2	51314371	51467462	0	Benign	Loss
chr2	52706226	52781440	0	Benign	Loss
chr2	52844384	52885500	0	Benign	Loss
chr2	52952780	53056631	0	Benign	Loss
chr2	61113419	61149619	1	Benign	Loss
chr2	71120813	71287016	5	Benign	Loss
chr2	81721756	81899151	0	Benign	Loss
chr2	82600210	83228948	0	Benign	Loss
chr2	87325327	88005429	0	Benign	Loss
chr2	89137592	89329992	0	Benign	Loss
chr2	89332506	91812508	2	Benign	Loss
chr2	110381297	111368891	7	Benign	Loss
chr2	140358784	140544934	0	Benign	Loss
chr2	150714201	150785122	0	Benign	Loss
chr2	185347334	186108701	1	Benign	Loss
chr2	187080149	187173729	0	Benign	Loss
chr2	187976139	188113321	0	Benign	Loss
chr2	189200405	189462552	1	Benign	Loss
chr2	194384503	194718630	0	Benign	Loss
chr2	195062547	195217271	0	Benign	Loss
chr2	212360252	212412705	1	Benign	Loss
chr2	230549473	230582451	1	Benign	Loss
chr2	242430154	243102476	13	Benign	Loss
chr20	8196584	8256690	1	Benign	Loss
chr20	14434373	15154704	1	Benign	Loss
chr20	26128860	26225123	0	Benign	Loss
chr20	36908452	36948558	1	Benign	Loss
chr20	41224904	41312488	1	Benign	Loss
chr20	44350693	44370415	1	Benign	Loss
chr21	10864216	11176283	1	Benign	Loss
chr21	23727134	23991316	0	Benign	Loss
chr21	24526599	24622562	0	Benign	Loss
chr22	18661748	18813961	1	Benign	Loss
chr22	22336067	22556873	1	Benign	Loss
chr22	22728411	23228810	5	Benign	Loss
chr22	24328565	24385948	1	Benign	Loss
chr22	25659172	25903543	1	Benign	Loss
chr22	39323589	39407494	2	Benign	Loss
chr22	49843984	49898417	1	Benign	Loss
chr3	178757	232555	0	Benign	Loss
chr3	1797444	2026210	0	Benign	Loss
chr3	2516991	2581838	1	Benign	Loss
chr3	2939700	2972075	1	Benign	Loss
chr3	4053328	4324235	1	Benign	Loss
chr3	7876256	8080414	0	Benign	Loss
chr3	20665501	20764881	0	Benign	Loss
chr3	22120611	22255029	1	Benign	Loss
chr3	26060682	26279585	0	Benign	Loss
chr3	30676131	30680105	1	Benign	Loss
chr3	60088353	60240457	1	Benign	Loss
chr3	65170204	65213448	0	Benign	Loss
chr3	75028665	75164716	0	Benign	Loss
chr3	75571154	75793273	2	Benign	Loss
chr3	78531547	78621122	0	Benign	Loss
chr3	80791314	81455867	0	Benign	Loss
chr3	82165558	82248585	0	Benign	Loss
chr3	85457457	85615568	1	Benign	Loss
chr3	105141696	105404293	2	Benign	Loss
chr3	110196839	110578711	0	Benign	Loss
chr3	116973963	117563805	1	Benign	Loss
chr3	143862793	143989329	0	Benign	Loss
chr3	161435356	161520563	0	Benign	Loss
chr3	162504792	162619112	0	Benign	Loss
chr3	162805350	162945167	0	Benign	Loss
chr3	165917468	166019876	0	Benign	Loss
chr3	172229388	172241275	1	Benign	Loss
chr3	195358322	195438493	0	Benign	Loss
chr4	36424	75706	1	Benign	Loss
chr4	102091	185425	0	Benign	Loss
chr4	1986918	1988906	1	Benign	Loss
chr4	4029241	4209171	1	Benign	Loss
chr4	34367737	34527822	0	Benign	Loss
chr4	35542014	35604731	0	Benign	Loss
chr4	69375169	69483248	1	Benign	Loss
chr4	81693246	81800931	1	Benign	Loss
chr4	91342219	91842807	1	Benign	Loss
chr4	116321349	117097417	0	Benign	Loss
chr4	132288191	132451729	0	Benign	Loss
chr4	132755488	133091760	0	Benign	Loss
chr4	134943036	135180310	1	Benign	Loss
chr4	138104885	138181367	0	Benign	Loss
chr4	138727743	139163316	1	Benign	Loss
chr4	150070565	150173256	0	Benign	Loss
chr4	168681147	168977531	0	Benign	Loss
chr4	171516361	172553132	0	Benign	Loss
chr4	178267221	178501048	2	Benign	Loss
chr4	181224542	181927559	0	Benign	Loss
chr4	189407830	189968308	0	Benign	Loss
chr4	190032372	190896674	1	Benign	Loss
chr5	22149	52245	0	Benign	Loss
chr5	90224	138412	0	Benign	Loss
chr5	314910	496182	6	Benign	Loss
chr5	574904	890017	6	Benign	Loss
chr5	981535	1021681	1	Benign	Loss
chr5	18379231	26804015	5	Benign	Loss
chr5	33120488	33282372	0	Benign	Loss
chr5	42804840	43067088	3	Benign	Loss
chr5	45858833	45880709	0	Benign	Loss
chr5	46013610	46086874	0	Benign	Loss
chr5	53092696	53284566	1	Benign	Loss
chr5	58962510	59388525	1	Benign	Loss
chr5	63640694	63666372	1	Benign	Loss
chr5	68791270	70771724	9	Benign	Loss
chr5	83780847	83899398	0	Benign	Loss
chr5	85261873	85338858	0	Benign	Loss
chr5	96673541	96818093	0	Benign	Loss
chr5	97051910	97129673	0	Benign	Loss
chr5	101794089	101834242	1	Benign	Loss
chr5	104332410	104473254	0	Benign	Loss
chr5	104473283	104583261	0	Benign	Loss
chr5	105779167	105865777	0	Benign	Loss
chr5	109626656	109941854	1	Benign	Loss
chr5	110576011	110653209	1	Benign	Loss
chr5	113079086	113170149	0	Benign	Loss
chr5	115533467	115585253	1	Benign	Loss
chr5	120158999	120256126	0	Benign	Loss
chr5	140570431	140572077	1	Benign	Loss
chr5	144027588	144238284	0	Benign	Loss
chr5	180552331	180567133	0	Benign	Loss
chr5	180783055	180825790	1	Benign	Loss
chr5	180835713	180904634	0	Benign	Loss
chr6	152664	184808	0	Benign	Loss
chr6	221768	439290	2	Benign	Loss
chr6	4269700	4465244	0	Benign	Loss
chr6	6411122	6591542	1	Benign	Loss
chr6	29102310	29122681	0	Benign	Loss
chr6	29854899	29937583	1	Benign	Loss
chr6	31381759	31445681	1	Benign	Loss
chr6	31963866	32009260	5	Benign	Loss
chr6	32450722	32552134	2	Benign	Loss
chr6	38049585	38602064	2	Benign	Loss
chr6	48464867	48827358	0	Benign	Loss
chr6	62254225	62350858	1	Benign	Loss
chr6	65155808	66302808	1	Benign	Loss
chr6	68237467	68416993	0	Benign	Loss
chr6	68575208	68671903	0	Benign	Loss
chr6	80883701	81134991	1	Benign	Loss
chr6	95390505	95554368	0	Benign	Loss
chr6	104625850	104789702	0	Benign	Loss
chr6	104949785	105177184	1	Benign	Loss
chr6	115281889	115549567	0	Benign	Loss
chr6	119712156	119998618	0	Benign	Loss
chr6	127114447	127202157	0	Benign	Loss
chr6	162541352	162777193	1	Benign	Loss
chr6	162870369	162933097	1	Benign	Loss
chr6	162960111	163050344	1	Benign	Loss
chr6	163129464	163516451	2	Benign	Loss
chr6	163731741	163950870	2	Benign	Loss
chr6	170342687	170667507	2	Benign	Loss
chr7	54165	229824	2	Benign	Loss
chr7	1958233	2074962	1	Benign	Loss
chr7	2439312	2480542	1	Benign	Loss
chr7	3167411	3214077	1	Benign	Loss
chr7	5488018	6316581	13	Benign	Loss
chr7	7288899	7456695	1	Benign	Loss
chr7	13156515	13327079	0	Benign	Loss
chr7	15042234	15139429	0	Benign	Loss
chr7	16364885	16441305	1	Benign	Loss
chr7	17116777	17188633	0	Benign	Loss
chr7	38304447	38346405	0	Benign	Loss
chr7	41224437	41443498	0	Benign	Loss
chr7	41621198	41734290	1	Benign	Loss
chr7	53472041	53583125	0	Benign	Loss
chr7	55800753	56174888	10	Benign	Loss
chr7	62694311	62732735	0	Benign	Loss
chr7	64609829	65070925	1	Benign	Loss
chr7	72041404	72286210	0	Benign	Loss
chr7	73630191	73633584	1	Benign	Loss
chr7	76139282	76558165	2	Benign	Loss
chr7	84001059	84138511	1	Benign	Loss
chr7	89571253	89695823	0	Benign	Loss
chr7	102335320	102359654	0	Benign	Loss
chr7	111227064	111333930	0	Benign	Loss
chr7	111732639	111784310	1	Benign	Loss
chr7	113125279	113209832	0	Benign	Loss
chr7	118866671	119025730	0	Benign	Loss
chr7	120667938	120887300	1	Benign	Loss
chr7	124607233	124673241	0	Benign	Loss
chr7	125293124	125406088	0	Benign	Loss
chr7	142098197	142276197	0	Benign	Loss
chr7	142328008	142487154	2	Benign	Loss
chr7	143425418	143426039	1	Benign	Loss
chr7	143951961	144051250	4	Benign	Loss
chr7	145590958	145781576	0	Benign	Loss
chr7	151075965	158716453	38	Benign	Loss
chr7	159046976	159058035	0	Benign	Loss
chr7	159089400	159128555	0	Benign	Loss
chr8	16046	73860	1	Benign	Loss
chr8	87572	128199	1	Benign	Loss
chr8	542299	561272	0	Benign	Loss
chr8	2001733	2013802	1	Benign	Loss
chr8	3989887	4069370	1	Benign	Loss
chr8	4336985	4414585	1	Benign	Loss
chr8	4725109	4749269	1	Benign	Loss
chr8	6043200	6161430	0	Benign	Loss
chr8	6730517	6795070	3	Benign	Loss
chr8	6880287	8353722	21	Benign	Loss
chr8	8569504	8621658	0	Benign	Loss
chr8	8952910	8982291	1	Benign	Loss
chr8	9038508	9112322	0	Benign	Loss
chr8	11758865	12467543	10	Benign	Loss
chr8	14572311	14615181	1	Benign	Loss
chr8	15403439	15409173	1	Benign	Loss
chr8	15421661	15431325	1	Benign	Loss
chr8	15952011	16021685	1	Benign	Loss
chr8	16240968	16353094	1	Benign	Loss
chr8	39237467	39386158	0	Benign	Loss
chr8	46942956	47738809	0	Benign	Loss
chr8	48326590	48522545	1	Benign	Loss
chr8	50360365	50558946	1	Benign	Loss
chr8	50875711	50932681	1	Benign	Loss
chr8	58027779	58832685	0	Benign	Loss
chr8	89673491	89832250	0	Benign	Loss
chr8	92115979	92175700	1	Benign	Loss
chr8	137693266	137862182	0	Benign	Loss
chr8	145319810	145893555	28	Benign	Loss
chr8	146193902	146274890	0	Benign	Loss
chr9	204193	229257	2	Benign	Loss
chr9	1611053	1703711	0	Benign	Loss
chr9	8039875	8187842	0	Benign	Loss
chr9	8284068	8331541	1	Benign	Loss
chr9	8903382	9014802	1	Benign	Loss
chr9	11298130	11530555	0	Benign	Loss
chr9	11573531	12007047	0	Benign	Loss
chr9	12031727	12114297	0	Benign	Loss
chr9	22212553	22326165	0	Benign	Loss
chr9	24083476	24349363	0	Benign	Loss
chr9	25259013	25346912	0	Benign	Loss
chr9	25527395	25616019	0	Benign	Loss
chr9	26274518	26405992	0	Benign	Loss
chr9	28191461	28320731	1	Benign	Loss
chr9	28604283	28718395	1	Benign	Loss
chr9	29963344	30247394	0	Benign	Loss
chr9	30357226	30660176	0	Benign	Loss
chr9	31567894	31642030	0	Benign	Loss
chr9	43386522	43840040	2	Benign	Loss
chr9	44259434	45469360	5	Benign	Loss
chr9	68397616	68490444	0	Benign	Loss
chr9	68759230	69942498	6	Benign	Loss
chr9	80443049	80460752	1	Benign	Loss
chr9	125308811	125369924	2	Benign	Loss
chr1	564405	22884400	298	Pathogenic	Both
chr1	24707696	48153803	342	Pathogenic	Both
chr1	50688218	121349803	405	Pathogenic	Both
chr1	142618650	199694025	603	Pathogenic	Both
chr1	200113731	203081206	43	Pathogenic	Both
chr1	204959257	212081154	67	Pathogenic	Both
chr1	215380103	249224684	233	Pathogenic	Both
chr10	115200	16865490	81	Pathogenic	Both
chr10	24400270	25639569	7	Pathogenic	Both
chr10	25773402	30537855	21	Pathogenic	Both
chr10	32288848	38408609	19	Pathogenic	Both
chr10	42890649	54025077	82	Pathogenic	Both
chr10	54810806	81181813	130	Pathogenic	Both
chr10	81479185	90961525	48	Pathogenic	Both
chr10	94386437	103591665	113	Pathogenic	Both
chr10	104003098	105689488	31	Pathogenic	Both
chr10	108950858	120521001	52	Pathogenic	Both
chr10	121032524	135436092	94	Pathogenic	Both
chr11	61793	16847353	265	Pathogenic	Both
chr11	17926636	19696051	27	Pathogenic	Both
chr11	22102205	49157287	134	Pathogenic	Both
chr11	55086995	58766250	93	Pathogenic	Both
chr11	62016992	62863475	38	Pathogenic	Both
chr11	65508902	68446541	91	Pathogenic	Both
chr11	68527728	68540732	1	Pathogenic	Both
chr11	71634297	85876422	100	Pathogenic	Both
chr11	98228629	106890723	38	Pathogenic	Both
chr11	107349817	108093259	13	Pathogenic	Both
chr11	113315168	134945165	206	Pathogenic	Both
chr12	147099	15693356	207	Pathogenic	Both
chr12	15993788	34756209	85	Pathogenic	Both
chr12	38983903	46945683	27	Pathogenic	Both
chr12	51027671	53245693	52	Pathogenic	Both
chr12	53493442	54616234	35	Pathogenic	Both
chr12	57407139	85764600	145	Pathogenic	Both
chr12	100472357	100667758	4	Pathogenic	Both
chr12	101064394	112632490	107	Pathogenic	Both
chr12	112741234	113160772	4	Pathogenic	Both
chr12	114828057	114832670	1	Pathogenic	Both
chr12	116457223	116492163	1	Pathogenic	Both
chr12	116531212	116605386	1	Pathogenic	Both
chr12	120941871	133779076	115	Pathogenic	Both
chr13	20246074	25560010	34	Pathogenic	Both
chr13	29647457	51501609	113	Pathogenic	Both
chr13	55215129	82720220	38	Pathogenic	Both
chr13	84521956	115107733	91	Pathogenic	Both
chr14	20223408	28193002	155	Pathogenic	Both
chr14	28267736	29204879	0	Pathogenic	Both
chr14	30851760	44463980	52	Pathogenic	Both
chr14	51057729	56753637	40	Pathogenic	Both
chr14	57507754	67674948	64	Pathogenic	Both
chr14	74343775	80076675	68	Pathogenic	Both
chr14	90721500	95741033	55	Pathogenic	Both
chr14	97386607	107287505	84	Pathogenic	Both
chr15	20085002	41079736	114	Pathogenic	Both
chr15	43888927	43951301	3	Pathogenic	Both
chr15	46334500	63311614	87	Pathogenic	Both
chr15	64741035	66267777	27	Pathogenic	Both
chr15	67486919	80274759	132	Pathogenic	Both
chr15	83214012	84789834	15	Pathogenic	Both
chr15	89219806	102461201	82	Pathogenic	Both
chr16	73141	10946323	211	Pathogenic	Both
chr16	12061688	18727232	37	Pathogenic	Both
chr16	21475060	35147508	179	Pathogenic	Both
chr16	46500741	90163403	393	Pathogenic	Both
chr17	11807	20828612	344	Pathogenic	Both
chr17	27274843	30817038	46	Pathogenic	Both
chr17	34310998	36425336	34	Pathogenic	Both
chr17	37356126	57812825	373	Pathogenic	Both
chr17	58120809	69347376	87	Pathogenic	Both
chr17	73632431	73974614	16	Pathogenic	Both
chr17	76088317	81048189	108	Pathogenic	Both
chr18	53344	7029133	29	Pathogenic	Both
chr18	7154667	10068353	13	Pathogenic	Both
chr18	10077654	14082028	25	Pathogenic	Both
chr18	18540281	26181841	30	Pathogenic	Both
chr18	26945022	28816268	3	Pathogenic	Both
chr18	31627082	46570257	50	Pathogenic	Both
chr18	49401798	58257864	29	Pathogenic	Both
chr18	58759788	61288989	15	Pathogenic	Both
chr18	61513707	64226011	7	Pathogenic	Both
chr18	66697488	67350193	2	Pathogenic	Both
chr18	70306575	78012829	36	Pathogenic	Both
chr19	233565	9286801	272	Pathogenic	Both
chr19	9678768	17025123	222	Pathogenic	Both
chr19	18033043	18796031	28	Pathogenic	Both
chr19	37810279	43645608	163	Pathogenic	Both
chr19	45474677	49553707	142	Pathogenic	Both
chr19	53458309	59092570	214	Pathogenic	Both
chr2	17019	23887012	86	Pathogenic	Both
chr2	26555839	26662525	3	Pathogenic	Both
chr2	31591498	32737836	8	Pathogenic	Both
chr2	33074314	67536423	142	Pathogenic	Both
chr2	73088191	73219259	3	Pathogenic	Both
chr2	77252342	111548995	173	Pathogenic	Both
chr2	118843900	243068543	640	Pathogenic	Both
chr20	60734	2270840	39	Pathogenic	Both
chr20	3039877	4168363	24	Pathogenic	Both
chr20	4323680	12064082	31	Pathogenic	Both
chr20	13140907	21407427	39	Pathogenic	Both
chr20	23436433	24861469	10	Pathogenic	Both
chr20	29842786	38291861	128	Pathogenic	Both
chr20	48347613	56765639	48	Pathogenic	Both
chr20	57617021	62908679	79	Pathogenic	Both
chr21	10953431	19497369	16	Pathogenic	Both
chr21	25303376	28418904	8	Pathogenic	Both
chr21	32711701	33683830	7	Pathogenic	Both
chr21	34837715	36834601	22	Pathogenic	Both
chr21	36916169	41365265	35	Pathogenic	Both
chr21	43549809	48090972	83	Pathogenic	Both
chr22	16054691	24703656	120	Pathogenic	Both
chr22	26617239	32138314	71	Pathogenic	Both
chr22	33346710	34258847	2	Pathogenic	Both
chr22	35729986	41472958	103	Pathogenic	Both
chr22	41673826	51219009	121	Pathogenic	Both
chr3	73914	25579464	115	Pathogenic	Both
chr3	32363874	40703942	57	Pathogenic	Both
chr3	45921375	78459248	256	Pathogenic	Both
chr3	79644314	81307381	1	Pathogenic	Both
chr3	81553464	90228372	11	Pathogenic	Both
chr3	97514213	128452977	188	Pathogenic	Both
chr3	129536086	149447325	102	Pathogenic	Both
chr3	150860141	154649206	18	Pathogenic	Both
chr3	157859345	197895629	210	Pathogenic	Both
chr4	36424	32114698	170	Pathogenic	Both
chr4	40498493	102443148	276	Pathogenic	Both
chr4	106699504	111128029	25	Pathogenic	Both
chr4	118273037	153107730	102	Pathogenic	Both
chr4	154577937	155849925	10	Pathogenic	Both
chr4	157174079	191016546	111	Pathogenic	Both
chr5	21949	21930389	67	Pathogenic	Both
chr5	22047479	27125454	5	Pathogenic	Both
chr5	30149142	35213780	25	Pathogenic	Both
chr5	35700582	63223610	106	Pathogenic	Both
chr5	64228590	68791331	25	Pathogenic	Both
chr5	73980969	73994557	1	Pathogenic	Both
chr5	76313934	77485892	7	Pathogenic	Both
chr5	85172298	148910241	350	Pathogenic	Both
chr5	149745052	149776406	1	Pathogenic	Both
chr5	151823430	180712302	188	Pathogenic	Both
chr6	107682	30735293	259	Pathogenic	Both
chr6	37745145	69422120	175	Pathogenic	Both
chr6	69445541	71504096	7	Pathogenic	Both
chr6	72555205	72807895	1	Pathogenic	Both
chr6	83278815	129752871	181	Pathogenic	Both
chr6	129805906	129810893	1	Pathogenic	Both
chr6	131615425	132228577	6	Pathogenic	Both
chr6	135571078	139369178	23	Pathogenic	Both
chr6	145253697	171023595	123	Pathogenic	Both
chr7	45130	83618176	401	Pathogenic	Both
chr7	83631950	97502799	65	Pathogenic	Both
chr7	97917786	133848346	251	Pathogenic	Both
chr7	134702438	159128556	191	Pathogenic	Both
chr8	46310	12570496	78	Pathogenic	Both
chr8	12590039	20809900	29	Pathogenic	Both
chr8	21340456	22859448	27	Pathogenic	Both
chr8	24767877	50122020	119	Pathogenic	Both
chr8	50384337	98804360	193	Pathogenic	Both
chr8	101035482	110139893	40	Pathogenic	Both
chr8	113540571	146280161	179	Pathogenic	Both
chr9	46587	18681089	60	Pathogenic	Both
chr9	19564273	28106620	40	Pathogenic	Both
chr9	32662136	38815471	97	Pathogenic	Both
chr9	71041712	82985544	42	Pathogenic	Both
chr9	88694766	120728222	197	Pathogenic	Both
chr9	123700319	126231943	38	Pathogenic	Both
chr9	127818144	141153431	239	Pathogenic	Both
chr1	728138	6291984	91	Pathogenic	Gain
chr1	6614945	20996700	183	Pathogenic	Gain
chr1	21668088	22187609	7	Pathogenic	Gain
chr1	24707696	48153803	342	Pathogenic	Gain
chr1	50688218	77233450	143	Pathogenic	Gain
chr1	83923008	104816539	111	Pathogenic	Gain
chr1	104868106	121349803	136	Pathogenic	Gain
chr1	142618650	186845089	575	Pathogenic	Gain
chr1	204959257	210572305	60	Pathogenic	Gain
chr1	215620690	222145174	21	Pathogenic	Gain
chr1	225626182	249212809	188	Pathogenic	Gain
chr10	119796	12857914	53	Pathogenic	Gain
chr10	14886416	15192429	9	Pathogenic	Gain
chr10	25773402	27252237	6	Pathogenic	Gain
chr10	28056899	30335014	8	Pathogenic	Gain
chr10	32288848	38408609	19	Pathogenic	Gain
chr10	42890649	54025077	82	Pathogenic	Gain
chr10	57046937	81181813	130	Pathogenic	Gain
chr10	81640994	90910559	47	Pathogenic	Gain
chr10	98360775	99141797	9	Pathogenic	Gain
chr10	102880104	103591665	12	Pathogenic	Gain
chr10	120089648	120445385	3	Pathogenic	Gain
chr10	121032524	124876906	27	Pathogenic	Gain
chr10	125740447	129806374	25	Pathogenic	Gain
chr10	130670683	135377532	36	Pathogenic	Gain
chr11	61793	10749516	237	Pathogenic	Gain
chr11	24616945	31118086	17	Pathogenic	Gain
chr11	31622079	32144347	3	Pathogenic	Gain
chr11	34183241	36820677	19	Pathogenic	Gain
chr11	44219317	44682116	3	Pathogenic	Gain
chr11	55086995	58766250	93	Pathogenic	Gain
chr11	62016992	62863475	38	Pathogenic	Gain
chr11	65960973	67658241	62	Pathogenic	Gain
chr11	78073254	85876422	19	Pathogenic	Gain
chr11	101323715	103914833	22	Pathogenic	Gain
chr11	104013354	106890723	13	Pathogenic	Gain
chr11	113315168	134868548	206	Pathogenic	Gain
chr12	147099	15140282	205	Pathogenic	Gain
chr12	18405019	25849192	37	Pathogenic	Gain
chr12	32884789	33034791	3	Pathogenic	Gain
chr12	33545148	34756209	2	Pathogenic	Gain
chr12	61300950	62988901	3	Pathogenic	Gain
chr12	77958537	85764600	19	Pathogenic	Gain
chr12	100472357	100667758	4	Pathogenic	Gain
chr12	112741234	113160772	4	Pathogenic	Gain
chr12	121135475	133779076	111	Pathogenic	Gain
chr13	20411535	23478894	17	Pathogenic	Gain
chr13	29895591	37569485	34	Pathogenic	Gain
chr13	38199035	39032633	2	Pathogenic	Gain
chr13	41373641	44580310	18	Pathogenic	Gain
chr13	64640033	82720220	28	Pathogenic	Gain
chr13	93865876	104349582	42	Pathogenic	Gain
chr13	108570480	115092789	42	Pathogenic	Gain
chr14	20595449	23911404	88	Pathogenic	Gain
chr14	36660917	37697705	8	Pathogenic	Gain
chr14	98104857	107263478	83	Pathogenic	Gain
chr15	20085002	35492630	78	Pathogenic	Gain
chr15	36824194	41079736	35	Pathogenic	Gain
chr15	48728235	48793803	1	Pathogenic	Gain
chr15	55571230	55914205	7	Pathogenic	Gain
chr15	64741035	66267777	27	Pathogenic	Gain
chr15	72921369	75535330	40	Pathogenic	Gain
chr15	75628556	75951011	8	Pathogenic	Gain
chr15	83214012	84789834	15	Pathogenic	Gain
chr15	89219806	102383473	82	Pathogenic	Gain
chr16	79941	4694962	180	Pathogenic	Gain
chr16	8771060	9656566	6	Pathogenic	Gain
chr16	14910205	18546759	22	Pathogenic	Gain
chr16	21475060	35147508	179	Pathogenic	Gain
chr16	46500741	52389705	29	Pathogenic	Gain
chr16	82206755	90163403	94	Pathogenic	Gain
chr17	48539	20828612	343	Pathogenic	Gain
chr17	28957752	30426780	16	Pathogenic	Gain
chr17	34310998	36297053	32	Pathogenic	Gain
chr17	37356126	47458535	280	Pathogenic	Gain
chr17	59209629	64222315	53	Pathogenic	Gain
chr17	76088317	81048189	108	Pathogenic	Gain
chr18	131500	5458471	23	Pathogenic	Gain
chr18	7542603	9320892	6	Pathogenic	Gain
chr18	10077654	14082028	25	Pathogenic	Gain
chr18	18540281	26181841	30	Pathogenic	Gain
chr18	32677725	36959252	17	Pathogenic	Gain
chr18	43121664	44277320	11	Pathogenic	Gain
chr18	52971100	53203910	1	Pathogenic	Gain
chr18	71000074	78012829	34	Pathogenic	Gain
chr19	233565	9286801	272	Pathogenic	Gain
chr19	9678768	14862610	172	Pathogenic	Gain
chr19	37810279	43242840	158	Pathogenic	Gain
chr19	45474677	49553707	142	Pathogenic	Gain
chr19	53458309	59092570	214	Pathogenic	Gain
chr2	17019	23887012	86	Pathogenic	Gain
chr2	33074314	58090956	109	Pathogenic	Gain
chr2	77252342	111548995	173	Pathogenic	Gain
chr2	128198135	130185378	11	Pathogenic	Gain
chr2	136803050	143602728	6	Pathogenic	Gain
chr2	144657717	168392949	71	Pathogenic	Gain
chr2	200143328	200268525	1	Pathogenic	Gain
chr2	207256624	207943718	6	Pathogenic	Gain
chr2	213479146	243068543	245	Pathogenic	Gain
chr20	70580	1008849	22	Pathogenic	Gain
chr20	3039877	4168363	24	Pathogenic	Gain
chr20	7103757	8558193	3	Pathogenic	Gain
chr20	23436433	24861469	10	Pathogenic	Gain
chr20	29842786	32060886	45	Pathogenic	Gain
chr20	48563774	54450462	25	Pathogenic	Gain
chr20	57617021	62908679	79	Pathogenic	Gain
chr21	15499847	18565607	7	Pathogenic	Gain
chr21	34997018	36834601	15	Pathogenic	Gain
chr21	37768997	40323148	17	Pathogenic	Gain
chr21	44491077	48090317	70	Pathogenic	Gain
chr22	16054691	23756873	95	Pathogenic	Gain
chr22	36464172	41256957	93	Pathogenic	Gain
chr22	41673826	47701314	79	Pathogenic	Gain
chr22	49595767	50181440	2	Pathogenic	Gain
chr3	73914	19552092	102	Pathogenic	Gain
chr3	19956874	25579464	13	Pathogenic	Gain
chr3	33769898	40703942	43	Pathogenic	Gain
chr3	45921375	50787353	122	Pathogenic	Gain
chr3	50856276	51245158	1	Pathogenic	Gain
chr3	104340064	115812731	54	Pathogenic	Gain
chr3	138347957	139773898	13	Pathogenic	Gain
chr3	157859345	197895629	210	Pathogenic	Gain
chr4	36424	18276547	148	Pathogenic	Gain
chr4	40498493	86998700	213	Pathogenic	Gain
[truncated: 266 more rows]

## Sheet: Peak regions
Chromosome	Start	End	Gene count	Clinical interpretation (Benign/Pathogenic)	CNV type (Gain/Loss/Both)
chr1	564435	649748	1	Benign	Both
chr1	839450	846621	0	Benign	Both
chr1	852863	867543	2	Benign	Both
chr1	964697	1008286	2	Benign	Both
chr1	1078536	1158683	4	Benign	Both
chr1	2590844	2605254	1	Benign	Both
chr1	2736695	2922757	0	Benign	Both
chr1	12860810	12918815	3	Benign	Both
chr1	16364253	16376855	1	Benign	Both
chr1	16963573	17048762	1	Benign	Both
chr1	17051209	17053916	0	Benign	Both
chr1	17088427	17104536	1	Benign	Both
chr1	30589668	31169396	0	Benign	Both
chr1	37909461	38170090	8	Benign	Both
chr1	44979717	45001279	1	Benign	Both
chr1	49959425	49988076	1	Benign	Both
chr1	64151170	64176502	0	Benign	Both
chr1	65939484	66007500	1	Benign	Both
chr1	69789895	69938097	0	Benign	Both
chr1	72124095	72241965	1	Benign	Both
chr1	76718950	77039352	1	Benign	Both
chr1	79541360	79612216	0	Benign	Both
chr1	81436507	81923572	1	Benign	Both
chr1	97665736	98343102	1	Benign	Both
chr1	102656654	102849723	0	Benign	Both
chr1	104161001	104163781	1	Benign	Both
chr1	106060371	106258498	0	Benign	Both
chr1	106686815	106769435	0	Benign	Both
chr1	108811026	108941110	1	Benign	Both
chr1	120569414	120635392	1	Benign	Both
chr1	120767793	120921239	1	Benign	Both
chr1	142604414	142642753	0	Benign	Both
chr1	142728921	142791662	0	Benign	Both
chr1	143134063	143284670	0	Benign	Both
chr1	143652719	143771002	1	Benign	Both
chr1	144009907	144090824	0	Benign	Both
chr1	144451745	144524956	1	Benign	Both
chr1	144607254	144616674	0	Benign	Both
chr1	144955198	145079786	2	Benign	Both
chr1	145194054	145361282	3	Benign	Both
chr1	145388355	145395604	0	Benign	Both
chr1	145425395	145430633	0	Benign	Both
chr1	145626237	145735326	3	Benign	Both
chr1	146849965	146927600	0	Benign	Both
chr1	147228667	147248718	1	Benign	Both
chr1	147897667	147909430	0	Benign	Both
chr1	148256138	148327665	1	Benign	Both
chr1	148661175	148782879	1	Benign	Both
chr1	149155041	149155189	0	Benign	Both
chr1	151333124	151399960	3	Benign	Both
chr1	152538937	152586281	3	Benign	Both
chr1	153613593	153724866	5	Benign	Both
chr1	157230055	157351515	0	Benign	Both
chr1	160029416	160105986	4	Benign	Both
chr1	161501808	161537484	1	Benign	Both
chr1	161559766	161618874	3	Benign	Both
chr1	171922237	172133785	1	Benign	Both
chr1	174468168	174656796	1	Benign	Both
chr1	176712791	176781116	1	Benign	Both
chr1	183861204	184091272	3	Benign	Both
chr1	187644027	187745698	0	Benign	Both
chr1	188205949	188574502	0	Benign	Both
chr1	188736609	188849004	0	Benign	Both
chr1	189430102	189512829	0	Benign	Both
chr1	190990954	191197531	0	Benign	Both
chr1	191689637	191826625	0	Benign	Both
chr1	193983247	194067135	0	Benign	Both
chr1	194779033	195627237	0	Benign	Both
chr1	196011881	196208885	1	Benign	Both
chr1	196797104	196797163	2	Benign	Both
chr1	196825165	196883398	2	Benign	Both
chr1	208786440	208980535	0	Benign	Both
chr1	215452796	215526068	0	Benign	Both
chr1	218693490	218776969	1	Benign	Both
chr1	224079085	224180364	0	Benign	Both
chr1	229122568	229295677	0	Benign	Both
chr1	231715133	231813921	2	Benign	Both
chr1	238676252	238753428	0	Benign	Both
chr1	243684045	243694734	1	Benign	Both
chr1	245151901	245665521	2	Benign	Both
chr1	246501633	246579174	1	Benign	Both
chr1	247200511	247264759	2	Benign	Both
chr1	248033647	248034322	2	Benign	Both
chr1	248158939	248205955	3	Benign	Both
chr1	248339939	248339940	0	Benign	Both
chr1	248429070	248480750	2	Benign	Both
chr1	248563799	248563858	0	Benign	Both
chr1	248756245	248772384	1	Benign	Both
chr1	248862205	248867232	0	Benign	Both
chr1	249098773	249113356	1	Benign	Both
chr10	226083	291562	1	Benign	Both
chr10	2294085	2517261	0	Benign	Both
chr10	2695392	3124061	1	Benign	Both
chr10	6689655	6833210	0	Benign	Both
chr10	9568299	9721038	0	Benign	Both
chr10	15611468	16818795	5	Benign	Both
chr10	16939938	16996953	1	Benign	Both
chr10	17809523	17892239	2	Benign	Both
chr10	19446590	19810710	1	Benign	Both
chr10	21195183	21199560	1	Benign	Both
chr10	37443505	37494966	1	Benign	Both
chr10	38240258	38356008	2	Benign	Both
chr10	42614423	42853111	0	Benign	Both
chr10	45247685	45331277	0	Benign	Both
chr10	47033385	47033418	0	Benign	Both
chr10	47074802	47074832	0	Benign	Both
chr10	47074860	47074861	0	Benign	Both
chr10	47142178	47148518	0	Benign	Both
chr10	47547622	47547651	0	Benign	Both
chr10	48775607	49262406	2	Benign	Both
chr10	52489127	52518930	1	Benign	Both
chr10	53834509	53982615	1	Benign	Both
chr10	56176972	56196387	1	Benign	Both
chr10	56932314	57187055	1	Benign	Both
chr10	59180697	59364871	0	Benign	Both
chr10	66985030	67121618	0	Benign	Both
chr10	68322619	68359435	1	Benign	Both
chr10	68479220	68516519	1	Benign	Both
chr10	81251577	81560345	5	Benign	Both
chr10	84137675	84270008	1	Benign	Both
chr10	90236197	90341481	1	Benign	Both
chr10	92363552	92594891	1	Benign	Both
chr10	96520226	96540436	1	Benign	Both
chr10	100667725	100696797	1	Benign	Both
chr10	107109062	107280724	0	Benign	Both
chr10	108460220	108512225	1	Benign	Both
chr10	110764724	110873097	0	Benign	Both
chr10	124500982	124604479	1	Benign	Both
chr10	127797178	128068419	1	Benign	Both
chr10	133594027	133637871	1	Benign	Both
chr10	134704410	134795598	1	Benign	Both
chr10	134947783	134947842	0	Benign	Both
chr10	135211910	135214016	2	Benign	Both
chr10	135234787	135234843	2	Benign	Both
chr10	135323834	135332584	1	Benign	Both
chr10	135342180	135345854	3	Benign	Both
chr10	135349664	135349723	2	Benign	Both
chr10	135352372	135352746	2	Benign	Both
chr10	135354275	135354334	2	Benign	Both
chr10	135355063	135361097	2	Benign	Both
chr10	135391263	135396272	0	Benign	Both
chr11	61793	116316	0	Benign	Both
chr11	200222	237805	5	Benign	Both
chr11	371634	414570	3	Benign	Both
chr11	2016675	2016841	0	Benign	Both
chr11	2904944	2905042	1	Benign	Both
chr11	3547816	3645310	0	Benign	Both
chr11	7817491	7818037	1	Benign	Both
chr11	25424279	26330690	1	Benign	Both
chr11	40339615	40652281	1	Benign	Both
chr11	47589813	47617121	6	Benign	Both
chr11	55368362	55438706	4	Benign	Both
chr11	55740538	55816312	2	Benign	Both
chr11	55917298	55980406	2	Benign	Both
chr11	56322990	56352364	1	Benign	Both
chr11	67164667	67411909	20	Benign	Both
chr11	67574343	67643217	0	Benign	Both
chr11	80656651	80902908	0	Benign	Both
chr11	81137098	81218937	0	Benign	Both
chr11	89631979	89656912	1	Benign	Both
chr11	92293847	92397611	1	Benign	Both
chr11	96808589	97273356	0	Benign	Both
chr11	97720768	97924186	0	Benign	Both
chr11	104321199	104405899	0	Benign	Both
chr11	104643215	104701837	0	Benign	Both
chr11	109804992	109928090	0	Benign	Both
chr11	133546203	133626429	0	Benign	Both
chr11	134044823	134045223	1	Benign	Both
chr11	134157357	134207815	2	Benign	Both
chr11	134381667	134446101	0	Benign	Both
chr11	134555490	134578903	0	Benign	Both
chr11	134737566	134737625	0	Benign	Both
chr11	134816261	134816320	0	Benign	Both
chr12	150429	203640	1	Benign	Both
chr12	461549	475768	1	Benign	Both
chr12	574727	835424	2	Benign	Both
chr12	8003414	8071941	2	Benign	Both
chr12	9637353	9687869	0	Benign	Both
chr12	11192674	11273638	4	Benign	Both
chr12	11513416	11553484	2	Benign	Both
chr12	21017576	21356582	5	Benign	Both
chr12	25485811	25623204	1	Benign	Both
chr12	27378911	27728702	4	Benign	Both
chr12	29009388	29496179	2	Benign	Both
chr12	34089213	34756209	1	Benign	Both
chr12	38453610	38861446	1	Benign	Both
chr12	45667640	45782413	1	Benign	Both
chr12	52704767	52747397	2	Benign	Both
chr12	57336297	57374437	1	Benign	Both
chr12	60367402	60454894	0	Benign	Both
chr12	64020292	64078170	1	Benign	Both
chr12	67183476	67210339	1	Benign	Both
chr12	74359565	74420680	0	Benign	Both
chr12	83091644	83140037	1	Benign	Both
chr12	84028770	84206428	0	Benign	Both
chr12	88077553	88201641	0	Benign	Both
chr12	99958415	100005273	1	Benign	Both
chr12	101596807	101879937	4	Benign	Both
chr12	109559096	109647327	1	Benign	Both
chr12	109836267	110075116	5	Benign	Both
chr12	112162458	112305133	4	Benign	Both
chr12	126647428	126794429	0	Benign	Both
chr12	127696154	127798205	0	Benign	Both
chr12	128590089	128689778	0	Benign	Both
chr12	129810307	130428052	1	Benign	Both
chr12	131450373	132135146	3	Benign	Both
chr12	133763907	133773393	2	Benign	Both
chr13	19327344	19380812	0	Benign	Both
chr13	20026165	20129722	1	Benign	Both
chr13	20425451	20445320	1	Benign	Both
chr13	20808544	21001316	1	Benign	Both
chr13	22541869	23077779	0	Benign	Both
chr13	23517984	23619382	0	Benign	Both
chr13	24776253	24910684	4	Benign	Both
chr13	27416494	27641229	1	Benign	Both
chr13	52150871	52272652	1	Benign	Both
chr13	52793642	52893811	0	Benign	Both
chr13	55153988	55457713	0	Benign	Both
chr13	57793354	57793413	0	Benign	Both
chr13	65943201	66491226	0	Benign	Both
chr13	67327801	67348819	1	Benign	Both
chr13	69509381	69615712	0	Benign	Both
chr13	72826303	73017334	0	Benign	Both
chr13	78751523	79255257	2	Benign	Both
chr13	81161198	81417735	0	Benign	Both
chr13	81682597	82033267	0	Benign	Both
chr13	87111222	87361937	0	Benign	Both
chr13	90041897	90255725	0	Benign	Both
chr13	92173306	92249821	1	Benign	Both
chr13	94342109	94423150	1	Benign	Both
chr13	95963329	96016904	0	Benign	Both
chr13	103940341	104473494	0	Benign	Both
chr13	104834556	104931959	0	Benign	Both
chr13	108447340	108745644	1	Benign	Both
chr13	113105619	113538619	3	Benign	Both
chr13	114517405	114528430	1	Benign	Both
chr13	114792894	114886865	1	Benign	Both
chr14	19416178	19434604	0	Benign	Both
chr14	19790342	19794590	0	Benign	Both
chr14	20097119	20105479	0	Benign	Both
chr14	20203478	20210985	1	Benign	Both
chr14	20217284	20217561	1	Benign	Both
chr14	20253908	20259951	1	Benign	Both
chr14	20376238	20383798	0	Benign	Both
chr14	20691395	20716774	2	Benign	Both
chr14	20757405	20886235	4	Benign	Both
chr14	20971275	20977156	1	Benign	Both
chr14	22696964	22793429	0	Benign	Both
chr14	22918582	22964922	0	Benign	Both
chr14	27799870	27924402	0	Benign	Both
chr14	28224092	28256820	0	Benign	Both
chr14	34680977	34797265	1	Benign	Both
chr14	35579022	35620232	4	Benign	Both
chr14	36747497	36787893	1	Benign	Both
chr14	40436124	40591751	0	Benign	Both
chr14	40859536	40890943	0	Benign	Both
chr14	43856486	44223814	0	Benign	Both
chr14	48786773	48891586	0	Benign	Both
chr14	56568535	56819234	1	Benign	Both
chr14	72638897	72665618	1	Benign	Both
chr14	80674955	80736720	1	Benign	Both
chr14	104804779	104913869	0	Benign	Both
chr14	106168178	106209522	0	Benign	Both
chr14	106538451	106538480	0	Benign	Both
chr14	106539719	106539896	0	Benign	Both
chr14	106547301	106559073	0	Benign	Both
chr14	106716345	106716404	0	Benign	Both
chr14	106774412	106774672	0	Benign	Both
chr14	106786177	106810256	0	Benign	Both
chr14	106852124	106852173	0	Benign	Both
chr14	106906901	106906960	0	Benign	Both
chr14	106923612	106923671	0	Benign	Both
chr14	106925863	106926109	0	Benign	Both
chr14	106945463	106945663	0	Benign	Both
chr14	106957891	106969763	0	Benign	Both
chr14	107070604	107070758	0	Benign	Both
chr14	107080001	107080061	0	Benign	Both
chr14	107134790	107134861	0	Benign	Both
chr14	107145650	107145709	0	Benign	Both
chr14	107148740	107152026	0	Benign	Both
chr14	107155096	107160026	0	Benign	Both
chr14	107163040	107168761	0	Benign	Both
chr14	107169298	107169357	0	Benign	Both
chr14	107189831	107189879	0	Benign	Both
chr14	107258735	107258824	0	Benign	Both
chr14	107259155	107263352	0	Benign	Both
chr15	20624452	20646563	0	Benign	Both
chr15	20843549	20849140	0	Benign	Both
chr15	20849337	20877978	0	Benign	Both
chr15	21238971	21272405	0	Benign	Both
chr15	22285756	22285757	0	Benign	Both
chr15	22304626	22311799	0	Benign	Both
chr15	22584418	22588019	0	Benign	Both
chr15	22652060	22652121	0	Benign	Both
chr15	22673386	22673387	0	Benign	Both
chr15	22698522	22698552	0	Benign	Both
chr15	22751081	22751082	0	Benign	Both
chr15	22766684	22774197	0	Benign	Both
chr15	22866888	22929419	2	Benign	Both
chr15	23328927	23417273	1	Benign	Both
chr15	24681387	24699937	0	Benign	Both
chr15	25078407	25082506	1	Benign	Both
chr15	25092274	25107367	1	Benign	Both
chr15	25415167	25496600	0	Benign	Both
chr15	28356357	28399196	1	Benign	Both
chr15	28691401	29030517	2	Benign	Both
chr15	30489810	30783644	2	Benign	Both
chr15	30954726	31077833	1	Benign	Both
chr15	31261835	31609620	2	Benign	Both
chr15	32115751	32148947	1	Benign	Both
chr15	32248451	32350044	1	Benign	Both
chr15	32561665	32931904	6	Benign	Both
chr15	34724213	34757001	1	Benign	Both
chr15	34785023	34841416	2	Benign	Both
chr15	43591116	43851142	8	Benign	Both
chr15	43916975	43938847	2	Benign	Both
chr15	53845372	53901663	1	Benign	Both
chr15	57656005	57748274	1	Benign	Both
chr15	72921369	72957425	1	Benign	Both
chr15	75562401	75580628	2	Benign	Both
chr15	77611057	77634432	1	Benign	Both
chr15	77722862	77737043	1	Benign	Both
chr15	83770116	83960718	3	Benign	Both
chr15	85834072	86088001	1	Benign	Both
chr15	90857664	90943754	3	Benign	Both
chr15	92397220	92592961	1	Benign	Both
chr15	93805530	93889806	0	Benign	Both
chr15	94285748	94334589	0	Benign	Both
chr15	98554119	98685713	0	Benign	Both
chr15	100492038	100591941	1	Benign	Both
chr15	101935884	101992296	1	Benign	Both
chr15	102014334	102014393	1	Benign	Both
chr15	102206320	102206379	1	Benign	Both
chr15	102234331	102249013	1	Benign	Both
chr15	102415472	102502618	1	Benign	Both
chr16	72798	82412	0	Benign	Both
chr16	202249	215724	2	Benign	Both
chr16	400651	446961	4	Benign	Both
chr16	584395	608532	1	Benign	Both
chr16	700260	772554	9	Benign	Both
chr16	824069	836508	2	Benign	Both
chr16	1034540	1035586	1	Benign	Both
chr16	1035951	1036046	1	Benign	Both
chr16	1307542	1486510	8	Benign	Both
chr16	1804786	1866284	8	Benign	Both
chr16	5613366	6017776	0	Benign	Both
chr16	6950959	6972248	1	Benign	Both
chr16	7046160	7073977	1	Benign	Both
chr16	14015996	14051021	1	Benign	Both
chr16	15048781	15073773	1	Benign	Both
chr16	15986060	16019877	0	Benign	Both
chr16	16252669	16259284	1	Benign	Both
chr16	16525289	16772370	0	Benign	Both
chr16	21599687	21728367	3	Benign	Both
chr16	21837292	21837492	0	Benign	Both
chr16	29725594	29738388	0	Benign	Both
chr16	31905717	31935033	1	Benign	Both
chr16	32573813	32573867	0	Benign	Both
chr16	32634628	32634752	0	Benign	Both
chr16	32651055	32654347	0	Benign	Both
chr16	32743468	32746843	0	Benign	Both
chr16	32890035	33097410	0	Benign	Both
chr16	33338111	33338112	0	Benign	Both
chr16	33375871	33423051	0	Benign	Both
chr16	34202088	34212688	0	Benign	Both
chr16	34625151	34682419	0	Benign	Both
chr16	34739999	34747559	0	Benign	Both
chr16	35020750	35039170	0	Benign	Both
chr16	46463769	46669332	1	Benign	Both
chr16	60419108	60942833	0	Benign	Both
chr16	63466967	63573954	0	Benign	Both
chr16	70148761	70193942	1	Benign	Both
chr16	70929925	71196477	1	Benign	Both
chr16	72887051	73410660	2	Benign	Both
chr16	78658225	78745720	1	Benign	Both
chr16	84097011	84438495	8	Benign	Both
chr16	84619342	84641841	1	Benign	Both
chr16	88506907	88590613	2	Benign	Both
chr16	88729110	88785985	5	Benign	Both
chr16	89283689	89603390	4	Benign	Both
chr16	89660320	89689822	2	Benign	Both
chr16	90086851	90148400	3	Benign	Both
chr17	116543	141711	1	Benign	Both
chr17	192700	249192	1	Benign	Both
chr17	751195	887645	2	Benign	Both
chr17	1703045	1859251	3	Benign	Both
chr17	2157929	2234362	3	Benign	Both
chr17	3058762	3447162	10	Benign	Both
chr17	3543464	3558334	1	Benign	Both
chr17	5441311	5711877	2	Benign	Both
chr17	14368263	14423007	0	Benign	Both
chr17	15648509	15674162	1	Benign	Both
chr17	15680229	15696860	0	Benign	Both
chr17	16697042	16722779	2	Benign	Both
chr17	17310100	17344539	0	Benign	Both
chr17	18605287	18858079	5	Benign	Both
chr17	18934579	19051450	4	Benign	Both
chr17	19504649	19536309	0	Benign	Both
chr17	21320065	21501929	2	Benign	Both
chr17	21736290	22205844	1	Benign	Both
chr17	25401773	25658315	1	Benign	Both
chr17	25991972	26061973	0	Benign	Both
chr17	26610151	27231415	31	Benign	Both
chr17	33687356	33738467	2	Benign	Both
chr17	34450435	34611377	5	Benign	Both
chr17	34856055	34906608	3	Benign	Both
chr17	36284500	36293079	1	Benign	Both
chr17	44254355	44268724	1	Benign	Both
chr17	44325222	44345038	0	Benign	Both
chr17	44351093	44368862	1	Benign	Both
chr17	44424422	44458174	1	Benign	Both
chr17	44521503	44739075	3	Benign	Both
chr17	45599998	45662523	1	Benign	Both
chr17	52582241	53041465	2	Benign	Both
chr17	57229181	57624852	6	Benign	Both
chr17	65990513	66076010	1	Benign	Both
chr17	70118429	70119330	1	Benign	Both
chr17	71847857	72606952	14	Benign	Both
chr17	79119183	79225629	5	Benign	Both
chr17	79371605	79482530	3	Benign	Both
chr17	79829409	79849387	2	Benign	Both
chr18	14316	69754	1	Benign	Both
chr18	374344	699626	6	Benign	Both
chr18	1725225	1783663	0	Benign	Both
chr18	1919685	1980787	0	Benign	Both
chr18	7115075	7608218	3	Benign	Both
chr18	8293083	8402122	2	Benign	Both
chr18	14444782	14511925	1	Benign	Both
chr18	14807929	14837135	1	Benign	Both
chr18	28972140	29019935	1	Benign	Both
chr18	34378358	34851799	3	Benign	Both
chr18	37063132	37251629	0	Benign	Both
chr18	44560400	44561897	2	Benign	Both
chr18	64570466	64669306	0	Benign	Both
chr18	65648458	65772355	0	Benign	Both
chr18	68956411	69131423	0	Benign	Both
chr18	72165066	72343451	3	Benign	Both
chr18	74118672	74251404	3	Benign	Both
chr18	74347427	74439776	0	Benign	Both
chr19	91171	113418	1	Benign	Both
chr19	260928	307812	2	Benign	Both
chr19	1121303	1144296	1	Benign	Both
chr19	1239074	1282855	4	Benign	Both
chr19	1911809	1952590	3	Benign	Both
chr19	6916239	7103296	7	Benign	Both
chr19	8143599	8373452	4	Benign	Both
chr19	15803290	15824046	1	Benign	Both
chr19	17003240	17037020	2	Benign	Both
chr19	20385317	20484861	0	Benign	Both
chr19	20641426	20682607	0	Benign	Both
chr19	20830072	20946600	1	Benign	Both
chr19	22253865	22301793	1	Benign	Both
chr19	22396734	22444256	0	Benign	Both
chr19	23624807	24043127	3	Benign	Both
chr19	28290018	28330525	0	Benign	Both
chr19	28408804	28483449	0	Benign	Both
chr19	29140834	29531957	0	Benign	Both
chr19	31087430	31784588	3	Benign	Both
chr19	41448821	41510949	1	Benign	Both
chr19	43529801	43529887	1	Benign	Both
chr19	43708962	43741310	2	Benign	Both
chr19	45351707	45385809	1	Benign	Both
chr19	50126530	50250620	9	Benign	Both
chr19	52368797	52616696	9	Benign	Both
chr19	52798800	52890248	3	Benign	Both
chr19	53328041	53352600	2	Benign	Both
chr19	54769799	54835745	3	Benign	Both
chr19	55116560	55164779	3	Benign	Both
chr19	59060208	59092570	4	Benign	Both
chr2	30341	57011	1	Benign	Both
chr2	153031	172636	0	Benign	Both
chr2	622175	721431	1	Benign	Both
chr2	883836	938774	0	Benign	Both
chr2	1442042	1495173	1	Benign	Both
chr2	1788489	2309039	1	Benign	Both
chr2	13278775	13278805	0	Benign	Both
chr2	14182010	14278837	0	Benign	Both
chr2	29801273	30164069	1	Benign	Both
chr2	32787199	32968519	2	Benign	Both
chr2	34702930	34915000	0	Benign	Both
chr2	35576002	35620511	0	Benign	Both
chr2	37967394	38115263	0	Benign	Both
chr2	39324297	39328794	1	Benign	Both
chr2	39412970	39605266	2	Benign	Both
chr2	45171857	45171902	1	Benign	Both
chr2	45172206	45172394	1	Benign	Both
chr2	46800828	46959977	4	Benign	Both
chr2	50970662	51008023	1	Benign	Both
chr2	51049645	51066578	1	Benign	Both
chr2	51314371	51467462	0	Benign	Both
chr2	52750774	52781440	0	Benign	Both
chr2	52844384	52885500	0	Benign	Both
chr2	52952780	53056631	0	Benign	Both
chr2	61113419	61149619	1	Benign	Both
chr2	70704251	70760447	1	Benign	Both
chr2	71120813	71287016	5	Benign	Both
chr2	81721756	81899151	0	Benign	Both
chr2	82220038	82293622	0	Benign	Both
chr2	82887320	82923012	0	Benign	Both
chr2	83675238	83675297	0	Benign	Both
chr2	83804793	84054882	0	Benign	Both
chr2	87376077	87954920	0	Benign	Both
chr2	89244273	89259510	0	Benign	Both
chr2	89323386	89329992	0	Benign	Both
chr2	89521933	89527568	0	Benign	Both
chr2	89538845	89545331	0	Benign	Both
chr2	89583894	89583895	0	Benign	Both
chr2	90011125	90035842	0	Benign	Both
chr2	90134807	90195665	0	Benign	Both
chr2	90242255	90251823	0	Benign	Both
chr2	91670321	91686694	0	Benign	Both
chr2	96635171	96671972	1	Benign	Both
chr2	105855491	106768556	9	Benign	Both
chr2	106929257	107152986	2	Benign	Both
chr2	108439150	108441524	0	Benign	Both
chr2	110901393	110959127	1	Benign	Both
chr2	117803207	117913104	0	Benign	Both
chr2	130834577	131172028	8	Benign	Both
chr2	132068071	132266527	3	Benign	Both
chr2	132719325	132805998	0	Benign	Both
chr2	140358784	140544934	0	Benign	Both
chr2	150714201	150785122	0	Benign	Both
chr2	155981259	156724644	0	Benign	Both
chr2	183059730	183500040	1	Benign	Both
chr2	184973933	185090910	0	Benign	Both
chr2	185347334	186108701	1	Benign	Both
chr2	187080149	187173729	0	Benign	Both
chr2	187976139	188113321	0	Benign	Both
chr2	189354436	189354495	1	Benign	Both
chr2	194384503	194718630	0	Benign	Both
chr2	195062547	195217271	0	Benign	Both
chr2	212360252	212412705	1	Benign	Both
chr2	230549473	230582451	1	Benign	Both
chr2	231250430	231378240	2	Benign	Both
chr2	233240916	233407378	7	Benign	Both
chr2	241627284	241709290	2	Benign	Both
chr2	241916309	241919234	1	Benign	Both
chr2	242889855	242910505	0	Benign	Both
chr2	242930600	242938241	0	Benign	Both
chr2	242953581	242953640	0	Benign	Both
chr2	242969815	242969874	0	Benign	Both
chr2	242997679	243007359	0	Benign	Both
chr2	243088755	243102476	0	Benign	Both
chr20	60747	108266	1	Benign	Both
chr20	571151	642377	4	Benign	Both
chr20	1563728	1591178	2	Benign	Both
chr20	5472181	5761701	2	Benign	Both
chr20	8196584	8256690	1	Benign	Both
chr20	14776880	14799098	1	Benign	Both
chr20	16053735	16609376	1	Benign	Both
chr20	25466406	25562423	1	Benign	Both
chr20	26154923	26225123	0	Benign	Both
chr20	31590721	31652979	4	Benign	Both
chr20	32452247	32528867	0	Benign	Both
chr20	36908452	36948558	1	Benign	Both
chr20	41067417	41107347	1	Benign	Both
chr20	41224904	41312488	1	Benign	Both
chr20	43933602	44003301	6	Benign	Both
chr20	44350693	44370415	1	Benign	Both
chr20	46494494	47131037	0	Benign	Both
chr20	57462934	57465925	1	Benign	Both
chr20	60711779	60772528	3	Benign	Both
chr21	10915083	10944001	1	Benign	Both
chr21	10991392	11033703	1	Benign	Both
chr21	11132929	11176283	0	Benign	Both
chr21	19313179	19395069	1	Benign	Both
chr21	19412023	19602127	1	Benign	Both
chr21	23782183	23833530	0	Benign	Both
chr21	24526599	24622562	0	Benign	Both
chr21	29436485	29752997	0	Benign	Both
chr21	33710615	33908386	3	Benign	Both
chr21	37498151	37600266	2	Benign	Both
chr21	48021759	48022981	1	Benign	Both
chr22	16054713	16417038	1	Benign	Both
chr22	17267393	17290275	1	Benign	Both
chr22	17541672	17550637	0	Benign	Both
chr22	18609960	18651614	3	Benign	Both
chr22	18661748	18813961	1	Benign	Both
chr22	19139027	19147404	0	Benign	Both
chr22	19747933	19749476	1	Benign	Both
chr22	21400683	21461752	1	Benign	Both
chr22	22348942	22556704	0	Benign	Both
chr22	22728411	23228810	5	Benign	Both
chr22	24371005	24382415	1	Benign	Both
chr22	25726380	25799552	1	Benign	Both
chr22	25970646	26108401	1	Benign	Both
chr22	39359112	39380039	2	Benign	Both
chr22	41128510	41288860	4	Benign	Both
chr22	41647929	41677294	1	Benign	Both
chr22	49416198	49499379	0	Benign	Both
chr22	49843984	49898417	1	Benign	Both
chr22	50713396	51178264	21	Benign	Both
chr3	127520	159779	0	Benign	Both
chr3	232496	232555	0	Benign	Both
chr3	726645	800324	0	Benign	Both
chr3	1120841	1133628	0	Benign	Both
chr3	1167732	1237717	1	Benign	Both
chr3	1603622	1706230	0	Benign	Both
chr3	2516991	2581838	1	Benign	Both
chr3	2939700	2972075	1	Benign	Both
chr3	4191029	4231359	1	Benign	Both
chr3	7989510	8017421	0	Benign	Both
chr3	12684054	12775771	2	Benign	Both
chr3	20665501	20764881	0	Benign	Both
chr3	22120611	22197035	1	Benign	Both
chr3	23709628	23825386	0	Benign	Both
chr3	26060682	26237778	0	Benign	Both
chr3	30676131	30680105	1	Benign	Both
chr3	35807767	35926519	1	Benign	Both
chr3	36976785	37099615	4	Benign	Both
chr3	60088353	60240457	1	Benign	Both
chr3	62899672	63184850	0	Benign	Both
chr3	65170204	65213448	0	Benign	Both
chr3	66631012	66668048	0	Benign	Both
chr3	75028665	75164716	0	Benign	Both
chr3	75718528	75791565	1	Benign	Both
chr3	76049526	76918058	1	Benign	Both
chr3	78531547	78621122	0	Benign	Both
chr3	79562574	79599463	1	Benign	Both
chr3	80791314	81052857	0	Benign	Both
chr3	81388075	81455867	0	Benign	Both
chr3	82165558	82248585	0	Benign	Both
chr3	83385374	83567654	0	Benign	Both
chr3	85570266	85615568	1	Benign	Both
chr3	89854127	90254003	0	Benign	Both
chr3	100360692	100444050	2	Benign	Both
chr3	102200139	102285212	0	Benign	Both
chr3	105141696	105404293	2	Benign	Both
chr3	110196839	110578711	0	Benign	Both
chr3	116973963	117563805	1	Benign	Both
chr3	118778681	118800220	1	Benign	Both
chr3	130992306	131102690	2	Benign	Both
chr3	141831928	142053109	3	Benign	Both
chr3	143862793	143989329	0	Benign	Both
chr3	155106491	155208591	1	Benign	Both
chr3	161435356	161520563	0	Benign	Both
chr3	162584576	162619112	0	Benign	Both
chr3	162861016	162895756	0	Benign	Both
chr3	164004587	164335127	0	Benign	Both
chr3	165917468	166019876	0	Benign	Both
chr3	172229388	172241275	1	Benign	Both
chr3	179666123	179899347	1	Benign	Both
chr3	181429948	181430953	1	Benign	Both
chr3	183960109	184107620	12	Benign	Both
chr3	191261671	191479946	0	Benign	Both
chr3	195419197	195425875	0	Benign	Both
chr3	195456487	195459589	1	Benign	Both
chr3	195460400	195463502	1	Benign	Both
chr3	195623819	195645536	1	Benign	Both
chr3	196451599	196481486	2	Benign	Both
chr3	197031290	197146196	0	Benign	Both
chr3	197259235	197385366	1	Benign	Both
chr3	197589515	197603336	1	Benign	Both
chr3	197729964	197748514	1	Benign	Both
chr3	197821738	197837049	0	Benign	Both
chr3	197863435	197895169	0	Benign	Both
chr4	51413	59292	1	Benign	Both
chr4	66257	66316	1	Benign	Both
chr4	72320	72379	1	Benign	Both
chr4	72447	75706	1	Benign	Both
chr4	102091	113583	0	Benign	Both
chr4	129753	139860	0	Benign	Both
chr4	143084	143143	0	Benign	Both
chr4	156105	156164	0	Benign	Both
chr4	968925	1020417	4	Benign	Both
chr4	1986918	1988906	1	Benign	Both
chr4	3903555	4029211	0	Benign	Both
chr4	10121950	10403654	0	Benign	Both
chr4	13000279	13071530	0	Benign	Both
chr4	33520754	33717980	0	Benign	Both
chr4	34367737	34527822	0	Benign	Both
chr4	35542014	35604731	0	Benign	Both
chr4	49163546	49202553	0	Benign	Both
chr4	49260988	49333282	0	Benign	Both
chr4	63025655	63568620	0	Benign	Both
chr4	69402791	69433921	1	Benign	Both
chr4	70153895	70182147	1	Benign	Both
chr4	73819067	74044813	2	Benign	Both
chr4	81693246	81800931	1	Benign	Both
chr4	91753638	91842807	1	Benign	Both
chr4	92240523	92240582	2	Benign	Both
chr4	116913694	116913753	0	Benign	Both
chr4	129785683	129857992	2	Benign	Both
chr4	132288191	132330721	0	Benign	Both
chr4	132755488	133091760	0	Benign	Both
chr4	134943236	135180169	1	Benign	Both
chr4	138104885	138181367	0	Benign	Both
chr4	138727743	139163316	1	Benign	Both
chr4	150070565	150173256	0	Benign	Both
chr4	164744543	165493612	1	Benign	Both
chr4	165879671	166171638	5	Benign	Both
chr4	168321293	168477137	0	Benign	Both
chr4	168831927	168977531	0	Benign	Both
chr4	171516361	172553132	0	Benign	Both
chr4	178267221	178501048	2	Benign	Both
chr4	181224542	181927559	0	Benign	Both
chr4	183836597	184186875	2	Benign	Both
chr4	186638639	186659293	1	Benign	Both
chr4	188590472	188810990	0	Benign	Both
chr4	189036235	189036294	0	Benign	Both
chr4	189407830	189435216	0	Benign	Both
chr4	189836620	189914227	0	Benign	Both
chr4	189968268	189968308	0	Benign	Both
chr4	190079238	190079297	0	Benign	Both
chr4	190106857	190159449	0	Benign	Both
chr4	190245201	190309240	0	Benign	Both
chr4	190348193	190348253	0	Benign	Both
chr4	190874457	190896674	1	Benign	Both
chr5	50093	52245	0	Benign	Both
chr5	79146	83274	0	Benign	Both
chr5	100354	112674	0	Benign	Both
chr5	234160	292679	2	Benign	Both
chr5	369870	404721	1	Benign	Both
chr5	470562	470621	2	Benign	Both
chr5	554274	574895	0	Benign	Both
chr5	574904	607624	0	Benign	Both
chr5	759199	759228	2	Benign	Both
chr5	981535	1021681	1	Benign	Both
chr5	1556938	1755372	0	Benign	Both
chr5	7422161	7449338	1	Benign	Both
chr5	12820052	13030604	0	Benign	Both
chr5	13847044	14153561	2	Benign	Both
chr5	20474748	20711990	1	Benign	Both
chr5	21351834	21377276	0	Benign	Both
chr5	21402939	21527562	0	Benign	Both
chr5	21527621	21726410	0	Benign	Both
chr5	21872141	22156646	1	Benign	Both
chr5	32110734	32149723	2	Benign	Both
chr5	33120488	33282372	0	Benign	Both
chr5	42804840	43067088	3	Benign	Both
chr5	45858833	45880709	0	Benign	Both
chr5	46013610	46055437	0	Benign	Both
chr5	53092696	53284566	1	Benign	Both
chr5	58962510	59388525	1	Benign	Both
chr5	63640694	63666372	1	Benign	Both
chr5	69426278	69463228	0	Benign	Both
chr5	69843651	69925315	0	Benign	Both
chr5	70247769	70247802	1	Benign	Both
chr5	70386570	70386571	0	Benign	Both
chr5	83780847	83899398	0	Benign	Both
chr5	85261873	85338858	0	Benign	Both
chr5	96673541	96818093	0	Benign	Both
chr5	97051910	97077322	0	Benign	Both
chr5	99211169	99324697	0	Benign	Both
chr5	100558510	100908238	0	Benign	Both
chr5	101794089	101834242	1	Benign	Both
chr5	104332410	104473254	0	Benign	Both
chr5	104473283	104583261	0	Benign	Both
chr5	105392930	105522364	0	Benign	Both
chr5	105779167	105865777	0	Benign	Both
chr5	109626656	109941854	1	Benign	Both
chr5	110576011	110653209	1	Benign	Both
chr5	113079086	113170149	0	Benign	Both
chr5	113840608	115032241	7	Benign	Both
chr5	119028921	119134844	0	Benign	Both
chr5	120158999	120256126	0	Benign	Both
chr5	124943170	125619664	0	Benign	Both
chr5	128770640	129098541	2	Benign	Both
chr5	140570431	140572077	1	Benign	Both
chr5	144027588	144238284	0	Benign	Both
chr5	165287964	165847276	0	Benign	Both
chr5	178769471	178835508	1	Benign	Both
chr5	180552331	180558973	0	Benign	Both
chr5	180576812	180604344	1	Benign	Both
chr5	180724243	180751873	0	Benign	Both
chr5	180821959	180825790	0	Benign	Both
chr5	180852761	180875621	0	Benign	Both
chr6	164360	184808	0	Benign	Both
chr6	255380	255425	0	Benign	Both
chr6	279314	279373	0	Benign	Both
chr6	283968	284008	0	Benign	Both
chr6	291534	291594	0	Benign	Both
chr6	293441	293493	1	Benign	Both
chr6	296464	296523	1	Benign	Both
chr6	296546	296605	1	Benign	Both
chr6	296674	296704	1	Benign	Both
chr6	490850	588274	1	Benign	Both
chr6	815838	1093577	1	Benign	Both
chr6	4269700	4465244	0	Benign	Both
chr6	6411122	6591542	1	Benign	Both
chr6	19479947	19570373	0	Benign	Both
chr6	27515954	27696583	0	Benign	Both
chr6	28636972	28841640	0	Benign	Both
chr6	29102310	29122681	0	Benign	Both
chr6	29854899	29896683	0	Benign	Both
chr6	31381759	31445681	1	Benign	Both
chr6	31963866	32009260	5	Benign	Both
chr6	32487451	32497331	1	Benign	Both
chr6	35515776	35538144	0	Benign	Both
chr6	38049585	38602064	2	Benign	Both
chr6	39270073	39397337	3	Benign	Both
chr6	48464867	48827358	0	Benign	Both
chr6	53796341	54449718	2	Benign	Both
chr6	56917608	56950558	1	Benign	Both
chr6	57575430	57631490	0	Benign	Both
chr6	62254225	62350858	1	Benign	Both
chr6	63276588	63348841	0	Benign	Both
chr6	65259548	66280385	1	Benign	Both
chr6	68237467	68416993	0	Benign	Both
chr6	68575208	68671903	0	Benign	Both
chr6	78351935	78763179	1	Benign	Both
chr6	78873966	79045459	0	Benign	Both
chr6	80883701	81134991	1	Benign	Both
chr6	81572856	81699864	0	Benign	Both
chr6	92191627	92505173	0	Benign	Both
chr6	92723771	92836453	0	Benign	Both
chr6	95478783	95525616	0	Benign	Both
chr6	104625850	104789702	0	Benign	Both
chr6	104949785	105177184	1	Benign	Both
chr6	115325676	115470969	0	Benign	Both
chr6	119712186	119992270	0	Benign	Both
chr6	127114447	127202157	0	Benign	Both
chr6	129912803	130095047	1	Benign	Both
chr6	144328623	144328976	1	Benign	Both
chr6	151690228	151839345	4	Benign	Both
chr6	160554084	160579554	1	Benign	Both
chr6	161653240	161769727	2	Benign	Both
chr6	162654091	162694798	1	Benign	Both
chr6	162870369	162933097	1	Benign	Both
chr6	162960111	163050344	1	Benign	Both
chr6	163129464	163516451	2	Benign	Both
chr6	163731741	163950870	2	Benign	Both
chr6	168089899	168196434	2	Benign	Both
chr6	168419548	168557878	2	Benign	Both
chr6	168619459	168656919	0	Benign	Both
chr6	170540592	170566148	0	Benign	Both
chr6	170832432	170911240	3	Benign	Both
chr6	170937459	170983403	0	Benign	Both
chr7	54185	65558	0	Benign	Both
chr7	101528	102404	0	Benign	Both
chr7	120242	120272	0	Benign	Both
chr7	127155	127214	0	Benign	Both
chr7	214514	214573	1	Benign	Both
chr7	935913	980013	4	Benign	Both
chr7	2007359	2032641	1	Benign	Both
chr7	2439312	2480542	1	Benign	Both
chr7	3167411	3214077	1	Benign	Both
chr7	4374018	4519767	0	Benign	Both
chr7	5488018	6316581	13	Benign	Both
chr7	7288899	7456695	1	Benign	Both
chr7	12148960	12693032	3	Benign	Both
chr7	13239521	13302439	0	Benign	Both
chr7	15042234	15139429	0	Benign	Both
chr7	16364885	16441305	1	Benign	Both
chr7	17116777	17166445	0	Benign	Both
chr7	17278312	17513703	1	Benign	Both
chr7	17886672	18360918	3	Benign	Both
chr7	29691278	29756786	0	Benign	Both
chr7	33150658	33171086	1	Benign	Both
chr7	38304447	38346405	0	Benign	Both
chr7	41224437	41443498	0	Benign	Both
chr7	41621198	41734290	1	Benign	Both
chr7	44327417	44620720	5	Benign	Both
chr7	52295077	52580630	0	Benign	Both
chr7	53472041	53583125	0	Benign	Both
chr7	55946528	55955695	2	Benign	Both
chr7	57089344	61755850	2	Benign	Both
chr7	62196742	62196801	0	Benign	Both
chr7	62694311	62732735	0	Benign	Both
chr7	63328472	63955286	3	Benign	Both
chr7	64701173	64895573	1	Benign	Both
chr7	72041404	72095795	0	Benign	Both
chr7	72189728	72286180	0	Benign	Both
chr7	72738675	72766313	2	Benign	Both
chr7	73630191	73633584	1	Benign	Both
chr7	76214048	76557072	2	Benign	Both
chr7	79337679	79393170	0	Benign	Both
chr7	84001059	84138511	1	Benign	Both
chr7	89571253	89695823	0	Benign	Both
chr7	100773842	100898909	9	Benign	Both
chr7	100980697	101126335	0	Benign	Both
chr7	102335320	102359654	0	Benign	Both
chr7	111227064	111333930	0	Benign	Both
chr7	111732639	111784310	1	Benign	Both
chr7	113125279	113209832	0	Benign	Both
chr7	118866671	119014612	0	Benign	Both
chr7	120667938	120887300	1	Benign	Both
chr7	124607233	124673241	0	Benign	Both
chr7	125293124	125406088	0	Benign	Both
chr7	142098197	142215022	0	Benign	Both
chr7	142446048	142455543	0	Benign	Both
chr7	142459205	142460250	1	Benign	Both
chr7	142460910	142460937	1	Benign	Both
chr7	143152944	143153565	0	Benign	Both
chr7	143425418	143426039	1	Benign	Both
chr7	143432832	143853032	10	Benign	Both
chr7	143951961	143951990	1	Benign	Both
chr7	145590958	145781576	0	Benign	Both
chr7	149364045	149603148	4	Benign	Both
chr7	153487263	153651273	1	Benign	Both
chr7	153823030	153904470	1	Benign	Both
chr7	155597511	155598135	1	Benign	Both
chr7	155599758	155600358	1	Benign	Both
chr7	159049815	159057993	0	Benign	Both
chr7	159118528	159125587	0	Benign	Both
chr8	40247	56814	0	Benign	Both
chr8	87572	94623	0	Benign	Both
chr8	401226	406082	1	Benign	Both
chr8	542299	561272	0	Benign	Both
chr8	2001733	2013802	1	Benign	Both
chr8	2256252	2308926	0	Benign	Both
chr8	2433722	2559272	0	Benign	Both
chr8	3989887	4069370	1	Benign	Both
chr8	4336985	4414585	1	Benign	Both
chr8	4582816	4631792	1	Benign	Both
chr8	4725168	4749269	1	Benign	Both
chr8	6043200	6161430	0	Benign	Both
chr8	6644159	6680133	0	Benign	Both
chr8	6730517	6795070	3	Benign	Both
chr8	7113661	7151825	0	Benign	Both
chr8	7328610	7334654	1	Benign	Both
chr8	7403622	7403655	0	Benign	Both
chr8	7579816	7618142	0	Benign	Both
chr8	8569504	8621658	0	Benign	Both
chr8	8952910	8982291	1	Benign	Both
chr8	9043929	9112322	0	Benign	Both
chr8	11391786	11419616	1	Benign	Both
chr8	12240617	12241123	0	Benign	Both
chr8	13401766	13558053	1	Benign	Both
chr8	13905443	13935111	0	Benign	Both
chr8	14572311	14615181	1	Benign	Both
chr8	14797620	14834086	1	Benign	Both
chr8	15403439	15409173	1	Benign	Both
chr8	15421661	15431325	1	Benign	Both
chr8	15952011	16021685	1	Benign	Both
chr8	16240968	16353094	1	Benign	Both
chr8	18845845	19456780	3	Benign	Both
chr8	22901199	22938085	1	Benign	Both
chr8	29420806	29476272	0	Benign	Both
chr8	39259089	39309471	0	Benign	Both
chr8	43371443	43383203	0	Benign	Both
chr8	46953844	47574071	0	Benign	Both
chr8	48174652	48223809	1	Benign	Both
chr8	48326590	48522545	1	Benign	Both
chr8	50360365	50558946	1	Benign	Both
chr8	50875711	50932681	1	Benign	Both
chr8	53823071	53942924	1	Benign	Both
chr8	56725646	56879608	2	Benign	Both
chr8	58027779	58832685	0	Benign	Both
chr8	73596927	73635634	1	Benign	Both
chr8	84732613	85047388	0	Benign	Both
chr8	89673491	89832250	0	Benign	Both
chr8	92116009	92144331	1	Benign	Both
chr8	95296118	95971825	10	Benign	Both
chr8	103563857	103589862	1	Benign	Both
chr8	107307812	107670002	1	Benign	Both
chr8	114199992	114338391	1	Benign	Both
chr8	122910974	123398080	0	Benign	Both
chr8	132495510	132566500	0	Benign	Both
chr8	137693266	137862182	0	Benign	Both
chr8	140323438	140399311	0	Benign	Both
chr8	145319810	145493555	5	Benign	Both
chr8	145694369	145760629	10	Benign	Both
chr8	146218173	146218230	0	Benign	Both
chr8	146222563	146235420	0	Benign	Both
chr9	229197	229257	1	Benign	Both
chr9	459131	500525	2	Benign	Both
chr9	579739	753199	1	Benign	Both
chr9	1611053	1703711	0	Benign	Both
chr9	2413996	2711186	1	Benign	Both
chr9	6672380	6714941	0	Benign	Both
chr9	8065133	8157531	0	Benign	Both
chr9	8284068	8331541	1	Benign	Both
chr9	8903382	9014802	1	Benign	Both
chr9	10249116	10340720	1	Benign	Both
chr9	11298130	11530555	0	Benign	Both
chr9	11904249	11904449	0	Benign	Both
chr9	12031727	12074235	0	Benign	Both
chr9	19096648	19096707	1	Benign	Both
chr9	22212553	22326165	0	Benign	Both
chr9	24083476	24349363	0	Benign	Both
chr9	25259013	25346912	0	Benign	Both
chr9	25527395	25616019	0	Benign	Both
chr9	26274518	26405992	0	Benign	Both
chr9	28191461	28320731	1	Benign	Both
chr9	28604283	28718395	1	Benign	Both
chr9	29963344	30247394	0	Benign	Both
chr9	30424069	30520898	0	Benign	Both
chr9	31567894	31642030	0	Benign	Both
chr9	43659483	43686949	1	Benign	Both
chr9	44729490	44732257	0	Benign	Both
chr9	68397616	68490444	0	Benign	Both
chr9	68759230	69505934	5	Benign	Both
chr9	80443049	80460752	1	Benign	Both
chr9	108697403	109009314	0	Benign	Both
chr9	115379600	115588317	3	Benign	Both
chr9	116956006	117439745	7	Benign	Both
chr9	125308811	125369924	2	Benign	Both
chr9	138181935	138283558	1	Benign	Both
chr9	139919662	139942533	4	Benign	Both
chr9	139987081	140164480	18	Benign	Both
chr9	140796572	140954147	1	Benign	Both
chr9	141073853	141073897	0	Benign	Both
chr1	839450	846621	0	Benign	Gain
chr1	852863	867543	2	Benign	Gain
chr1	964697	1008286	2	Benign	Gain
chr1	2590844	2605254	1	Benign	Gain
chr1	2736695	2922757	0	Benign	Gain
chr1	12726725	13178669	14	Benign	Gain
chr1	17051209	17231787	2	Benign	Gain
chr1	25609479	25656992	2	Benign	Gain
chr1	65939484	66007500	1	Benign	Gain
chr1	69789895	69938097	0	Benign	Gain
chr1	76718950	77039352	1	Benign	Gain
chr1	81436507	81923572	1	Benign	Gain
chr1	104161001	104163781	1	Benign	Gain
chr1	106686815	106769435	0	Benign	Gain
chr1	108811026	108941110	1	Benign	Gain
chr1	120569414	120635392	1	Benign	Gain
chr1	120767793	120921239	1	Benign	Gain
chr1	121184268	121349803	0	Benign	Gain
chr1	142604414	142642753	0	Benign	Gain
chr1	142728921	142791662	0	Benign	Gain
chr1	143134063	143284670	0	Benign	Gain
chr1	144009907	144090824	0	Benign	Gain
chr1	144451745	144524956	1	Benign	Gain
chr1	144607254	144616674	0	Benign	Gain
chr1	145194054	145361282	3	Benign	Gain
chr1	145388355	145395604	0	Benign	Gain
chr1	145425395	145430633	0	Benign	Gain
chr1	145626237	145735326	3	Benign	Gain
chr1	147228667	147248718	1	Benign	Gain
chr1	147897667	147909430	0	Benign	Gain
chr1	148256138	148327665	1	Benign	Gain
chr1	148661175	148782879	1	Benign	Gain
chr1	149137529	149155189	0	Benign	Gain
chr1	151333124	151399960	3	Benign	Gain
chr1	153613593	153724866	5	Benign	Gain
chr1	157230055	157351515	0	Benign	Gain
chr1	160029416	160105986	4	Benign	Gain
chr1	161559766	161618874	3	Benign	Gain
chr1	183861204	184091272	3	Benign	Gain
chr1	188736609	188849004	0	Benign	Gain
chr1	189129332	189924389	0	Benign	Gain
chr1	190484823	191590282	0	Benign	Gain
chr1	193983247	194067135	0	Benign	Gain
chr1	194779033	195627237	0	Benign	Gain
chr1	196011881	196208885	1	Benign	Gain
chr1	196797104	196797163	2	Benign	Gain
chr1	208786440	208980535	0	Benign	Gain
chr1	218693490	218776969	1	Benign	Gain
chr1	224079085	224180364	0	Benign	Gain
chr1	229122568	229295677	0	Benign	Gain
chr1	231715133	231813921	2	Benign	Gain
chr1	238676252	238753428	0	Benign	Gain
chr1	243684045	243694734	1	Benign	Gain
chr1	245151901	245665521	2	Benign	Gain
chr1	245747724	246655416	2	Benign	Gain
chr1	248033647	248034322	2	Benign	Gain
chr1	248339939	248339940	0	Benign	Gain
chr1	248429070	248480750	2	Benign	Gain
chr1	248563799	248569417	1	Benign	Gain
chr1	248862205	248867232	0	Benign	Gain
chr1	249098773	249113356	1	Benign	Gain
chr10	226083	291562	1	Benign	Gain
chr10	2695392	3124061	1	Benign	Gain
chr10	6689655	6833210	0	Benign	Gain
chr10	15611468	16818795	5	Benign	Gain
chr10	16939938	16996953	1	Benign	Gain
chr10	17809523	17962915	2	Benign	Gain
chr10	35055358	35183401	1	Benign	Gain
chr10	37443505	37494966	1	Benign	Gain
chr10	42614423	42853111	0	Benign	Gain
chr10	45247685	45331277	0	Benign	Gain
chr10	47033385	47055642	0	Benign	Gain
chr10	47074860	47074862	0	Benign	Gain
chr10	47547622	47547651	0	Benign	Gain
chr10	48775607	49262406	2	Benign	Gain
chr10	52489127	52518930	1	Benign	Gain
chr10	53834509	53982615	1	Benign	Gain
chr10	56176972	56196387	1	Benign	Gain
chr10	59180697	59364871	0	Benign	Gain
chr10	81251577	81560345	5	Benign	Gain
chr10	92363552	92594891	1	Benign	Gain
chr10	107109062	107280724	0	Benign	Gain
chr10	108460220	108512225	1	Benign	Gain
chr10	110670383	111523045	0	Benign	Gain
chr10	124500982	124604479	1	Benign	Gain
chr10	127797178	128068419	1	Benign	Gain
chr10	133594027	133637871	1	Benign	Gain
chr10	134704410	134795598	1	Benign	Gain
chr10	134872532	134947842	1	Benign	Gain
chr10	135320296	135332584	1	Benign	Gain
chr10	135352372	135352746	2	Benign	Gain
chr10	135354275	135354334	2	Benign	Gain
chr10	135355063	135361097	2	Benign	Gain
chr10	135391263	135396272	0	Benign	Gain
chr11	61793	116316	0	Benign	Gain
chr11	200222	237805	5	Benign	Gain
chr11	371634	414570	3	Benign	Gain
chr11	2016675	2016841	0	Benign	Gain
chr11	2904944	2905042	1	Benign	Gain
chr11	3547816	3645310	0	Benign	Gain
chr11	25424279	26330690	1	Benign	Gain
chr11	47589813	47617121	6	Benign	Gain
chr11	55368362	55438706	4	Benign	Gain
chr11	55740538	55821016	2	Benign	Gain
chr11	55917298	55980406	2	Benign	Gain
chr11	67574343	67643217	0	Benign	Gain
chr11	96808589	97273356	0	Benign	Gain
chr11	104321199	104405899	0	Benign	Gain
chr11	104643215	104701837	0	Benign	Gain
chr11	109804992	109928090	0	Benign	Gain
chr11	134044823	134045223	1	Benign	Gain
chr11	134157357	134207815	2	Benign	Gain
chr11	134555490	134578903	0	Benign	Gain
chr11	134737566	134737625	0	Benign	Gain
chr11	134816261	134816320	0	Benign	Gain
chr12	461549	475768	1	Benign	Gain
chr12	574727	835424	2	Benign	Gain
chr12	7899994	8071941	5	Benign	Gain
chr12	9637353	9693919	0	Benign	Gain
chr12	11513416	11553484	2	Benign	Gain
chr12	25485811	25623204	1	Benign	Gain
chr12	27378911	27728702	4	Benign	Gain
chr12	29009388	29496179	2	Benign	Gain
chr12	34089213	34756209	1	Benign	Gain
chr12	38453610	38861446	1	Benign	Gain
chr12	52704767	52747397	2	Benign	Gain
chr12	64020292	64078170	1	Benign	Gain
chr12	84028770	84206428	0	Benign	Gain
chr12	101596807	101879937	4	Benign	Gain
chr12	109559096	109647327	1	Benign	Gain
chr12	109836267	110075116	5	Benign	Gain
chr12	112162458	112305133	4	Benign	Gain
chr12	128590089	128689778	0	Benign	Gain
chr12	129810307	130428052	1	Benign	Gain
chr12	131450373	132135146	3	Benign	Gain
chr12	133763907	133773393	2	Benign	Gain
chr13	19327344	19380812	0	Benign	Gain
chr13	20026165	20129722	1	Benign	Gain
chr13	20425451	20445320	1	Benign	Gain
chr13	22541869	23077779	0	Benign	Gain
chr13	23517984	23619382	0	Benign	Gain
chr13	24776253	24910684	4	Benign	Gain
chr13	27416494	27641229	1	Benign	Gain
chr13	52150871	52272652	1	Benign	Gain
chr13	52793642	52893811	0	Benign	Gain
chr13	65943201	66491226	0	Benign	Gain
chr13	69509381	69615712	0	Benign	Gain
chr13	87111222	87361937	0	Benign	Gain
chr13	94342109	94423150	1	Benign	Gain
chr13	95963329	96016904	0	Benign	Gain
chr13	103940341	104473494	0	Benign	Gain
chr13	113105619	113538619	3	Benign	Gain
chr13	114517405	114528430	1	Benign	Gain
chr13	114792894	114886865	1	Benign	Gain
chr14	19790342	20010901	1	Benign	Gain
chr14	20085860	20105479	0	Benign	Gain
chr14	20203478	20210985	1	Benign	Gain
chr14	20217284	20217561	1	Benign	Gain
chr14	20691395	20716774	2	Benign	Gain
chr14	20757405	20886235	4	Benign	Gain
chr14	20971275	20977156	1	Benign	Gain
chr14	22598068	22793429	0	Benign	Gain
chr14	22918582	23104971	4	Benign	Gain
chr14	28224092	28256820	0	Benign	Gain
chr14	43856486	44223814	0	Benign	Gain
chr14	56568535	56819234	1	Benign	Gain
chr14	72638897	72665618	1	Benign	Gain
chr14	104804779	104913869	0	Benign	Gain
chr14	106539719	106539896	0	Benign	Gain
chr14	106547301	106559073	0	Benign	Gain
chr14	106774412	106774672	0	Benign	Gain
chr14	106786177	106810256	0	Benign	Gain
chr14	106852124	106852173	0	Benign	Gain
chr14	106923612	106923671	0	Benign	Gain
chr14	106925863	106926109	0	Benign	Gain
chr14	106945463	106945663	0	Benign	Gain
chr14	106957881	106969763	0	Benign	Gain
chr14	107070559	107070758	0	Benign	Gain
chr14	107079944	107080061	0	Benign	Gain
chr14	107145650	107145709	0	Benign	Gain
chr14	107155096	107160026	0	Benign	Gain
chr14	107160845	107168905	0	Benign	Gain
chr14	107258735	107258964	0	Benign	Gain
chr14	107259155	107263352	0	Benign	Gain
chr15	20601793	20646563	0	Benign	Gain
chr15	21238971	21272405	0	Benign	Gain
chr15	22285320	22285757	0	Benign	Gain
chr15	22304626	22311799	0	Benign	Gain
chr15	22584418	22588019	0	Benign	Gain
chr15	22652060	22652121	0	Benign	Gain
chr15	22673386	22673387	0	Benign	Gain
chr15	22698522	22698552	0	Benign	Gain
chr15	22766684	22774197	0	Benign	Gain
chr15	22866888	23010342	3	Benign	Gain
chr15	23328927	23487534	1	Benign	Gain
chr15	24587026	24778122	0	Benign	Gain
chr15	25092273	25107367	1	Benign	Gain
chr15	28356357	28399196	1	Benign	Gain
chr15	28691401	29030517	2	Benign	Gain
chr15	30954726	31183907	1	Benign	Gain
chr15	31261835	31609620	2	Benign	Gain
chr15	32115751	32148947	1	Benign	Gain
chr15	32248451	32350044	1	Benign	Gain
chr15	32561665	32931904	6	Benign	Gain
chr15	34724213	34757001	1	Benign	Gain
chr15	43591116	43851142	8	Benign	Gain
chr15	43851548	43948346	4	Benign	Gain
chr15	57656005	57748274	1	Benign	Gain
chr15	72921369	72957425	1	Benign	Gain
chr15	75562401	75580628	2	Benign	Gain
chr15	77722862	77737043	1	Benign	Gain
chr15	85834072	86088001	1	Benign	Gain
chr15	90857664	90943754	3	Benign	Gain
chr15	92397220	92592961	1	Benign	Gain
chr15	94285748	94529561	0	Benign	Gain
chr15	100492038	100591941	1	Benign	Gain
chr15	101780775	102009117	4	Benign	Gain
chr15	102014334	102014393	1	Benign	Gain
chr15	102206320	102206379	1	Benign	Gain
chr15	102234331	102249013	1	Benign	Gain
chr15	102415472	102502618	1	Benign	Gain
chr16	72769	82412	0	Benign	Gain
chr16	400651	446961	4	Benign	Gain
chr16	584395	615476	2	Benign	Gain
chr16	686673	772554	10	Benign	Gain
chr16	824069	836508	2	Benign	Gain
chr16	1034540	1035586	1	Benign	Gain
chr16	1035951	1036046	1	Benign	Gain
chr16	5613366	6017776	0	Benign	Gain
chr16	14015996	14051021	1	Benign	Gain
chr16	15986060	16019877	0	Benign	Gain
chr16	16252669	16327899	2	Benign	Gain
chr16	21599687	21837551	3	Benign	Gain
chr16	31897050	31935033	1	Benign	Gain
chr16	32743468	32746843	0	Benign	Gain
chr16	32795470	33097410	0	Benign	Gain
chr16	33373287	33423051	0	Benign	Gain
chr16	34202088	34212688	0	Benign	Gain
chr16	34539683	34609385	0	Benign	Gain
chr16	34625151	34682448	0	Benign	Gain
chr16	34739999	34747559	0	Benign	Gain
chr16	35020750	35068935	0	Benign	Gain
chr16	46463769	46669332	1	Benign	Gain
chr16	70148761	70196755	1	Benign	Gain
chr16	72887051	73410660	2	Benign	Gain
chr16	84097011	84438495	8	Benign	Gain
chr16	88506907	88590613	2	Benign	Gain
chr16	89660320	89689822	2	Benign	Gain
chr17	96559	161423	1	Benign	Gain
chr17	192700	249192	1	Benign	Gain
chr17	751195	887645	2	Benign	Gain
chr17	5441311	5711877	2	Benign	Gain
chr17	14368263	14423007	0	Benign	Gain
chr17	15648509	15674162	1	Benign	Gain
chr17	16697042	16722779	2	Benign	Gain
chr17	18605287	18858079	5	Benign	Gain
chr17	21320065	21501929	2	Benign	Gain
chr17	21736290	22205844	1	Benign	Gain
chr17	25401773	25658315	1	Benign	Gain
chr17	25991972	26061973	0	Benign	Gain
chr17	26610151	27231415	31	Benign	Gain
chr17	34450435	34611388	5	Benign	Gain
chr17	34856055	34906608	3	Benign	Gain
chr17	44239229	44268724	1	Benign	Gain
chr17	44351093	44368862	1	Benign	Gain
chr17	44381698	44458174	2	Benign	Gain
chr17	44521503	44739075	3	Benign	Gain
chr17	45599998	45662523	1	Benign	Gain
chr17	52582241	53041465	2	Benign	Gain
chr17	57229181	57624852	6	Benign	Gain
chr17	65990513	66076010	1	Benign	Gain
chr17	70118429	70119330	1	Benign	Gain
chr17	71847857	72606952	14	Benign	Gain
chr17	79119183	79225629	5	Benign	Gain
chr17	79829409	79849387	2	Benign	Gain
chr18	14316	69754	1	Benign	Gain
chr18	374344	699626	6	Benign	Gain
chr18	1664567	1783663	0	Benign	Gain
chr18	1919685	1980787	0	Benign	Gain
chr18	7115075	7608218	3	Benign	Gain
chr18	8293083	8402122	2	Benign	Gain
chr18	14444782	14511925	1	Benign	Gain
chr18	14807929	14837135	1	Benign	Gain
chr18	34378358	34851799	3	Benign	Gain
chr18	44560400	44561897	2	Benign	Gain
chr18	72165066	72343451	3	Benign	Gain
chr18	74118672	74251404	3	Benign	Gain
chr18	74347427	74439776	0	Benign	Gain
chr19	91171	113418	1	Benign	Gain
chr19	260928	307812	2	Benign	Gain
chr19	1121303	1144296	1	Benign	Gain
chr19	1239074	1282855	4	Benign	Gain
chr19	1911809	1952590	3	Benign	Gain
chr19	6916239	7103296	7	Benign	Gain
chr19	8143599	8373452	4	Benign	Gain
chr19	15803290	15824046	1	Benign	Gain
chr19	20830072	20946600	1	Benign	Gain
chr19	22396734	22444256	0	Benign	Gain
chr19	28290018	28330525	0	Benign	Gain
chr19	28408804	28483449	0	Benign	Gain
chr19	31087430	31784588	3	Benign	Gain
chr19	43529801	43530001	1	Benign	Gain
chr19	50126530	50250620	9	Benign	Gain
chr19	52368797	52616696	9	Benign	Gain
chr19	53328041	53352600	2	Benign	Gain
chr19	54769799	54835745	3	Benign	Gain
chr19	59060208	59092570	4	Benign	Gain
chr2	30341	57011	1	Benign	Gain
chr2	153031	252990	1	Benign	Gain
chr2	622175	721431	1	Benign	Gain
chr2	883836	938774	0	Benign	Gain
chr2	1442042	1495173	1	Benign	Gain
chr2	1788489	2309039	1	Benign	Gain
chr2	13207037	13278805	0	Benign	Gain
chr2	14182010	14278837	0	Benign	Gain
chr2	32787199	32968519	2	Benign	Gain
chr2	35576002	35769464	0	Benign	Gain
chr2	39412970	39605266	2	Benign	Gain
chr2	45172206	45172394	1	Benign	Gain
chr2	46800828	46959977	4	Benign	Gain
chr2	50970662	51008023	1	Benign	Gain
chr2	52750774	52781440	0	Benign	Gain
chr2	70704251	70760447	1	Benign	Gain
chr2	82220038	82293622	0	Benign	Gain
chr2	83675238	83675297	0	Benign	Gain
chr2	83804793	84054882	0	Benign	Gain
chr2	87376077	87954920	0	Benign	Gain
chr2	89500460	89527568	0	Benign	Gain
chr2	89995025	90035842	0	Benign	Gain
chr2	90242255	90263882	0	Benign	Gain
chr2	96635171	96671972	1	Benign	Gain
chr2	105855491	106768556	9	Benign	Gain
chr2	106929257	107152986	2	Benign	Gain
chr2	108439150	108441524	0	Benign	Gain
chr2	110881237	110959127	1	Benign	Gain
chr2	117803207	117913104	0	Benign	Gain
chr2	130834577	131172028	8	Benign	Gain
chr2	132068071	132266527	3	Benign	Gain
chr2	132719325	132805998	0	Benign	Gain
chr2	155981259	156724644	0	Benign	Gain
chr2	183059730	183500040	1	Benign	Gain
chr2	184973933	185090910	0	Benign	Gain
chr2	231250430	231378240	2	Benign	Gain
chr2	233240916	233407378	7	Benign	Gain
chr2	241627284	241709290	2	Benign	Gain
chr2	241916309	241919234	1	Benign	Gain
chr2	242889855	242910505	0	Benign	Gain
chr2	242953581	242953640	0	Benign	Gain
chr2	243088755	243102476	0	Benign	Gain
chr20	60747	108266	1	Benign	Gain
chr20	571151	642377	4	Benign	Gain
chr20	1563728	1591178	2	Benign	Gain
chr20	5472181	5761701	2	Benign	Gain
chr20	16053735	16609376	1	Benign	Gain
chr20	25466406	25562423	1	Benign	Gain
chr20	25776170	26225123	1	Benign	Gain
chr20	31590721	31652979	4	Benign	Gain
chr20	32452247	32528867	0	Benign	Gain
chr20	41067417	41107347	1	Benign	Gain
chr20	43933602	44003301	6	Benign	Gain
chr20	46494494	47131037	0	Benign	Gain
chr20	57462934	57465925	1	Benign	Gain
chr20	60711779	60772528	3	Benign	Gain
chr21	19313179	19395069	1	Benign	Gain
chr21	19412023	19602127	1	Benign	Gain
chr21	29436485	29752997	0	Benign	Gain
chr21	33710615	33908386	3	Benign	Gain
chr21	37498151	37600266	2	Benign	Gain
chr21	48021759	48022981	1	Benign	Gain
chr22	16054713	16417038	1	Benign	Gain
chr22	17267393	17290275	1	Benign	Gain
chr22	17541672	17550637	0	Benign	Gain
chr22	18609960	18651614	3	Benign	Gain
chr22	19139027	19147404	0	Benign	Gain
chr22	19747933	19749476	1	Benign	Gain
chr22	21400683	21461752	1	Benign	Gain
chr22	22348942	22556704	0	Benign	Gain
chr22	25726380	25799552	1	Benign	Gain
chr22	25970646	26108401	1	Benign	Gain
chr22	39347264	39767147	12	Benign	Gain
chr22	41128510	41288860	4	Benign	Gain
chr22	41647929	41677294	1	Benign	Gain
chr22	49416198	49499379	0	Benign	Gain
chr22	50713396	51178264	21	Benign	Gain
chr3	127520	159779	0	Benign	Gain
chr3	232496	255379	1	Benign	Gain
chr3	726645	800324	0	Benign	Gain
chr3	1120841	1133628	0	Benign	Gain
chr3	1167732	1237717	1	Benign	Gain
chr3	1603622	1706230	0	Benign	Gain
chr3	1840308	1922459	0	Benign	Gain
chr3	12684054	12775771	2	Benign	Gain
chr3	22120611	22197035	1	Benign	Gain
chr3	23709628	23825386	0	Benign	Gain
chr3	35807767	35926519	1	Benign	Gain
chr3	36976785	37099615	4	Benign	Gain
chr3	62899672	63184850	0	Benign	Gain
chr3	66631012	66668048	0	Benign	Gain
chr3	75718528	75791565	1	Benign	Gain
chr3	76049526	76918058	1	Benign	Gain
chr3	79562574	79599463	1	Benign	Gain
chr3	80416729	81052857	0	Benign	Gain
chr3	81388075	81493667	0	Benign	Gain
chr3	83385374	83567654	0	Benign	Gain
chr3	89854127	90254003	0	Benign	Gain
chr3	100360692	100444050	2	Benign	Gain
chr3	102200139	102285212	0	Benign	Gain
chr3	118778681	118800220	1	Benign	Gain
chr3	130992306	131102690	2	Benign	Gain
chr3	141831928	142053109	3	Benign	Gain
chr3	155106491	155208591	1	Benign	Gain
chr3	162514564	162584576	0	Benign	Gain
chr3	164004587	164335127	0	Benign	Gain
chr3	165772419	166613286	0	Benign	Gain
chr3	179666123	179899347	1	Benign	Gain
chr3	181429948	181430953	1	Benign	Gain
chr3	183960109	184107620	12	Benign	Gain
chr3	191261671	191479946	0	Benign	Gain
chr3	195419197	195425875	0	Benign	Gain
chr3	195456487	195459589	1	Benign	Gain
chr3	195460400	195463502	1	Benign	Gain
chr3	195623819	195645536	1	Benign	Gain
chr3	196451599	196481486	2	Benign	Gain
chr3	197031290	197146196	0	Benign	Gain
chr3	197259235	197385366	1	Benign	Gain
chr3	197589515	197603336	1	Benign	Gain
chr3	197729964	197748514	1	Benign	Gain
chr3	197821738	197837049	0	Benign	Gain
chr3	197863435	197895169	0	Benign	Gain
chr4	51413	64577	1	Benign	Gain
chr4	78470	113583	1	Benign	Gain
chr4	129753	139860	0	Benign	Gain
chr4	156105	156164	0	Benign	Gain
chr4	968925	1020417	4	Benign	Gain
chr4	3903555	4029211	0	Benign	Gain
chr4	10121950	10403654	0	Benign	Gain
chr4	13000279	13071530	0	Benign	Gain
chr4	33520754	33717980	0	Benign	Gain
chr4	49163546	49202553	0	Benign	Gain
chr4	49260988	49333282	0	Benign	Gain
chr4	63025655	63568620	0	Benign	Gain
chr4	69402791	69433921	1	Benign	Gain
chr4	70153895	70182147	1	Benign	Gain
chr4	73819067	74044813	2	Benign	Gain
chr4	92240523	92240582	2	Benign	Gain
chr4	129785683	129857992	2	Benign	Gain
chr4	131966420	132330721	0	Benign	Gain
chr4	164744543	165493612	1	Benign	Gain
chr4	165879671	166171638	5	Benign	Gain
chr4	168321293	168477137	0	Benign	Gain
chr4	183836597	184186875	2	Benign	Gain
chr4	186638639	186659293	1	Benign	Gain
chr4	188590472	188810990	0	Benign	Gain
chr4	189036235	189036294	0	Benign	Gain
chr4	189247673	189435216	0	Benign	Gain
chr4	189836620	189914227	0	Benign	Gain
chr4	190079238	190079297	0	Benign	Gain
chr4	190106857	190159449	0	Benign	Gain
chr4	190245201	190309240	0	Benign	Gain
chr5	79146	83274	0	Benign	Gain
chr5	100354	112674	0	Benign	Gain
chr5	234160	292679	2	Benign	Gain
chr5	369870	404721	1	Benign	Gain
chr5	470562	470621	2	Benign	Gain
chr5	554274	574895	0	Benign	Gain
chr5	759199	795774	2	Benign	Gain
chr5	1556938	1755372	0	Benign	Gain
chr5	7422161	7449338	1	Benign	Gain
chr5	12820052	13030604	0	Benign	Gain
chr5	13847044	14153561	2	Benign	Gain
chr5	21351834	21377276	0	Benign	Gain
chr5	21527621	21726410	0	Benign	Gain
chr5	32110734	32149723	2	Benign	Gain
chr5	45935369	46055437	0	Benign	Gain
chr5	69843629	69925315	0	Benign	Gain
chr5	84770220	85460511	0	Benign	Gain
chr5	99211169	99324697	0	Benign	Gain
chr5	100558510	100908238	0	Benign	Gain
chr5	105392930	105522364	0	Benign	Gain
chr5	113840608	115032241	7	Benign	Gain
chr5	115508329	115533467	1	Benign	Gain
chr5	119028921	119134844	0	Benign	Gain
chr5	124943170	125619664	0	Benign	Gain
chr5	128770640	129098541	2	Benign	Gain
chr5	165287964	165847276	0	Benign	Gain
chr5	178769471	178835508	1	Benign	Gain
chr5	180460562	180558973	2	Benign	Gain
chr5	180576812	180604344	1	Benign	Gain
chr5	180724243	180751873	0	Benign	Gain
chr5	180821959	180825790	0	Benign	Gain
chr5	180852761	180875621	0	Benign	Gain
chr6	255365	255425	0	Benign	Gain
chr6	279313	279373	0	Benign	Gain
chr6	283967	284008	0	Benign	Gain
chr6	291534	291594	0	Benign	Gain
chr6	293438	293493	1	Benign	Gain
chr6	296464	296523	1	Benign	Gain
chr6	296546	296605	1	Benign	Gain
chr6	296674	296704	1	Benign	Gain
chr6	490850	588274	1	Benign	Gain
chr6	815838	1093577	1	Benign	Gain
chr6	19479947	19570373	0	Benign	Gain
chr6	27515954	27696583	0	Benign	Gain
chr6	28636972	28841640	0	Benign	Gain
chr6	29102310	29152766	1	Benign	Gain
chr6	32487451	32497331	1	Benign	Gain
chr6	35515776	35538144	0	Benign	Gain
chr6	39270073	39397337	3	Benign	Gain
chr6	53796341	54449718	2	Benign	Gain
chr6	56917608	56950558	1	Benign	Gain
chr6	57575430	57631490	0	Benign	Gain
chr6	62254225	62411810	2	Benign	Gain
chr6	63276588	63348841	0	Benign	Gain
chr6	78351935	78763179	1	Benign	Gain
chr6	78873966	79045459	0	Benign	Gain
chr6	81572856	81699864	0	Benign	Gain
chr6	92191627	92505173	0	Benign	Gain
chr6	92723771	92836453	0	Benign	Gain
chr6	115325676	115470969	0	Benign	Gain
chr6	129912803	130095047	1	Benign	Gain
chr6	144328623	144328976	1	Benign	Gain
chr6	151690228	151839345	4	Benign	Gain
chr6	160554084	160579554	1	Benign	Gain
chr6	161653240	161769727	2	Benign	Gain
chr6	168089899	168196434	2	Benign	Gain
chr6	168419548	168557878	2	Benign	Gain
chr6	168619459	168656919	0	Benign	Gain
chr6	170832432	170911240	3	Benign	Gain
chr6	170937459	170983403	0	Benign	Gain
chr7	54185	65558	0	Benign	Gain
chr7	101528	102404	0	Benign	Gain
chr7	127155	127214	0	Benign	Gain
chr7	935913	980013	4	Benign	Gain
chr7	4374018	4519767	0	Benign	Gain
chr7	12148960	12693032	3	Benign	Gain
chr7	16877677	17166445	1	Benign	Gain
chr7	17278312	17513703	1	Benign	Gain
chr7	17886672	18360918	3	Benign	Gain
chr7	29691278	29756786	0	Benign	Gain
chr7	33150658	33171086	1	Benign	Gain
chr7	44327417	44620720	5	Benign	Gain
chr7	52295077	52580630	0	Benign	Gain
chr7	55946528	55955695	2	Benign	Gain
chr7	57089344	61755850	2	Benign	Gain
chr7	62196742	62196801	0	Benign	Gain
chr7	63328472	63955286	3	Benign	Gain
chr7	71909317	72095795	1	Benign	Gain
chr7	72189728	72286180	0	Benign	Gain
chr7	72738675	72766313	2	Benign	Gain
chr7	76214048	76557072	2	Benign	Gain
chr7	79337679	79393170	0	Benign	Gain
chr7	100773842	100898909	9	Benign	Gain
chr7	100980697	101126335	0	Benign	Gain
chr7	118866671	119025730	0	Benign	Gain
chr7	125178203	125790977	0	Benign	Gain
chr7	142459205	142460451	1	Benign	Gain
chr7	143152944	143153565	0	Benign	Gain
chr7	143432832	143853032	10	Benign	Gain
chr7	149364045	149603148	4	Benign	Gain
chr7	153487263	153651273	1	Benign	Gain
chr7	153823030	153904470	1	Benign	Gain
chr7	155597511	155598135	1	Benign	Gain
chr7	155599758	155600358	1	Benign	Gain
chr7	159112702	159128555	0	Benign	Gain
chr8	40247	56814	0	Benign	Gain
chr8	87572	94623	0	Benign	Gain
chr8	401226	406082	1	Benign	Gain
chr8	2256252	2308926	0	Benign	Gain
chr8	2433722	2559272	0	Benign	Gain
chr8	4582816	4631792	1	Benign	Gain
chr8	6644159	6680133	0	Benign	Gain
chr8	7113659	7151825	0	Benign	Gain
chr8	7268878	7334654	4	Benign	Gain
chr8	7403596	7403655	0	Benign	Gain
chr8	7579816	7618142	0	Benign	Gain
chr8	11391786	11419616	1	Benign	Gain
chr8	12240617	12241123	0	Benign	Gain
chr8	13401766	13558053	1	Benign	Gain
chr8	13905443	13935111	0	Benign	Gain
chr8	14797620	14834086	1	Benign	Gain
chr8	18845845	19456780	3	Benign	Gain
chr8	22901199	22938085	1	Benign	Gain
chr8	29420806	29476272	0	Benign	Gain
chr8	39259089	39309471	0	Benign	Gain
chr8	43371443	43383203	0	Benign	Gain
chr8	48174652	48223809	1	Benign	Gain
chr8	53823071	53942924	1	Benign	Gain
chr8	56725646	56879608	2	Benign	Gain
chr8	73596927	73635634	1	Benign	Gain
chr8	84732613	85047388	0	Benign	Gain
chr8	95296118	95971825	10	Benign	Gain
chr8	103563857	103589862	1	Benign	Gain
chr8	107307812	107670002	1	Benign	Gain
chr8	114199992	114338391	1	Benign	Gain
chr8	122910974	123398080	0	Benign	Gain
chr8	132495510	132566500	0	Benign	Gain
chr8	140323438	140399311	0	Benign	Gain
chr8	145319810	145493555	5	Benign	Gain
chr8	145694369	145760629	10	Benign	Gain
chr8	146161039	146274835	1	Benign	Gain
chr9	459131	500525	2	Benign	Gain
chr9	579739	753199	1	Benign	Gain
chr9	2413996	2711186	1	Benign	Gain
chr9	6672380	6714941	0	Benign	Gain
chr9	10249116	10340720	1	Benign	Gain
chr9	11780402	12074235	0	Benign	Gain
chr9	19096648	19096707	1	Benign	Gain
chr9	43386522	43686949	2	Benign	Gain
chr9	44276242	44732257	2	Benign	Gain
chr9	68725185	69505934	5	Benign	Gain
chr9	108697403	109009314	0	Benign	Gain
chr9	115379600	115588317	3	Benign	Gain
chr9	116956006	117439745	7	Benign	Gain
chr9	125308811	125390514	3	Benign	Gain
chr9	138181935	138283558	1	Benign	Gain
chr9	139919662	139942533	4	Benign	Gain
chr9	139987081	140164480	18	Benign	Gain
chr9	140796572	140954147	1	Benign	Gain
chr9	141073853	141073897	0	Benign	Gain
chr1	564435	649748	1	Benign	Loss
chr1	839450	913631	6	Benign	Loss
chr1	1078536	1158683	4	Benign	Loss
chr1	2582760	2633368	1	Benign	Loss
chr1	12860810	12918815	3	Benign	Loss
chr1	16364253	16376855	1	Benign	Loss
chr1	16963573	17048762	1	Benign	Loss
chr1	17088427	17104536	1	Benign	Loss
chr1	25609479	25648287	2	Benign	Loss
chr1	30589668	31169396	0	Benign	Loss
chr1	37909461	38170090	8	Benign	Loss
chr1	44979717	45001279	1	Benign	Loss
chr1	49959425	49988076	1	Benign	Loss
chr1	64151170	64176502	0	Benign	Loss
chr1	72124095	72241965	1	Benign	Loss
chr1	79541360	79612216	0	Benign	Loss
chr1	81087249	82506486	1	Benign	Loss
chr1	97665736	98343102	1	Benign	Loss
chr1	102656654	102849723	0	Benign	Loss
chr1	104092317	104297301	6	Benign	Loss
chr1	106060371	106258498	0	Benign	Loss
chr1	142604414	142642753	0	Benign	Loss
chr1	143482388	143540851	0	Benign	Loss
chr1	143652719	143771002	1	Benign	Loss
chr1	144451745	144524956	1	Benign	Loss
chr1	144955198	145079786	2	Benign	Loss
chr1	146849965	146927600	0	Benign	Loss
chr1	147505013	148209425	5	Benign	Loss
chr1	149155041	149192074	0	Benign	Loss
chr1	152538937	152586281	3	Benign	Loss
chr1	160029416	160105986	4	Benign	Loss
chr1	161501808	161537484	1	Benign	Loss
chr1	171922237	172133785	1	Benign	Loss
chr1	174468168	174656796	1	Benign	Loss
chr1	176712791	176781116	1	Benign	Loss
chr1	187644027	187745698	0	Benign	Loss
chr1	188205949	188574502	0	Benign	Loss
chr1	189430102	189512829	0	Benign	Loss
chr1	190990954	191197531	0	Benign	Loss
chr1	191689637	191826625	0	Benign	Loss
chr1	196788212	196797163	2	Benign	Loss
chr1	196825165	196883398	2	Benign	Loss
chr1	215452796	215526068	0	Benign	Loss
chr1	246501633	246579174	1	Benign	Loss
chr1	247200511	247264759	2	Benign	Loss
chr1	248158939	248205955	3	Benign	Loss
chr1	248301479	248339940	1	Benign	Loss
chr1	248339973	248480750	5	Benign	Loss
chr1	248756245	248785533	1	Benign	Loss
chr10	2294085	2517261	0	Benign	Loss
chr10	9568299	9721038	0	Benign	Loss
chr10	17809523	17892239	2	Benign	Loss
chr10	19446590	19810710	1	Benign	Loss
chr10	21195183	21199560	1	Benign	Loss
chr10	35183401	35473340	2	Benign	Loss
chr10	38240258	38356008	2	Benign	Loss
chr10	47033384	47033418	0	Benign	Loss
chr10	47142178	47410481	3	Benign	Loss
chr10	48775607	49262406	2	Benign	Loss
chr10	56932314	57187055	1	Benign	Loss
chr10	66985030	67121618	0	Benign	Loss
chr10	68322619	68359435	1	Benign	Loss
chr10	68479220	68516519	1	Benign	Loss
chr10	84137675	84270008	1	Benign	Loss
chr10	90236197	90341481	1	Benign	Loss
chr10	96520226	96540436	1	Benign	Loss
chr10	100667725	100696797	1	Benign	Loss
chr10	110764724	110873097	0	Benign	Loss
chr10	135211910	135214016	2	Benign	Loss
chr10	135234787	135234843	2	Benign	Loss
chr10	135323834	135345854	3	Benign	Loss
chr10	135352372	135370795	3	Benign	Loss
chr11	7817491	7818037	1	Benign	Loss
chr11	40339615	40652281	1	Benign	Loss
chr11	55368362	55450758	4	Benign	Loss
chr11	55740538	55816312	2	Benign	Loss
chr11	56322990	56352364	1	Benign	Loss
chr11	67164667	67411909	20	Benign	Loss
chr11	80656651	80902908	0	Benign	Loss
chr11	81137098	81218937	0	Benign	Loss
chr11	89631979	89656912	1	Benign	Loss
chr11	92293847	92397611	1	Benign	Loss
chr11	97720768	98228629	0	Benign	Loss
chr11	133546203	133626429	0	Benign	Loss
chr11	134157357	134207815	2	Benign	Loss
chr11	134381667	134446101	0	Benign	Loss
chr12	150429	203640	1	Benign	Loss
chr12	8003414	8088660	2	Benign	Loss
chr12	9637353	9687869	0	Benign	Loss
chr12	11192674	11273638	4	Benign	Loss
chr12	21017576	21356582	5	Benign	Loss
chr12	27306290	27760067	4	Benign	Loss
chr12	45667640	45782413	1	Benign	Loss
chr12	57336297	57374437	1	Benign	Loss
chr12	60367402	60454894	0	Benign	Loss
chr12	63947732	64078170	1	Benign	Loss
chr12	67183476	67210339	1	Benign	Loss
chr12	74359565	74420680	0	Benign	Loss
chr12	83091644	83140037	1	Benign	Loss
chr12	88077553	88201641	0	Benign	Loss
chr12	99958415	100005273	1	Benign	Loss
chr12	126647428	126794429	0	Benign	Loss
chr12	127696154	127798205	0	Benign	Loss
chr13	20808544	21001316	1	Benign	Loss
chr13	55153988	55457713	0	Benign	Loss
chr13	57793354	57793413	0	Benign	Loss
chr13	67327801	67348819	1	Benign	Loss
chr13	72826303	73017334	0	Benign	Loss
chr13	78751523	79255257	2	Benign	Loss
chr13	81161198	81417735	0	Benign	Loss
chr13	81682597	82033267	0	Benign	Loss
chr13	90041897	90255725	0	Benign	Loss
chr13	92173306	92249821	1	Benign	Loss
chr13	104834556	104931959	0	Benign	Loss
chr13	108447340	108745644	1	Benign	Loss
chr14	19376792	19434604	1	Benign	Loss
chr14	19728671	19794590	0	Benign	Loss
chr14	20097119	20146553	0	Benign	Loss
chr14	20253908	20259951	1	Benign	Loss
chr14	20376238	20397702	1	Benign	Loss
chr14	22696964	22911507	0	Benign	Loss
chr14	22918582	22964922	0	Benign	Loss
chr14	27799870	27924402	0	Benign	Loss
chr14	34680977	34797265	1	Benign	Loss
chr14	35579022	35620232	4	Benign	Loss
chr14	36747497	36787893	1	Benign	Loss
chr14	40436124	40591751	0	Benign	Loss
chr14	40859536	40890943	0	Benign	Loss
chr14	45821442	45979670	0	Benign	Loss
chr14	48786773	48891586	0	Benign	Loss
chr14	80674955	80736720	1	Benign	Loss
chr14	106167466	106209522	0	Benign	Loss
chr14	106538421	106538480	0	Benign	Loss
chr14	106539719	106559073	0	Benign	Loss
chr14	106664991	106716404	0	Benign	Loss
chr14	106786177	106810256	0	Benign	Loss
chr14	106906709	106906960	0	Benign	Loss
chr14	107080001	107109083	0	Benign	Loss
chr14	107134790	107134861	0	Benign	Loss
chr14	107148740	107152026	0	Benign	Loss
chr14	107163040	107168761	0	Benign	Loss
chr14	107169298	107175214	0	Benign	Loss
chr14	107189831	107189879	0	Benign	Loss
chr15	20830361	20849140	0	Benign	Loss
chr15	21040772	22141158	3	Benign	Loss
chr15	22285756	22285757	0	Benign	Loss
chr15	22304626	22318462	0	Benign	Loss
chr15	22673386	22673387	0	Benign	Loss
chr15	22751081	22751082	0	Benign	Loss
chr15	22860857	22929419	2	Benign	Loss
chr15	24681387	24699937	0	Benign	Loss
chr15	25078407	25082506	1	Benign	Loss
chr15	25092274	25107367	1	Benign	Loss
chr15	25415167	25496600	0	Benign	Loss
chr15	30489810	30783644	2	Benign	Loss
chr15	30954726	31077833	1	Benign	Loss
chr15	34785023	34841416	2	Benign	Loss
chr15	43916975	43938847	2	Benign	Loss
chr15	53845372	53901663	1	Benign	Loss
chr15	75541862	75589035	2	Benign	Loss
chr15	77611057	77634432	1	Benign	Loss
chr15	83770116	83960718	3	Benign	Loss
chr15	93805530	93889806	0	Benign	Loss
chr15	98554119	98685713	0	Benign	Loss
chr15	101935884	101992296	1	Benign	Loss
chr16	72798	82412	0	Benign	Loss
chr16	202249	215724	2	Benign	Loss
chr16	571803	608532	2	Benign	Loss
chr16	700260	772554	9	Benign	Loss
chr16	1307542	1486510	8	Benign	Loss
chr16	1804786	1866284	8	Benign	Loss
chr16	6950959	6972248	1	Benign	Loss
chr16	7046160	7073977	1	Benign	Loss
chr16	15048781	15073773	1	Benign	Loss
chr16	16245325	16259284	1	Benign	Loss
chr16	16525289	16772370	0	Benign	Loss
chr16	21596650	21728367	3	Benign	Loss
chr16	21837292	21837492	0	Benign	Loss
chr16	29725594	29738388	0	Benign	Loss
chr16	32538216	32573867	0	Benign	Loss
chr16	32651055	32654347	0	Benign	Loss
chr16	32890035	33298169	2	Benign	Loss
chr16	33338111	33338112	0	Benign	Loss
chr16	33375871	33438537	0	Benign	Loss
chr16	33444401	33465531	0	Benign	Loss
chr16	34609385	34682419	0	Benign	Loss
chr16	35020750	35039170	0	Benign	Loss
chr16	60419108	60942833	0	Benign	Loss
chr16	63466967	63573954	0	Benign	Loss
chr16	70052164	70193942	1	Benign	Loss
chr16	70929925	71196477	1	Benign	Loss
chr16	78658225	78745720	1	Benign	Loss
chr16	84619342	84641841	1	Benign	Loss
chr16	88729110	88785985	5	Benign	Loss
chr16	89283689	89603390	4	Benign	Loss
chr16	90086851	90148400	3	Benign	Loss
chr17	116543	141711	1	Benign	Loss
chr17	1703045	1859251	3	Benign	Loss
chr17	2157929	2234362	3	Benign	Loss
chr17	3058762	3447162	10	Benign	Loss
chr17	3543464	3558334	1	Benign	Loss
chr17	15680229	15696860	0	Benign	Loss
chr17	17310100	17344539	0	Benign	Loss
chr17	18934579	19051450	4	Benign	Loss
chr17	19504649	19536309	0	Benign	Loss
chr17	21736290	22205844	1	Benign	Loss
chr17	33687356	33738467	2	Benign	Loss
chr17	34437505	34611377	5	Benign	Loss
chr17	36284500	36293079	1	Benign	Loss
chr17	44325222	44345038	0	Benign	Loss
chr17	44351093	44368862	1	Benign	Loss
chr17	44424422	44458174	1	Benign	Loss
chr17	44521503	44739075	3	Benign	Loss
chr17	79371605	79482530	3	Benign	Loss
chr17	79817564	79975488	12	Benign	Loss
chr18	14316	69754	1	Benign	Loss
chr18	1725225	1828442	0	Benign	Loss
chr18	1919685	1980787	0	Benign	Loss
chr18	28972140	29019935	1	Benign	Loss
chr18	37063132	37251629	0	Benign	Loss
chr18	64570466	64669306	0	Benign	Loss
chr18	65648458	65772355	0	Benign	Loss
chr18	68956411	69131423	0	Benign	Loss
chr19	74503	113418	1	Benign	Loss
chr19	17003240	17037020	2	Benign	Loss
chr19	20385317	20484861	0	Benign	Loss
chr19	20641426	20682607	0	Benign	Loss
chr19	22253865	22301793	1	Benign	Loss
chr19	23624807	24043127	3	Benign	Loss
chr19	29140834	29531957	0	Benign	Loss
chr19	41448821	41510949	1	Benign	Loss
chr19	43354259	43529887	4	Benign	Loss
chr19	43708962	43741310	2	Benign	Loss
chr19	45351707	45385809	1	Benign	Loss
chr19	52798800	52890248	3	Benign	Loss
chr19	55116560	55164779	3	Benign	Loss
chr2	134623	172636	0	Benign	Loss
chr2	13278775	13417994	0	Benign	Loss
chr2	29801273	30164069	1	Benign	Loss
chr2	34702930	34915000	0	Benign	Loss
chr2	35576002	35620511	0	Benign	Loss
chr2	37967394	38115263	0	Benign	Loss
chr2	39324297	39328794	1	Benign	Loss
chr2	45095754	45171902	1	Benign	Loss
chr2	51049645	51066578	1	Benign	Loss
chr2	51314371	51467462	0	Benign	Loss
chr2	52750774	52781440	0	Benign	Loss
chr2	52844384	52885500	0	Benign	Loss
chr2	52952780	53056631	0	Benign	Loss
chr2	61113419	61149619	1	Benign	Loss
chr2	71120813	71287016	5	Benign	Loss
chr2	81721756	81899151	0	Benign	Loss
chr2	82887320	82923012	0	Benign	Loss
chr2	87376077	87954920	0	Benign	Loss
chr2	89244273	89259510	0	Benign	Loss
chr2	90134807	90234028	0	Benign	Loss
chr2	91670321	91686694	0	Benign	Loss
chr2	110901393	110959127	1	Benign	Loss
chr2	140358784	140544934	0	Benign	Loss
chr2	150714201	150785122	0	Benign	Loss
chr2	185347334	186108701	1	Benign	Loss
chr2	187080149	187173729	0	Benign	Loss
chr2	187976139	188113321	0	Benign	Loss
chr2	189354436	189354495	1	Benign	Loss
chr2	194384503	194718630	0	Benign	Loss
chr2	195062547	195217271	0	Benign	Loss
chr2	212360252	212412705	1	Benign	Loss
chr2	230549473	230582451	1	Benign	Loss
chr2	242930600	242938241	0	Benign	Loss
chr2	242953581	242958350	0	Benign	Loss
chr2	242969815	242969874	0	Benign	Loss
chr2	242997679	243007359	0	Benign	Loss
chr20	8196584	8256690	1	Benign	Loss
chr20	14776880	14799098	1	Benign	Loss
chr20	26154923	26225123	0	Benign	Loss
chr20	36908452	36948558	1	Benign	Loss
chr20	41224904	41312488	1	Benign	Loss
chr20	44350693	44370415	1	Benign	Loss
chr21	10915083	11033703	1	Benign	Loss
chr21	23782183	23833530	0	Benign	Loss
chr21	24526599	24622562	0	Benign	Loss
chr22	18661748	18813961	1	Benign	Loss
chr22	22336268	22556733	1	Benign	Loss
chr22	22728411	23228810	5	Benign	Loss
chr22	24371005	24382415	1	Benign	Loss
chr22	25695469	25886807	1	Benign	Loss
chr22	39359112	39380039	2	Benign	Loss
chr22	49843984	49898417	1	Benign	Loss
chr3	178757	232555	0	Benign	Loss
chr3	1922459	1962679	0	Benign	Loss
chr3	2516991	2581838	1	Benign	Loss
chr3	2939700	2972075	1	Benign	Loss
chr3	4191029	4231359	1	Benign	Loss
chr3	7989510	8017421	0	Benign	Loss
chr3	20665501	20764881	0	Benign	Loss
chr3	22120611	22255029	1	Benign	Loss
chr3	26060682	26237778	0	Benign	Loss
chr3	30676131	30680105	1	Benign	Loss
chr3	60088353	60240457	1	Benign	Loss
chr3	65170204	65213448	0	Benign	Loss
chr3	75028665	75164716	0	Benign	Loss
chr3	75571154	75793273	2	Benign	Loss
chr3	78531547	78621122	0	Benign	Loss
chr3	80791314	81455867	0	Benign	Loss
chr3	82165558	82248585	0	Benign	Loss
chr3	85570266	85615568	1	Benign	Loss
chr3	105141696	105404293	2	Benign	Loss
chr3	110196839	110578711	0	Benign	Loss
chr3	116973963	117563805	1	Benign	Loss
chr3	143862793	143989329	0	Benign	Loss
chr3	161435356	161520563	0	Benign	Loss
chr3	162584576	162619112	0	Benign	Loss
chr3	162861016	162895756	0	Benign	Loss
chr3	165917468	166019876	0	Benign	Loss
chr3	172229388	172241275	1	Benign	Loss
chr3	195419197	195425875	0	Benign	Loss
chr4	48633	59292	1	Benign	Loss
chr4	143084	143143	0	Benign	Loss
chr4	147582	185308	0	Benign	Loss
chr4	1986918	1988906	1	Benign	Loss
chr4	4029241	4209171	1	Benign	Loss
chr4	34367737	34527822	0	Benign	Loss
chr4	35542014	35604731	0	Benign	Loss
chr4	69375170	69433921	1	Benign	Loss
chr4	81693246	81800931	1	Benign	Loss
chr4	91342219	91842807	1	Benign	Loss
chr4	116913694	116913753	0	Benign	Loss
chr4	132288191	132451729	0	Benign	Loss
chr4	132755488	133091760	0	Benign	Loss
chr4	134943236	135180169	1	Benign	Loss
chr4	138104885	138181367	0	Benign	Loss
chr4	138727743	139163316	1	Benign	Loss
chr4	150070565	150173256	0	Benign	Loss
chr4	168831927	168977531	0	Benign	Loss
chr4	171516361	172553132	0	Benign	Loss
chr4	178267221	178501048	2	Benign	Loss
chr4	181224542	181927559	0	Benign	Loss
chr4	189407830	189968308	0	Benign	Loss
chr4	190348193	190713650	0	Benign	Loss
chr5	22149	52245	0	Benign	Loss
chr5	90224	138412	0	Benign	Loss
chr5	314910	496182	6	Benign	Loss
chr5	710494	759228	2	Benign	Loss
chr5	795774	820475	1	Benign	Loss
chr5	981535	1021681	1	Benign	Loss
chr5	20474748	20711990	1	Benign	Loss
chr5	21402939	21527562	0	Benign	Loss
chr5	21872141	22156646	1	Benign	Loss
chr5	33120488	33282372	0	Benign	Loss
chr5	42804840	43067088	3	Benign	Loss
chr5	45858833	45880709	0	Benign	Loss
chr5	46013610	46086874	0	Benign	Loss
chr5	53092696	53284566	1	Benign	Loss
chr5	58962510	59388525	1	Benign	Loss
chr5	63640694	63666372	1	Benign	Loss
chr5	69426278	69463228	0	Benign	Loss
chr5	70247769	70247802	1	Benign	Loss
chr5	70386570	70386594	0	Benign	Loss
chr5	83780847	83899398	0	Benign	Loss
chr5	85261873	85338858	0	Benign	Loss
chr5	96673541	96818093	0	Benign	Loss
chr5	97051910	97077322	0	Benign	Loss
chr5	101794089	101834242	1	Benign	Loss
chr5	104332410	104473254	0	Benign	Loss
chr5	104473283	104583261	0	Benign	Loss
chr5	105779167	105865777	0	Benign	Loss
chr5	109626656	109941854	1	Benign	Loss
chr5	110576011	110653209	1	Benign	Loss
chr5	113079086	113170149	0	Benign	Loss
chr5	115533467	115585253	1	Benign	Loss
chr5	120158999	120256126	0	Benign	Loss
chr5	140570431	140572077	1	Benign	Loss
chr5	144027588	144238284	0	Benign	Loss
chr5	180552331	180567133	0	Benign	Loss
chr5	180783055	180825790	1	Benign	Loss
chr5	180835713	180904634	0	Benign	Loss
chr6	152664	184808	0	Benign	Loss
chr6	279314	283860	0	Benign	Loss
chr6	283968	289144	0	Benign	Loss
chr6	293441	293493	1	Benign	Loss
chr6	296546	296605	1	Benign	Loss
chr6	296674	299499	1	Benign	Loss
chr6	4269700	4465244	0	Benign	Loss
chr6	6411122	6591542	1	Benign	Loss
chr6	29102310	29122681	0	Benign	Loss
chr6	29854899	29896683	0	Benign	Loss
chr6	31381759	31445681	1	Benign	Loss
[truncated: 2,040 more rows]
