# Supplementary material for: Dosage sensitivity is a major determinant of human copy number variant pathogenicity
Source: Nat Commun. 2017 Feb 8;8:14366. doi: 10.1038/ncomms14366 (PMC5309798; doi:10.1038/ncomms14366)
Supplement: Supplementary Data 6 — Table of genes from pathogenic regions included in Figure 3 [file ncomms14366-s7.xlsx]

## Sheet: Known pathogenic regions
Region	Type	Ensembl ID	Chromosome	Gene start	Gene end	Species with unchanged copy number	Species showing duplication	Species with no ortholog	Within minimal region
1q21.1	deletion	ENSG00000131791	chr1	146626685	146644129	13	0	0	*								ENSG00000131791
		ENSG00000131781	chr1	146646930	146714700	13	0	0	*								ENSG00000131781
		ENSG00000131778	chr1	146714291	146767443	13	0	0	*								ENSG00000131778
		ENSG00000116128	chr1	147013182	147098017	13	0	0	*								ENSG00000116128
		ENSG00000162836	chr1	147101453	147142618	13	0	0	*								ENSG00000162836
		ENSG00000143140	chr1	147228332	147245484	13	0	0	*								ENSG00000143140
		ENSG00000121634	chr1	147374946	147381393	12	0	1	*								ENSG00000121634
		ENSG00000188092	chr1	147400506	147465753	12	0	1	*								ENSG00000188092
		ENSG00000203836	chr1	147574428	147634886	3	8	2	*								ENSG00000203836
		ENSG00000255963	chr1	147954635	147955419	4	8	1									ENSG00000255963
		ENSG00000122497	chr1	148003642	148025863	3	8	2									ENSG00000122497
		ENSG00000256374	chr1	148201752	148202536	4	8	1									ENSG00000256374
		ENSG00000203832	chr1	148250249	148347506	3	8	2									ENSG00000203832
		ENSG00000243452	chr1	148555979	148596267	3	8	2									ENSG00000243452
		ENSG00000203827	chr1	148739443	148758311	3	8	2									ENSG00000203827
3q29	deletion	ENSG00000163958	chr3	195924320	195938308	11	1	1
		ENSG00000163959	chr3	195938358	195970049	13	0	0
		ENSG00000161217	chr3	195941093	196014828	12	0	1
		ENSG00000272741	chr3	195975101	196045093	10	2	1
		ENSG00000213123	chr3	196018090	196045170	10	2	1
		ENSG00000273331	chr3	196042953	196065244	12	0	1
		ENSG00000145107	chr3	196046213	196065374	12	0	1
		ENSG00000163960	chr3	196074533	196159345	11	1	1
		ENSG00000163961	chr3	196195654	196230639	10	2	1
		ENSG00000214097	chr3	196233748	196242237	10	1	2
		ENSG00000185798	chr3	196281056	196295545	12	0	1
		ENSG00000174013	chr3	196295482	196315930	12	0	1
		ENSG00000174004	chr3	196366557	196388875	13	0	0
		ENSG00000163964	chr3	196366646	196462878	12	0	1
		ENSG00000174007	chr3	196433148	196439164	12	1	0
		ENSG00000180370	chr3	196466728	196559518	11	2	0
		ENSG00000119231	chr3	196594727	196661585	12	1	0
		ENSG00000114503	chr3	196662273	196669468	9	3	1
		ENSG00000119227	chr3	196673214	196695931	10	2	1
		ENSG00000163975	chr3	196715492	196756687	12	1	0
		ENSG00000075711	chr3	196769431	197026171	13	0	0
		ENSG00000161267	chr3	197236654	197300194	12	1	0
7q36.1	deletion	ENSG00000174469	chr7	145813453	148118090	10	2	1	*
15q11.2	deletion	ENSG00000153575	chr15	22833395	22873892	13	0	0
		ENSG00000068793	chr15	22892005	23006016	13	0	0
		ENSG00000140157	chr15	23004684	23034427	11	1	1
		ENSG00000170113	chr15	23043277	23100005	12	0	1
		ENSG00000153666	chr15	23255242	23268823	7	6	0
15q13.3	deletion	ENSG00000104059	chr15	29412457	29862927	12	1	0
		ENSG00000185115	chr15	29560353	29562033	8	1	4
		ENSG00000104067	chr15	29991571	30261068	12	1	0
		ENSG00000179938	chr15	30375158	30385702	7	6	0
		ENSG00000261247	chr15	30427352	30437770	7	6	0
		ENSG00000166664	chr15	30653443	30686052	6	2	5
		ENSG00000186399	chr15	30695943	30706463	7	6	0
		ENSG00000178115	chr15	30844183	30854704	7	6	0
		ENSG00000261794	chr15	30896329	30906764	7	6	0
		ENSG00000187951	chr15	30916697	31065196	7	0	6
		ENSG00000198690	chr15	31196055	31235311	13	0	0
		ENSG00000166912	chr15	31231144	31283810	13	0	0
		ENSG00000134160	chr15	31293264	31453476	13	0	0
		ENSG00000169926	chr15	31619058	31727868	10	0	3
		ENSG00000169918	chr15	31775329	32162992	13	0	0
		ENSG00000175344	chr15	32322691	32464722	6	0	7	*
		ENSG00000249931	chr15	32684983	32695396	7	6	0
		ENSG00000206127	chr15	32737307	32747835	7	6	0
		ENSG00000232653	chr15	32885657	32896179	7	6	0
		ENSG00000198826	chr15	32907345	32932150	6	0	7
		ENSG00000166922	chr15	32933877	32989299	12	0	1
		ENSG00000166923	chr15	33010175	33026870	12	0	1
16p12.1	deletion	ENSG00000140740	chr16	21963981	21994981	10	3	0	*
		ENSG00000155714	chr16	21995186	22012433	12	1	0	*
		ENSG00000185716	chr16	22018959	22098855	10	0	3	*
		ENSG00000175267	chr16	22103859	22168287	11	2	0	*
		ENSG00000183921	chr16	22177618	22203075	10	0	3	*
		ENSG00000103319	chr16	22217603	22298554	13	0	0	*
		ENSG00000058600	chr16	22308730	22346424	13	0	0	*
		ENSG00000140743	chr16	22357257	22448486	11	1	1	*
17q12	deletion	ENSG00000256515	chr17	34522268	34524157	9	4	0
		ENSG00000205020	chr17	34538310	34540280	11	2	0
		ENSG00000234972	chr17	34580902	34757050	3	7	3
		ENSG00000242384	chr17	34581086	34808061	3	7	3
		ENSG00000205021	chr17	34623842	34625731	9	4	0
		ENSG00000197262	chr17	34639793	34641846	11	2	0
		ENSG00000161583	chr17	34745936	34808104	3	7	3
		ENSG00000108278	chr17	34842473	34855154	12	1	0	*
		ENSG00000141140	chr17	34851477	34899284	13	0	0	*
		ENSG00000184886	chr17	34890847	34895159	11	0	2	*
		ENSG00000005955	chr17	34900737	34946278	13	0	0	*
		ENSG00000108272	chr17	34948228	34957235	12	1	0	*
		ENSG00000129282	chr17	34958001	34965407	13	0	0	*
		ENSG00000132130	chr17	35294084	35301917	13	0	0	*
		ENSG00000108270	chr17	35306175	35414171	13	0	0	*
		ENSG00000132142	chr17	35441923	35766909	13	0	0	*
		ENSG00000167230	chr17	35732928	35749662	11	0	2	*
		ENSG00000108264	chr17	35766965	35839835	12	1	0	*
		ENSG00000161326	chr17	35849937	35873603	12	1	0	*
		ENSG00000006114	chr17	35874900	35969544	12	0	1	*
		ENSG00000141141	chr17	35969787	36003493	12	1	0	*
		ENSG00000108753	chr17	36046435	36105237	13	0	0	*
22q11	deletion	ENSG00000183628	chr22	18893541	18901751	8	4	1	*
		ENSG00000100033	chr22	18900294	18924066	9	1	3	*
		ENSG00000070413	chr22	19023795	19109967	10	3	0	*
		ENSG00000100056	chr22	19117792	19132197	13	0	0	*
		ENSG00000206203	chr22	19118321	19120134	12	1	0	*
		ENSG00000063515	chr22	19136089	19137796	7	0	6	*
		ENSG00000100075	chr22	19163095	19166343	11	2	0	*
		ENSG00000070371	chr22	19166986	19279239	6	0	7	*
		ENSG00000100084	chr22	19318221	19435224	12	1	0	*
		ENSG00000242259	chr22	19338891	19435755	13	0	0	*
		ENSG00000185608	chr22	19419425	19423598	11	1	1	*
		ENSG00000070010	chr22	19437433	19466738	11	2	0	*
		ENSG00000093009	chr22	19466982	19508135	12	1	0	*
		ENSG00000184113	chr22	19510547	19515068	9	0	4	*
		ENSG00000184702	chr22	19701987	19712295	10	0	3	*
		ENSG00000203618	chr22	19710468	19712294	7	0	6	*
		ENSG00000184058	chr22	19744226	19771116	10	0	3	*
		ENSG00000185838	chr22	19770747	19842462	11	1	1	*
		ENSG00000215012	chr22	19833661	19842419	6	0	7	*
		ENSG00000184470	chr22	19863040	19929341	13	0	0	*
		ENSG00000093010	chr22	19929130	19957498	12	1	0	*
		ENSG00000099889	chr22	19957419	20004331	12	1	0	*
		ENSG00000183597	chr22	20004537	20053449	12	1	0	*
		ENSG00000128191	chr22	20067755	20099400	13	0	0	*
		ENSG00000099899	chr22	20099389	20104915	13	0	0	*
		ENSG00000099901	chr22	20103461	20114878	11	2	0	*
		ENSG00000099904	chr22	20116979	20135530	13	0	0	*
		ENSG00000234409	chr22	20135950	20138399	10	0	3	*
		ENSG00000040608	chr22	20228938	20270769	10	0	3	*
		ENSG00000128185	chr22	20301799	20307603	8	4	1
		ENSG00000183038	chr22	20366206	20368028	11	2	0
		ENSG00000196622	chr22	20456003	20461786	9	0	4
		ENSG00000161133	chr22	20704868	20745048	13	0	0
		ENSG00000185252	chr22	20748405	20762745	8	1	4
		ENSG00000244486	chr22	20778874	20792146	11	1	1
		ENSG00000099910	chr22	20783528	20850170	12	1	0
		ENSG00000099917	chr22	20850200	20941919	12	1	0
		ENSG00000241973	chr22	21061979	21213705	12	1	0
		ENSG00000099937	chr22	21128167	21142008	13	0	0
		ENSG00000099940	chr22	21213271	21245506	12	1	0
		ENSG00000099942	chr22	21271714	21308037	13	0	0
		ENSG00000183773	chr22	21319396	21335649	12	0	1
		ENSG00000099949	chr22	21333751	21353327	12	0	1
		ENSG00000184436	chr22	21353393	21356485	13	0	0
		ENSG00000099957	chr22	21364097	21383119	12	1	0
		ENSG00000099960	chr22	21383007	21387129	12	1	0
		ENSG00000187905	chr22	21400249	21418457	8	0	5
		ENSG00000239511	chr22	21477050	21482352	1	12	0
		ENSG00000133475	chr22	21562262	21581926	11	2	0
		ENSG00000196934	chr22	21737663	21743446	9	0	4
		ENSG00000169635	chr22	21771693	21805752	12	0	1
16p13.11	deletion/duplication	ENSG00000103512	chr16	14927538	14990017	12	1	0
		ENSG00000179889	chr16	15068448	15233196	11	1	1
		ENSG00000157045	chr16	15131710	15149921	13	0	0
		ENSG00000085721	chr16	15153879	15188174	12	1	0
		ENSG00000156968	chr16	15489611	15507125	12	1	0	*
		ENSG00000261130	chr16	15489611	15609205	12	1	0	*
		ENSG00000166780	chr16	15528152	15718885	13	0	0	*
		ENSG00000166783	chr16	15688243	15737023	12	1	0	*
		ENSG00000072864	chr16	15737124	15820210	13	0	0	*
		ENSG00000133392	chr16	15797029	15950890	13	0	0	*
		ENSG00000133393	chr16	15959577	15982482	12	0	1	*
		ENSG00000103222	chr16	16043434	16236931	12	1	0	*
		ENSG00000091262	chr16	16242785	16317379	12	1	0	*
		ENSG00000103226	chr16	16326352	16388668	12	1	0
		ENSG00000103489	chr16	17195626	17564738	12	1	0
		ENSG00000185164	chr16	18511182	18573533	12	1	0
7q11.23	duplication	ENSG00000155428	chr7	72430016	72439997	11	2	0
		ENSG00000130305	chr7	72716514	72722864	13	0	0
		ENSG00000146755	chr7	72726535	72742085	11	2	0
		ENSG00000077800	chr7	72742167	72772634	13	0	0
		ENSG00000188763	chr7	72848109	72850450	9	0	4
		ENSG00000009954	chr7	72854728	72936608	13	0	0
		ENSG00000106635	chr7	72950686	72972332	12	1	0
		ENSG00000106638	chr7	72983262	72993121	13	0	0
		ENSG00000009950	chr7	73007524	73038873	12	1	0
		ENSG00000176428	chr7	73082155	73086442	12	0	1
		ENSG00000176410	chr7	73095299	73097783	11	0	2
		ENSG00000071462	chr7	73097355	73119491	12	1	0
		ENSG00000106089	chr7	73113536	73134002	13	0	0
		ENSG00000106077	chr7	73150424	73153197	13	0	0
		ENSG00000165215	chr7	73183328	73184600	9	0	4
		ENSG00000189143	chr7	73213872	73247014	13	0	0
		ENSG00000165171	chr7	73248920	73256865	10	1	2
		ENSG00000175877	chr7	73275489	73280223	13	0	0
		ENSG00000049540	chr7	73442119	73484237	9	0	4
		ENSG00000106683	chr7	73497263	73536855	12	0	1
		ENSG00000106682	chr7	73588575	73611431	13	0	0
		ENSG00000086730	chr7	73613982	73644161	12	0	1
		ENSG00000049541	chr7	73645829	73668774	12	1	0
		ENSG00000106665	chr7	73703805	73820273	12	0	1
		ENSG00000006704	chr7	73868120	74016931	12	1	0
		ENSG00000077809	chr7	74071994	74175026	12	1	0
		ENSG00000158517	chr7	74188309	74203659	12	0	1
7q36.3	duplication	ENSG00000155093	chr7	157331750	158380480	11	0	2
		ENSG00000146918	chr7	158424003	158497520	11	1	1
		ENSG00000117868	chr7	158523686	158622944	12	0	1
		ENSG00000126870	chr7	158649269	158749438	12	0	1
		ENSG00000106018	chr7	158820866	158937649	13	0	0	*
10q11.22-23	duplication	ENSG00000204176	chr10	46955444	46971400	13	0	0
		ENSG00000204175	chr10	46994087	47005643	13	0	0
		ENSG00000204174	chr10	47083534	47088320	12	0	1
		ENSG00000150165	chr10	47157983	47174093	12	1	0
		ENSG00000189090	chr10	47177204	47181681	13	0	0
		ENSG00000204172	chr10	47191844	47239738	1	4	8
		ENSG00000198250	chr10	47657581	47701443	9	3	1
		ENSG00000186807	chr10	47746936	47763041	12	1	0
		ENSG00000152726	chr10	47894023	47949412	12	1	0
		ENSG00000072444	chr10	48001603	48055018	12	1	0
		ENSG00000198035	chr10	48189612	48237508	1	4	8
		ENSG00000197910	chr10	48247669	48252143	13	0	0
		ENSG00000165390	chr10	48255253	48279200	12	1	0
		ENSG00000165388	chr10	48355024	48373866	7	0	6
		ENSG00000107618	chr10	48381487	48390991	13	0	0
		ENSG00000128802	chr10	48413092	48416853	13	0	0
		ENSG00000107623	chr10	48425815	48438976	12	0	1
		ENSG00000183675	chr10	48736874	48827966	12	0	1
		ENSG00000188279	chr10	49199649	49207818	13	0	0
		ENSG00000170324	chr10	49364601	49482941	11	0	2	*
		ENSG00000107643	chr10	49514698	49647403	12	1	0	*
		ENSG00000128805	chr10	49654077	49864310	11	1	1	*
		ENSG00000128815	chr10	49892921	50191001	11	1	1	*
		ENSG00000165383	chr10	50117528	50143242	12	0	1	*
		ENSG00000165633	chr10	50222290	50323554	12	1	0	*
		ENSG00000172538	chr10	50339199	50342053	11	1	1	*
		ENSG00000204161	chr10	50362773	50396630	12	0	1	*
		ENSG00000177354	chr10	50507187	50535537	12	1	0	*
		ENSG00000165606	chr10	50572237	50603497	13	0	0	*
		ENSG00000225830	chr10	50663414	50747584	13	0	0	*
		ENSG00000243251	chr10	50723151	50747086	0	0	13	*
		ENSG00000258838	chr10	50723247	50747584	0	0	13	*
		ENSG00000070748	chr10	50817141	50901925	13	0	0	*
		ENSG00000187714	chr10	50818347	50820765	9	0	4	*
		ENSG00000178645	chr10	50887697	50918307	12	0	1	*
		ENSG00000197444	chr10	50942689	50970425	13	0	0	*
		ENSG00000227345	chr10	51026325	51130715	12	1	0	*
		ENSG00000174196	chr10	51187938	51192032	12	1	0	*
		ENSG00000174194	chr10	51224681	51371321	1	4	8	*
		ENSG00000204152	chr10	51371390	51387768	9	3	1	*
		ENSG00000204169	chr10	51464162	51486327	1	4	8	*
		ENSG00000138294	chr10	51549498	51562517	10	1	2	*
		ENSG00000138293	chr10	51565108	51590734	9	4	0	*
		ENSG00000138297	chr10	51592080	51623365	9	3	1	*
		ENSG00000204149	chr10	51748078	51770259	1	4	8
		ENSG00000099290	chr10	51827648	51893269	12	1	0
		ENSG00000188611	chr10	51942538	52008370	12	1	0
		ENSG00000198964	chr10	52065360	52384923	13	0	0
15q11-q13	duplication	ENSG00000182974	chr15	22368478	22369561	10	1	2
		ENSG00000183706	chr15	22382382	22383507	5	6	2
		ENSG00000197414	chr15	22736246	22746002	7	6	0
		ENSG00000153575	chr15	22833395	22873892	13	0	0
		ENSG00000068793	chr15	22892005	23006016	13	0	0
		ENSG00000140157	chr15	23004684	23034427	11	1	1
		ENSG00000170113	chr15	23043277	23100005	12	0	1
		ENSG00000153666	chr15	23255242	23268823	7	6	0
		ENSG00000259455	chr15	23405069	23414193	7	6	0
		ENSG00000261739	chr15	23599895	23612378	7	6	0
		ENSG00000174450	chr15	23684645	23692381	7	6	0
		ENSG00000179455	chr15	23810454	23873064	12	1	0	*
		ENSG00000254585	chr15	23888691	23891175	10	0	3	*
		ENSG00000182636	chr15	23930565	23932450	10	2	1	*
		ENSG00000185823	chr15	24920541	24928593	6	2	5	*
		ENSG00000128739	chr15	25068794	25223870	13	0	0	*
		ENSG00000273173	chr15	25200133	25223729	7	1	5	*
		ENSG00000214265	chr15	25200181	25245423	7	1	5	*
		ENSG00000114062	chr15	25582381	25684128	13	0	0	*
		ENSG00000206190	chr15	25922420	26110317	13	0	0	*
		ENSG00000166206	chr15	26788693	27184686	12	1	0	*
		ENSG00000186297	chr15	27111510	27194354	12	0	1	*
		ENSG00000182256	chr15	27216429	27778373	9	1	3	*
		ENSG00000104044	chr15	28000021	28344504	13	0	0	*
		ENSG00000128731	chr15	28356186	28567298	12	1	0	*
		ENSG00000153684	chr15	28623767	28637170	7	6	0
		ENSG00000183629	chr15	28764757	28778160	7	6	0
		ENSG00000188626	chr15	28947100	28983530	7	6	0
16p11.2	duplication	ENSG00000197471	chr16	29674300	29682187	12	1	0	*
		ENSG00000103485	chr16	29674600	29710020	11	1	1	*
		ENSG00000185905	chr16	29753784	29757327	12	0	1	*
		ENSG00000174992	chr16	29789561	29793096	11	1	1	*
		ENSG00000079616	chr16	29802040	29816706	10	2	1	*
		ENSG00000103495	chr16	29817427	29823649	10	1	2	*
		ENSG00000167371	chr16	29823177	29827201	13	0	0	*
		ENSG00000185928	chr16	29827285	29841948	10	2	1	*
		ENSG00000263136	chr16	29827832	29831438	10	2	1	*
		ENSG00000013364	chr16	29831715	29859355	13	0	0	*
		ENSG00000103502	chr16	29869678	29875057	13	0	0	*
		ENSG00000174938	chr16	29882480	29910868	13	0	0	*
		ENSG00000174939	chr16	29911696	29931185	13	0	0	*
		ENSG00000174943	chr16	29916333	29938356	13	0	0	*
		ENSG00000149932	chr16	29952206	29984373	13	0	0	*
		ENSG00000149930	chr16	29984962	30003582	13	0	0	*
		ENSG00000149929	chr16	30003645	30007757	13	0	0	*
		ENSG00000169592	chr16	30006615	30017114	13	0	0	*
		ENSG00000149927	chr16	30016830	30034591	13	0	0	*
		ENSG00000167194	chr16	30034655	30039057	11	0	2	*
		ENSG00000149926	chr16	30035748	30064299	12	0	1	*
		ENSG00000149925	chr16	30064411	30081778	8	5	0	*
		ENSG00000149923	chr16	30087299	30096698	12	0	1	*
		ENSG00000149922	chr16	30097114	30103208	12	0	1	*
		ENSG00000090238	chr16	30103635	30108236	13	0	0	*
		ENSG00000102886	chr16	30116131	30125177	13	0	0	*
		ENSG00000102882	chr16	30125426	30134827	12	1	0
		ENSG00000102879	chr16	30194148	30200397	13	0	0
